# Supplementary material for: Digital non-Foster-inspired electronics for broadband impedance matching
Source: Nat Commun. 2024 May 21;15:4346. doi: 10.1038/s41467-024-48861-6 (PMC11109259; doi:10.1038/s41467-024-48861-6)
Supplement: Supplementary file 6 — Source Data [file 41467_2024_48861_MOESM6_ESM.zip]

Archive with 8 entries (7 files):
- Source data/Fig.2.xlsx
- Source data/Fig.4.xlsx
- Source data/Fig.5.xlsx
- Source data/Supplementary Fig. 1.xlsx
- Source data/Supplementary Fig. 2.xlsx
- Source data/Supplementary Fig. 5.xlsx
- Source data/Supplementary Fig. 6.xlsx
- Source data/
