# Supplementary material for: Digital non-Foster-inspired electronics for broadband impedance matching
Source: Nat Commun. 2024 May 21;15:4346. doi: 10.1038/s41467-024-48861-6 (PMC11109259; doi:10.1038/s41467-024-48861-6)
Supplement: Supplementary file 6 — Source Data [file 41467_2024_48861_MOESM6_ESM.zip › Source data/Fig.2.xlsx]

## Sheet: Figure 2b
Figure 2b
Bandwidth (Hz)		LD(mH)
		0	-1	-2	-3	-4	-5	-6	-7	-8	-9	-10	-11	-12	-13	-14	-15
RD(Ω)	0	130.3	148.6	171.9	200.8	233.8	262.7	275.6	270.4	254.3	234.8	215.4	197.6	181.9	168.1	156	145.4
	-1	123.4	141.4	164.5	193.8	228.1	259	273.3	268.3	252.2	232.8	213.7	196.4	181.1	167.7	156	145.8
	-2	114.7	132	154.4	183.4	218.3	251	266.9	262.5	247	228.1	209.8	193.4	178.9	166.2	155	145.2
	-3	104.4	120.7	142	170.1	205	239.2	256.8	253.7	239	221.4	204.3	189	175.4	163.6	153.2	144
	-4	92.8	107.7	127.5	154.2	188.6	224	243.7	242.3	229.2	213.2	197.6	183.7	171.3	160.5	150.9	142.3
	-5	79.9	93.2	111.2	136	169.3	205.8	228.2	229	218.1	204.2	190.6	178.2	167.1	157.3	148.5	140.6
	-6	66	77.4	93.1	115.7	147.3	184.9	210.7	214.6	206.7	195.4	183.9	173.1	163.2	154.4	146.3	138.9
	-7	51.1	60.3	73.5	93	122.5	161.1	191.4	199.9	195.9	187.6	178.3	169.1	160.3	152.2	144.7	137.7
	-8	35.1	41.8	51.9	67.8	94.2	134.2	171.1	186.4	187.4	182.4	175	167	159	151.3	144.1	137.3
	-9	18.1	21.8	28.1	39.2	61	102.5	151	176.6	183.6	181.4	175.2	167.6	159.7	152.1	144.7	137.7
	-10	0.2	0.2	1.4	5.7	19.7	63.1	133.9	175.1	187.6	186.6	180.1	171.7	163	154.7	146.6	139.2
	-11	19.2	23.5	28.9	35.2	38.2	7.3	127.3	187.8	202.5	199.4	190.4	179.7	169.2	159.1	149.8	141.2
	-12	39.4	49.4	64.2	89.4	136.7	63.3	140.3	217.5	229.6	220.6	206.4	191.6	177.8	165.2	153.8	143.5
	-13	60.7	77.7	106.4	167.2	315	79	172.3	261.2	267.6	249.4	227.4	206.7	188.2	172.1	157.9	145.4
	-14	82	108.2	157.4	283.8	495.8	45.8	216.5	314.5	313.4	283	251.6	223.2	198.8	178	160.3	145.1
	-15	102.1	139.1	216.9	440.1	574	6	267.3	377.6	361.3	318.2	276.7	238.7	206.1	179.7	158.2	140.4
	-16	117.7	165.6	278.5	603.2	551	66.3	321.4	453.8	405.9	352.5	294.2	242.6	203.3	172.9	149	129.8
	-17	123.7	178.7	320.5	714.6	517.9	131.1	377	511.3	446.7	365.8	289.2	231.9	188.9	156.4	131.7	112.6
	-18	115.2	167.1	323.2	778.3	475.9	198.9	433.4	558.5	463.6	352.7	268.9	206.3	160.3	127.5	104.5	88.2
	-19	91.6	123.7	263	811.6	420	269.2	490.4	600.9	444.8	321.7	224.6	150.9	106.1	83.5	70.6	62
	-20	64.1	72.6	86.3	815.4	350.4	342.1	548.1	582.6	405.8	238.7	73.8	63.4	56.7	51.7	47.6	44.3
	-21	45.6	47.6	49.3	770.9	272.8	418	606.8	198.1	47.1	45.1	43.1	41	39.1	37.3	35.6	34
	-22	34.7	35.4	35.8	36	192.7	497.2	282.8	433.6	33.8	33.1	32.2	31.2	30.4	29.4	28.5	27.5
	-23	27.9	28.1	28.2	28.3	112.5	579.8	402.8	27.3	26.9	26.4	25.9	25.4	24.8	24.3	23.7	23.1
	-24	23.2	23.2	23.2	23.3	31.9	490.8	22.8	22.6	22.4	22.1	21.8	21.3	21	20.7	20.2	19.9
	RD(Ω)	LD(mH)	Bandwidth (Hz)
p1	-20	-3	1104.7
p2	-20	-3	815.4
p3	0	-6	331.1
p4	0	-6	275.6
Outlined black curve	RD(Ω)	LD(mH)	Bandwidth (Hz)
	0	0	130.3
	0	-1	148.6
	0	-2	171.9
	0	-3	200.8
	0	-4	233.8
	0	-5	262.7
	0	-6	275.6
	0	-7	270.4
	0	-8	254.3
	0	-9	234.8
	0	-10	215.4
	0	-11	197.6
	0	-12	181.9
	0	-13	168.1
	0	-14	156
	0	-15	145.4

## Sheet: Figure 2c
Figure 2c
R (Ω)				L (mH)				Rt (Ω)					Xt (Ω)
Frequency (Hz)	RD(ω)	RA		Frequency (Hz)	LD(ω)	LA		Frequency (Hz)	Digital Non-Foster-inspired	Analogue Non-Foster	Electroacoustic Transducer		Frequency (Hz)	Digital Non-Foster-inspired	Analogue Non-Foster	Electroacoustic Transducer
10	-0.22997	3.82343e-16		10	-15.0444	-4		10	7.56255	7.79252	7.79252		10	2.63729	3.33123	3.58256
10.3	-0.23663	7.66418e-17		10.3	-14.9272	-4		10.3	7.57355	7.81017	7.81017		10.3	2.72455	3.43173	3.6906
10.6	-0.24327	-3.84097e-16		10.6	-14.8142	-4		10.6	7.58501	7.82828	7.82828		10.6	2.81259	3.53284	3.79924
10.9	-0.24989	-4.23509e-16		10.9	-14.7051	-4		10.9	7.59696	7.84684	7.84684		10.9	2.90143	3.63459	3.90853
11.2	-0.25649	-4.43834e-16		11.2	-14.5998	-4		11.2	7.6094	7.86589	7.86589		11.2	2.99109	3.73702	4.0185
11.5	-0.26307	5.02973e-16		11.5	-14.4979	-4		11.5	7.62236	7.88544	7.88544		11.5	3.08162	3.84017	4.12919
11.8	-0.26964	-1.74549e-16		11.8	-14.3993	-4		11.8	7.63585	7.90549	7.90549		11.8	3.17305	3.94407	4.24063
12.2	-0.27837	-1.55696e-16		12.2	-14.2727	-4		12.2	7.6547	7.93307	7.93307		12.2	3.29639	4.08384	4.39046
12.5	-0.2849	0		12.5	-14.181	-4		12.5	7.6695	7.9544	7.9544		12.5	3.39003	4.18964	4.5038
12.8	-0.29141	-5.87041e-17		12.8	-14.0921	-4		12.8	7.6849	7.97631	7.97631		12.8	3.48467	4.29632	4.61802
13.2	-0.30007	1.08031e-15		13.2	-13.9776	-4		13.2	7.70639	8.00646	8.00646		13.2	3.61249	4.44001	4.77176
13.6	-0.30871	2.95781e-16		13.6	-13.8673	-4		13.6	7.72902	8.03773	8.03773		13.6	3.74224	4.58542	4.92722
14	-0.31731	-5.14757e-16		14	-13.761	-4		14	7.75287	8.07018	8.07018		14	3.87403	4.73266	5.08452
14.5	-0.32804	2.38826e-16		14.5	-13.6334	-4		14.5	7.78446	8.1125	8.1125		14.5	4.04177	4.91944	5.28386
15	-0.33872	9.20507e-16		15	-13.5113	-4		15	7.81816	8.15688	8.15688		15	4.21302	5.10943	5.48643
15.5	-0.34936	1.00627e-15		15.5	-13.3941	-4		15.5	7.85411	8.20347	8.20347		15.5	4.38798	5.30287	5.69243
16	-0.35997	1.21473e-16		16	-13.2816	-4		16	7.89247	8.25244	8.25244		16	4.56687	5.49996	5.90208
16.5	-0.37054	-8.14871e-17		16.5	-13.1734	-4		16.5	7.93339	8.30393	8.30393		16.5	4.74991	5.70094	6.11563
17	-0.38108	0		17	-13.0693	-4		17	7.97707	8.35814	8.35814		17	4.93733	5.90606	6.33331
17.5	-0.39158	-7.01928e-16		17.5	-12.9689	-4		17.5	8.0237	8.41528	8.41528		17.5	5.12938	6.11557	6.55539
18	-0.40205	-9.98055e-16		18	-12.8721	-4		18	8.0735	8.47555	8.47555		18	5.32632	6.32973	6.78212
18.5	-0.41248	-6.70367e-16		18.5	-12.7786	-4		18.5	8.12672	8.5392	8.5392		18.5	5.52842	6.54884	7.0138
19	-0.42288	-1.68912e-16		19	-12.6883	-4		19	8.18361	8.6065	8.6065		19	5.73597	6.77318	7.25071
19.5	-0.43326	-9.36707e-16		19.5	-12.6009	-4		19.5	8.24447	8.67773	8.67773		19.5	5.94928	7.00308	7.49317
20	-0.4436	5.15376e-16		20	-12.5162	-4		20	8.30961	8.75321	8.75321		20	6.16868	7.23885	7.74151
20.6	-0.45597	-3.03957e-16		20.6	-12.4181	-4		20.6	8.39393	8.8499	8.8499		20.6	6.44045	7.53003	8.04777
21.2	-0.4683	-1.31798e-16		21.2	-12.3235	-4		21.2	8.4856	8.95389	8.95389		21.2	6.72209	7.83081	8.36362
21.8	-0.48059	4.89307e-16		21.8	-12.2322	-4		21.8	8.58537	9.06595	9.06595		21.8	7.01427	8.14186	8.68976
22.4	-0.49283	-4.50761e-16		22.4	-12.144	-4		22.4	8.6941	9.18693	9.18693		22.4	7.3177	8.46391	9.02689
23	-0.50504	-3.20027e-16		23	-12.0588	-4		23	8.81276	9.31781	9.31781		23	7.63313	8.79773	9.37578
23.6	-0.51722	-9.28284e-17		23.6	-11.9763	-4		23.6	8.94245	9.45967	9.45967		23.6	7.96137	9.14412	9.73725
24.3	-0.53137	7.56842e-16		24.3	-11.8833	-4		24.3	9.10936	9.64073	9.64073		24.3	8.36166	9.56529	10.176
25	-0.54547	9.8192e-17		25	-11.7936	-4		25	9.29526	9.84073	9.84073		25	8.78202	10.0062	10.6346
25.8	-0.56154	1.08564e-15		25.8	-11.6949	-4		25.8	9.5344	10.0959	10.0959		25.8	9.28898	10.5364	11.1848
26.5	-0.57554	-8.1142e-16		26.5	-11.6117	-4		26.5	9.77052	10.3461	10.3461		26.5	9.75764	11.025	11.691
27.2	-0.5895	4.52916e-16		27.2	-11.5311	-4		27.2	10.0356	10.6251	10.6251		27.2	10.2515	11.5386	12.2222
28	-0.6054	4.77243e-16		28	-11.4422	-4		28	10.3798	10.9852	10.9852		28	10.849	12.1584	12.8621
29	-0.62519	-1.01947e-15		29	-11.3355	-4		29	10.8836	11.5088	11.5088		29	11.6495	12.9861	13.715
30	-0.6449	-8.85168e-16		30	-11.2333	-4		30	11.4874	12.1323	12.1323		30	12.5139	13.8774	14.6314
30.7	-0.65865	-4.99427e-16		30.7	-11.1643	-4		30.7	11.9824	12.6411	12.6411		30.7	13.1592	14.5411	15.3127
31.5	-0.67431	4.51628e-16		31.5	-11.0878	-4		31.5	12.6363	13.3107	13.3107		31.5	13.9382	15.341	16.1327
32.5	-0.69382	-5.63343e-16		32.5	-10.9956	-4		32.5	13.6142	14.3081	14.3081		32.5	14.9736	16.4021	17.2189
33.5	-0.71325	2.92355e-15		33.5	-10.9069	-4		33.5	14.8144	15.5277	15.5277		33.5	16.0711	17.5249	18.3668
34.5	-0.73261	-1.46743e-15		34.5	-10.8214	-4		34.5	16.2962	17.0288	17.0288		34.5	17.2136	18.6923	19.5594
35.5	-0.7519	-5.84915e-16		35.5	-10.739	-4		35.5	18.1341	18.886	18.886		35.5	18.3654	19.8686	20.7608
36.5	-0.77111	1.0916e-15		36.5	-10.6595	-4		36.5	20.4174	21.1885	21.1885		36.5	19.4597	20.987	21.9043
37.5	-0.79026	2.71239e-15		37.5	-10.5827	-4		37.5	23.245	24.0353	24.0353		37.5	20.3801	21.9311	22.8736
38.7	-0.81315	1.04118e-15		38.7	-10.4938	-4		38.7	27.4805	28.2936	28.2936		38.7	20.9784	22.5575	23.5301
40	-0.83784	3.33393e-15		40	-10.4014	-4		40	33.1365	33.9743	33.9743		40	20.4141	22.0229	23.0282
41.2	-0.86054	-3.96143e-15		41.2	-10.3194	-4		41.2	39.01	39.8705	39.8705		41.2	18.0037	19.6395	20.675
42.5	-0.88503	-3.43018e-15		42.5	-10.2339	-4		42.5	44.9579	45.8429	45.8429		42.5	12.6105	14.2752	15.3433
43.7	-0.90755	4.51139e-15		43.7	-10.1578	-4		43.7	48.4597	49.3672	49.3672		43.7	5.2217	6.91247	8.01077
45	-0.93186	1.82646e-16		45	-10.0783	-4		45	48.7015	49.6334	49.6334		45	-3.78225	-2.06366	-0.93268
46.2	-0.95421	-1.69204e-15		46.2	-10.0075	-4		46.2	45.8058	46.76	46.76		46.2	-11.0345	-9.29068	-8.12955
47.5	-0.97833	3.07328e-16		47.5	-9.93327	-4		47.5	40.7792	41.7576	41.7576		47.5	-16.4607	-14.6899	-13.4961
48.7	-1.00052	-4.60224e-15		48.7	-9.86703	-4		48.7	35.7831	36.7836	36.7836		48.7	-19.2373	-17.442	-16.2181
50	-1.02447	-1.01732e-15		50	-9.79755	-4		50	30.8741	31.8986	31.8986		50	-20.478	-18.6567	-17.4
51.5	-1.05201	1.33913e-15		51.5	-9.72016	-4		51.5	26.2408	27.2928	27.2928		51.5	-20.5432	-18.6923	-17.3979
53	-1.07943	-2.33023e-15		53	-9.64557	-4		53	22.6667	23.7461	23.7461		53	-19.8745	-17.9945	-16.6624
54.5	-1.10675	-6.19692e-16		54.5	-9.57358	-4		54.5	19.9431	21.0499	21.0499		54.5	-18.905	-16.9964	-15.6267
56	-1.13396	6.5233e-16		56	-9.50406	-4		56	17.859	18.993	18.993		56	-17.8525	-15.9159	-14.5084
58	-1.17009	-6.65756e-16		58	-9.41492	-4		58	15.7909	16.961	16.961		58	-16.4875	-14.5141	-13.0564
60	-1.20605	4.56038e-16		60	-9.32958	-4		60	14.2848	15.4908	15.4908		60	-15.2445	-13.2353	-11.7274
61.5	-1.23291	-2.01205e-15		61.5	-9.2679	-4		61.5	13.4126	14.6455	14.6455		61.5	-14.4055	-12.3699	-10.8242
63	-1.25967	1.50711e-15		63	-9.20808	-4		63	12.7023	13.962	13.962		63	-13.6439	-11.5823	-9.99896
65	-1.29522	1.29918e-16		65	-9.13106	-4		65	11.944	13.2393	13.2393		65	-12.7383	-10.6428	-9.00913
67	-1.33061	3.7319e-16		67	-9.05697	-4		67	11.346	12.6766	12.6766		67	-11.943	-9.81411	-8.13021
69	-1.36585	-9.60252e-16		69	-8.98562	-4		69	10.8659	12.2318	12.2318		69	-11.2417	-9.08023	-7.34607
71	-1.40095	4.6614e-16		71	-8.91684	-4		71	10.4745	11.8755	11.8755		71	-10.6203	-8.4269	-6.64248
73	-1.4359	-3.41108e-16		73	-8.85045	-4		73	10.151	11.5869	11.5869		73	-10.0668	-7.84204	-6.00735
75	-1.47072	2.22775e-16		75	-8.78632	-4		75	9.88019	11.3509	11.3509		75	-9.57106	-7.31556	-5.4306
77.5	-1.51406	3.2717e-16		77.5	-8.70913	-4		77.5	9.59935	11.1134	11.1134		77.5	-9.02007	-6.72697	-4.77918
80	-1.55719	-2.14421e-16		80	-8.63502	-4		80	9.36809	10.9253	10.9253		80	-8.53319	-6.20337	-4.19275
82.5	-1.60013	9.51646e-16		82.5	-8.56378	-4		82.5	9.17513	10.7753	10.7753		82.5	-8.09991	-5.73422	-3.66077
85	-1.64288	3.13679e-16		85	-8.4952	-4		85	9.01226	10.6551	10.6551		85	-7.71182	-5.31106	-3.17478
87.5	-1.68544	-1.24337e-15		87.5	-8.42913	-4		87.5	8.87338	10.5588	10.5588		87.5	-7.36214	-4.9271	-2.72798
90	-1.72783	9.25719e-16		90	-8.3654	-4		90	8.75386	10.4817	10.4817		90	-7.04536	-4.57679	-2.31484
92.5	-1.77004	2.04509e-16		92.5	-8.30386	-4		92.5	8.65017	10.4202	10.4202		92.5	-6.75697	-4.25558	-1.9308
95	-1.81208	8.1422e-16		95	-8.24439	-4		95	8.55953	10.3716	10.3716		95	-6.49322	-3.95973	-1.57212
97.5	-1.85396	-1.6225e-15		97.5	-8.18686	-4		97.5	8.47979	10.3338	10.3338		97.5	-6.25101	-3.6861	-1.23566
100	-1.89568	-2.02245e-16		100	-8.13117	-4		100	8.40921	10.3049	10.3049		100	-6.02775	-3.43206	-0.91878
103	-1.94554	4.03522e-16		103	-8.06661	-4		103	8.33465	10.2802	10.2802		103	-5.78174	-3.14997	-0.56129
106	-1.99519	-3.0218e-16		106	-8.00438	-4		106	8.26936	10.2645	10.2645		106	-5.55667	-2.88968	-0.22561
109	-2.04462	0		109	-7.94434	-4		109	8.21181	10.2564	10.2564		109	-5.34988	-2.64853	0.09094
112	-2.09385	-7.04406e-16		112	-7.88635	-4		112	8.16078	10.2546	10.2546		112	-5.15915	-2.42427	0.3906
115	-2.14288	2.01329e-16		115	-7.83028	-4		115	8.1153	10.2582	10.2582		115	-4.98263	-2.21499	0.67527
118	-2.19171	-7.05206e-16		118	-7.77604	-4		118	8.07455	10.2663	10.2663		118	-4.81872	-2.01911	0.94656
122	-2.25653	-2.5227e-15		122	-7.70636	-4		122	8.02648	10.283	10.283		122	-4.61749	-1.77638	1.28981
125	-2.30494	1.01069e-16		125	-7.65597	-4		125	7.99443	10.2994	10.2994		125	-4.47807	-1.60668	1.53491
128	-2.35316	-1.16445e-15		128	-7.60708	-4		128	7.96533	10.3185	10.3185		128	-4.34744	-1.44646	1.77053
132	-2.4172	-8.12341e-16		132	-7.54411	-4		132	7.93049	10.3477	10.3477		132	-4.18551	-1.2461	2.07142
136	-2.48093	1.12051e-15		136	-7.4835	-4		136	7.89954	10.3805	10.3805		136	-4.03602	-1.05933	2.35872
140	-2.54438	5.11079e-17		140	-7.4251	-4		140	7.87191	10.4163	10.4163		140	-3.89755	-0.88468	2.63391
145	-2.6233	5.1345e-17		145	-7.35499	-4		145	7.84132	10.4646	10.4646		145	-3.73811	-0.6815	2.96275
150	-2.7018	-1.03197e-16		150	-7.28788	-4		150	7.81443	10.5162	10.5162		150	-3.59199	-0.49323	3.27668
155	-2.77989	1.21882e-15		155	-7.22354	-4		155	7.79066	10.5705	10.5705		155	-3.45753	-0.31815	3.57742
160	-2.85758	-1.36874e-16		160	-7.16176	-4		160	7.76953	10.6271	10.6271		160	-3.33336	-0.15481	3.86643
165	-2.9349	-1.54215e-16		165	-7.10238	-4		165	7.75064	10.6855	10.6855		165	-3.21828	-0.00196	4.14494
170	-3.01185	2.24075e-16		170	-7.04523	-4		170	7.73369	10.7455	10.7455		170	-3.11131	0.14143	4.41399
175	-3.08845	1.32561e-16		175	-6.99017	-4		175	7.71842	10.8069	10.8069		175	-3.0116	0.27626	4.67449
180	-3.1647	-2.66653e-17		180	-6.93706	-4		180	7.70459	10.8693	10.8693		180	-2.9184	0.40333	4.92723
185	-3.24061	-2.09202e-15		185	-6.88578	-4		185	7.69204	10.9327	10.9327		185	-2.83108	0.52332	5.17287
190	-3.3162	0		190	-6.83622	-4		190	7.6806	10.9968	10.9968		190	-2.74909	0.63681	5.41203
195	-3.39148	0		195	-6.78829	-4		195	7.67015	11.0616	11.0616		195	-2.67194	0.74433	5.64522
200	-3.46644	3.82166e-16		200	-6.74189	-4		200	7.66057	11.127	11.127		200	-2.5992	0.84636	5.8729
206	-3.55601	-3.29899e-16		206	-6.6881	-4		206	7.65008	11.2061	11.2061		206	-2.51721	0.9621	6.13944
212	-3.64516	1.21823e-15		212	-6.63626	-4		212	7.64057	11.2857	11.2857		212	-2.44046	1.07113	6.39927
218	-3.7339	1.67301e-15		218	-6.58624	-4		218	7.63192	11.3658	11.3658		218	-2.36845	1.17401	6.65295
224	-3.82225	1.12323e-15		224	-6.53793	-4		224	7.62402	11.4463	11.4463		224	-2.30075	1.27122	6.90096
230	-3.91022	1.24427e-15		230	-6.49123	-4		230	7.61678	11.527	11.527		230	-2.23697	1.3632	7.14373
236	-3.99782	1.1391e-16		236	-6.44605	-4		236	7.61014	11.608	11.608		236	-2.17677	1.45031	7.38164
243	-4.09957	-2.18194e-15		243	-6.39514	-4		243	7.60305	11.7026	11.7026		243	-2.11068	1.54625	7.65351
250	-4.20084	2.43115e-15		250	-6.34605	-4		250	7.59659	11.7974	11.7974		250	-2.04864	1.63653	7.91971
258	-4.31601	2.33667e-15		258	-6.29204	-4		258	7.58989	11.9059	11.9059		258	-1.98224	1.73329	8.21754
265	-4.41631	5.88827e-16		265	-6.24648	-4		265	7.58455	12.0009	12.0009		265	-1.9277	1.81279	8.47296
272	-4.51617	8.3088e-16		272	-6.20242	-4		272	7.57964	12.0958	12.0958		272	-1.8762	1.88779	8.7239
280	-4.62979	0		280	-6.1538	-4		280	7.57449	12.2043	12.2043		280	-1.82075	1.9684	9.00557
290	-4.77107	1.69527e-15		290	-6.09543	-4		290	7.56868	12.3397	12.3397		290	-1.75605	2.06207	9.35057
300	-4.91154	-2.44836e-16		300	-6.03955	-4		300	7.56346	12.475	12.475		300	-1.69597	2.14849	9.68831
307	-5.00941	-7.40075e-16		307	-6.00182	-4		307	7.56012	12.5695	12.5695		307	-1.65639	2.20499	9.92074
315	-5.12081	-7.46425e-16		315	-5.96001	-4		315	7.55658	12.6774	12.6774		315	-1.61346	2.2658	10.1826
325	-5.2594	-1.0058e-15		325	-5.9096	-4		325	7.55253	12.8119	12.8119		325	-1.56295	2.33652	10.5047
335	-5.39729	2.54083e-16		335	-5.86111	-4		335	7.54885	12.9461	12.9461		335	-1.51563	2.40177	10.8212
345	-5.53449	-1.79697e-15		345	-5.81443	-4		345	7.54548	13.08	13.08		345	-1.47121	2.46192	11.1327
355	-5.67103	1.55597e-15		355	-5.76942	-4		355	7.54241	13.2134	13.2134		355	-1.42942	2.51732	11.4395
365	-5.80692	1.04776e-15		365	-5.72599	-4		365	7.53959	13.3465	13.3465		365	-1.39005	2.56827	11.7417
375	-5.94219	-7.93634e-16		375	-5.68404	-4		375	7.53699	13.4792	13.4792		375	-1.35288	2.61505	12.0398
387	-6.10372	-1.60595e-15		387	-5.63554	-4		387	7.53414	13.6379	13.6379		387	-1.31094	2.66601	12.3924
400	-6.27776	0		400	-5.58509	-4		400	7.53134	13.8091	13.8091		400	-1.26848	2.71528	12.7684
412	-6.43757	-1.64466e-15		412	-5.54033	-4		412	7.52899	13.9666	13.9666		412	-1.23178	2.75564	13.1103
425	-6.60981	-2.77445e-16		425	-5.49367	-4		425	7.52667	14.1365	14.1365		425	-1.19445	2.79418	13.4756
437	-6.768	2.80511e-16		437	-5.45218	-4		437	7.52471	14.2927	14.2927		437	-1.16206	2.82526	13.8083
450	-6.93855	1.70292e-15		450	-5.40882	-4		450	7.52276	14.4613	14.4613		450	-1.12901	2.85434	14.1641
462	-7.09524	5.73726e-16		462	-5.37019	-4		462	7.52111	14.6164	14.6164		462	-1.10022	2.8772	14.4885
475	-7.2642	-1.45073e-15		475	-5.32974	-4		475	7.51947	14.7837	14.7837		475	-1.07075	2.89788	14.8359
487	-7.41946	5.86333e-16		487	-5.29363	-4		487	7.51807	14.9375	14.9375		487	-1.045	2.91339	15.153
500	-7.58693	-1.48213e-15		500	-5.25576	-4		500	7.51667	15.1036	15.1036		500	-1.01857	2.92652	15.4929
515	-7.77923	1.80102e-15		515	-5.21358	-4		515	7.51519	15.2944	15.2944		515	-0.98981	2.93716	15.8805
530	-7.97058	1.2156e-15		530	-5.17294	-4		530	7.51384	15.4844	15.4844		530	-0.96275	2.94324	16.2636
545	-8.16099	-6.15225e-16		545	-5.13372	-4		545	7.51261	15.6736	15.6736		545	-0.93725	2.94499	16.6423
560	-8.3505	0		560	-5.09585	-4		560	7.51148	15.862	15.862		560	-0.9132	2.94264	17.017
580	-8.60183	0		580	-5.04731	-4		580	7.51012	16.1119	16.1119		580	-0.88317	2.93347	17.5105
600	-8.85165	3.21095e-16		600	-5.00084	-4		600	7.5089	16.3606	16.3606		600	-0.85527	2.9178	17.9975
615	-9.03808	4.22159e-15		615	-4.96726	-4		615	7.50808	16.5462	16.5462		615	-0.83561	2.90202	18.3587
630	-9.22371	1.64183e-15		630	-4.9347	-4		630	7.50731	16.731	16.731		630	-0.81696	2.88295	18.7166
650	-9.47003	-1.66591e-15		650	-4.89278	-4		650	7.50638	16.9764	16.9764		650	-0.79354	2.85263	19.1889
670	-9.71503	-1.35189e-15		670	-4.85247	-4		670	7.50554	17.2206	17.2206		670	-0.77165	2.81701	19.656
690	-9.95876	2.05645e-15		690	-4.81365	-4		690	7.50477	17.4635	17.4635		690	-0.75115	2.77634	20.1179
710	-10.2012	1.38995e-15		710	-4.77623	-4		710	7.50406	17.7053	17.7053		710	-0.73194	2.73088	20.5751
730	-10.4425	0		730	-4.74013	-4		730	7.50339	17.9459	17.9459		730	-0.71392	2.68085	21.0278
750	-10.6827	0		750	-4.70526	-4		750	7.50275	18.1854	18.1854		750	-0.69699	2.62645	21.476
775	-10.9813	-1.08827e-15		775	-4.66329	-4		775	7.50198	18.4833	18.4833		775	-0.67727	2.5526	22.0305
800	-11.2782	1.47427e-15		800	-4.623	-4		800	7.50121	18.7794	18.7794		800	-0.65899	2.47256	22.5787
825	-11.5734	3.74346e-16		825	-4.58428	-4		825	7.50041	19.0739	19.0739		825	-0.64205	2.38665	23.1212
850	-11.8671	-3.80094e-16		850	-4.54702	-4		850	7.49956	19.3667	19.3667		850	-0.62632	2.29515	23.658
875	-12.1593	1.92905e-15		875	-4.51112	-4		875	7.49862	19.6579	19.6579		875	-0.61171	2.19833	24.1895
900	-12.45	0		900	-4.4765	-4		900	7.49758	19.9475	19.9475		900	-0.59811	2.09644	24.7159
925	-12.7392	-7.94294e-16		925	-4.44308	-4		925	7.4964	20.2356	20.2356		925	-0.58543	1.98972	25.2375
950	-13.0271	-4.02771e-16		950	-4.41078	-4		950	7.49507	20.5221	20.5221		950	-0.57358	1.87839	25.7545
975	-13.3136	-8.16728e-16		975	-4.37955	-4		975	7.49357	20.8071	20.8071		975	-0.56247	1.76266	26.2671
1000	-13.5988	2.8975e-15		1000	-4.34931	-4		1000	7.49188	21.0907	21.0907		1000	-0.55202	1.64275	26.7755
1030	-13.9393	-1.89255e-15		1030	-4.31426	-4		1030	7.48961	21.4289	21.4289		1030	-0.54023	1.4936	27.3803
1060	-14.2781	-2.13583e-16		1060	-4.28049	-4		1060	7.48707	21.7652	21.7652		1060	-0.52912	1.339	27.9797
1090	-14.6152	-3.46982e-15		1090	-4.24791	-4		1090	7.48429	22.0995	22.0995		1090	-0.51859	1.17927	28.5739
1120	-14.9506	4.40251e-16		1120	-4.21645	-4		1120	7.48129	22.4319	22.4319		1120	-0.50852	1.01465	29.1633
1150	-15.2844	-6.7011e-16		1150	-4.18603	-4		1150	7.47812	22.7625	22.7625		1150	-0.49881	0.8454	29.7481
1180	-15.6166	-1.01969e-15		1180	-4.15661	-4		1180	7.47482	23.0914	23.0914		1180	-0.4894	0.67174	30.3284
1220	-16.0572	-1.03895e-15		1220	-4.11882	-4		1220	7.47033	23.5275	23.5275		1220	-0.47721	0.43363	31.0956
1250	-16.386	-8.77764e-16		1250	-4.0915	-4		1250	7.46696	23.8529	23.8529		1250	-0.4683	0.25034	31.6663
1280	-16.7133	-6.37608e-16		1280	-4.065	-4		1280	7.46363	24.1769	24.1769		1280	-0.45955	0.06318	32.2331
1320	-17.1475	2.08267e-15		1320	-4.03086	-4		1320	7.45931	24.6068	24.6068		1320	-0.44814	-0.19221	32.983
1360	-17.5794	-1.1055e-15		1360	-3.99801	-4		1360	7.4552	25.0346	25.0346		1360	-0.437	-0.45403	33.7265
1400	-18.009	-7.49532e-16		1400	-3.96636	-4		1400	7.45134	25.4603	25.4603		1400	-0.42617	-0.72208	34.4638
				1450	-3.92838	-4
				1500	-3.89202	-4
				1550	-3.85717	-4
				1600	-3.82372	-4
				1650	-3.79157	-4
				1700	-3.76063	-4
				1750	-3.73083	-4
				1800	-3.70208	-4
				1850	-3.67434	-4
				1900	-3.64753	-4
				1950	-3.6216	-4
				2000	-3.5965	-4
				2060	-3.56741	-4
				2120	-3.53938	-4
				2180	-3.51234	-4
				2240	-3.48622	-4
				2300	-3.46098	-4
				2360	-3.43657	-4
				2430	-3.40906	-4
				2500	-3.38253	-4
				2580	-3.35335	-4
				2650	-3.32875	-4
				2720	-3.30496	-4
				2800	-3.2787	-4
				2900	-3.24719	-4
				3000	-3.21703	-4
				3070	-3.19666	-4
				3150	-3.1741	-4
				3250	-3.1469	-4
				3350	-3.12074	-4
				3450	-3.09556	-4
				3550	-3.07129	-4
				3650	-3.04787	-4
				3750	-3.02525	-4
				3870	-2.9991	-4
				4000	-2.97191	-4
				4120	-2.94779	-4
				4250	-2.92264	-4
				4370	-2.90029	-4
				4500	-2.87693	-4
				4620	-2.85612	-4
				4750	-2.83433	-4
				4870	-2.81489	-4
				5000	-2.7945	-4
				5150	-2.77179	-4
				5300	-2.74991	-4
				5450	-2.7288	-4
				5600	-2.70842	-4
				5800	-2.6823	-4
				6000	-2.6573	-4
				6150	-2.63924	-4
				6300	-2.62173	-4
				6500	-2.59918	-4
				6700	-2.57751	-4
				6900	-2.55664	-4
				7100	-2.53652	-4
				7300	-2.51712	-4
				7500	-2.49837	-4
				7750	-2.47582	-4
				8000	-2.45418	-4
				8250	-2.43337	-4
				8500	-2.41336	-4
				8750	-2.39408	-4
				9000	-2.37549	-4
				9250	-2.35754	-4
				9500	-2.3402	-4
				9750	-2.32344	-4
				10000	-2.30721	-4

## Sheet: Figure 2d
Figure 2d
Acoustic Power (mW)
Frequency (Hz)	Digital Non-Foster-inspired	Analogue Non-Foster
10	0.00206	0.00184
10.3	0.00231	0.00206
10.6	0.00258	0.00229
10.9	0.00287	0.00254
11.2	0.00319	0.00281
11.5	0.00353	0.0031
11.8	0.0039	0.00342
12.2	0.00443	0.00387
12.5	0.00486	0.00423
12.8	0.00532	0.00462
13.2	0.00598	0.00517
13.6	0.0067	0.00577
14	0.00747	0.00641
14.5	0.00852	0.00728
15	0.00967	0.00823
15.5	0.01093	0.00927
16	0.01229	0.01039
16.5	0.01376	0.0116
17	0.01535	0.0129
17.5	0.01705	0.01429
18	0.01888	0.01579
18.5	0.02083	0.01738
19	0.02291	0.01908
19.5	0.02512	0.02088
20	0.02746	0.0228
20.6	0.03045	0.02524
21.2	0.03363	0.02785
21.8	0.03701	0.03063
22.4	0.04058	0.03358
23	0.04435	0.03671
23.6	0.04832	0.04002
24.3	0.0532	0.0441
25	0.05834	0.04844
25.8	0.06453	0.0537
26.5	0.07022	0.05858
27.2	0.07616	0.06371
28	0.08324	0.06989
29	0.0925	0.07808
30	0.1022	0.0868
30.7	0.10924	0.0932
31.5	0.1175	0.10082
32.5	0.12815	0.11079
33.5	0.13911	0.12123
34.5	0.15036	0.13213
35.5	0.16183	0.14346
36.5	0.17351	0.1552
37.5	0.18536	0.16732
38.7	0.19973	0.18232
40	0.21543	0.19906
41.2	0.22998	0.21491
42.5	0.24574	0.2324
43.7	0.26024	0.24879
45	0.27583	0.26671
46.2	0.29007	0.28333
47.5	0.30531	0.30132
48.7	0.31915	0.31785
50	0.33387	0.33558
51.5	0.35048	0.35571
53	0.36665	0.37536
54.5	0.38235	0.39444
56	0.39756	0.41285
58	0.41706	0.43619
60	0.43567	0.45803
61.5	0.44903	0.47335
63	0.46188	0.48773
65	0.47826	0.50541
67	0.49378	0.52135
69	0.50847	0.53559
71	0.52237	0.54815
73	0.53551	0.55911
75	0.54792	0.56854
77.5	0.56248	0.57831
80	0.57604	0.58602
82.5	0.58867	0.59185
85	0.60044	0.59601
87.5	0.61141	0.59868
90	0.62164	0.60003
92.5	0.63118	0.60025
95	0.64009	0.59946
97.5	0.64841	0.59782
100	0.65619	0.59545
103	0.66488	0.59178
106	0.6729	0.58738
109	0.68033	0.58239
112	0.68721	0.57692
115	0.69359	0.57109
118	0.69952	0.56498
122	0.70677	0.55652
125	0.71177	0.55001
128	0.71643	0.54342
132	0.72216	0.53458
136	0.72738	0.52573
140	0.73215	0.51693
145	0.73755	0.50608
150	0.74239	0.49545
155	0.74672	0.48507
160	0.75062	0.47497
165	0.75412	0.46516
170	0.75728	0.45567
175	0.76012	0.44647
180	0.76267	0.43759
185	0.76497	0.429
190	0.76704	0.4207
195	0.76889	0.41268
200	0.77056	0.40494
206	0.77232	0.39599
212	0.77386	0.38739
218	0.7752	0.37914
224	0.77635	0.37121
230	0.77733	0.36359
236	0.77815	0.35626
243	0.77893	0.34804
250	0.77954	0.34018
258	0.78003	0.33159
265	0.78031	0.32441
272	0.78046	0.3175
280	0.78047	0.30994
290	0.78028	0.30095
300	0.77989	0.29242
307	0.77949	0.2867
315	0.77894	0.28041
325	0.7781	0.27289
335	0.7771	0.26572
345	0.77596	0.25887
355	0.77469	0.25232
365	0.77329	0.24605
375	0.77177	0.24004
387	0.7698	0.23314
400	0.7675	0.22603
412	0.76523	0.21977
425	0.76262	0.2133
437	0.76008	0.20759
450	0.75719	0.20166
462	0.75441	0.19642
475	0.75127	0.19096
487	0.74827	0.18613
500	0.74492	0.18109
515	0.74091	0.17552
530	0.73678	0.17019
545	0.73252	0.16508
560	0.72815	0.16019
580	0.72217	0.15397
600	0.71602	0.14807
615	0.71131	0.14385
630	0.70654	0.13979
650	0.70007	0.1346
670	0.69352	0.12967
690	0.68689	0.12496
710	0.68021	0.12048
730	0.6735	0.11621
750	0.66676	0.11213
775	0.65834	0.10729
800	0.64993	0.10272
825	0.64154	0.09839
850	0.63318	0.09429
875	0.62484	0.09039
900	0.61651	0.08669
925	0.60814	0.08316
950	0.59971	0.07979
975	0.59115	0.07656
1000	0.58242	0.07345
1030	0.57163	0.06985
1060	0.5604	0.06639
1090	0.54864	0.06305
1120	0.53629	0.05981
1150	0.52332	0.05666
1180	0.50973	0.0536
1220	0.49069	0.04965
1250	0.47582	0.04681
1280	0.46055	0.04406
1320	0.43973	0.04055
1360	0.41865	0.03724
1400	0.39756	0.03414
1450	0.37157	0.03055
1500	0.34633	0.02729
1550	0.32215	0.02435
1600	0.29925	0.02171
1650	0.27775	0.01935
1700	0.25777	0.01727
1750	0.23932	0.01542
1800	0.22243	0.0138
1850	0.20708	0.01237
1900	0.19322	0.01112
1950	0.18077	0.01003
2000	0.16965	0.00909
