# Supplementary material for: Digital non-Foster-inspired electronics for broadband impedance matching
Source: Nat Commun. 2024 May 21;15:4346. doi: 10.1038/s41467-024-48861-6 (PMC11109259; doi:10.1038/s41467-024-48861-6)
Supplement: Supplementary file 6 — Source Data [file 41467_2024_48861_MOESM6_ESM.zip › Source data/Fig.4.xlsx]

## Sheet: Figure 4c
Figure 4c
RD (Ω)					LD (mH)					Rt (Ω)							Xt (Ω)
Frequency (Hz)	w/ FD	Frequency (Hz)	w/o FD		Frequency (Hz)	w/ FD	Frequency (Hz)	w/o FD		Frequency (Hz)	w/ FD	Frequency (Hz)	w/o FD	Frequency (Hz)	Transducer		Frequency (Hz)	w/ FD	Frequency (Hz)	w/o FD	Frequency (Hz)	Transducer
50.0188	-8.903	49.9502	-0.111		50.0188	-21.52	49.9502	-4.4		50.0188	14.683	49.9999	18.218	19.9974	10.1319		50.0188	-28.323	49.9999	-19.392	19.9974	9.86514
74.974	-2.162	75.0348	0.117		74.974	-11.2	75.0348	-3.43		74.974	7.591	75.0022	9.896	22.5033	11.2354		74.974	-10.983	75.0022	-7.084	22.5033	11.9643
99.9487	-1.742	80.0093	0.12		99.9487	-9.67	80.0093	-3.22		99.9487	7.545	80.0009	9.675	24.9956	12.9561		99.9487	-7.248	80.0009	-5.877	24.9956	14.3873
120.004	-1.783	89.9757	-0.127		120.004	-8.99	89.9757	-3.91		120.004	7.588	90.0021	9.239	30.0038	20.3788		120.004	-5.809	90.0021	-4.634	30.0038	19.5955
149.989	-2.059	120.001	-0.034		149.989	-8.26	120.001	-3.89		149.989	7.619	120.001	9.401	35.01	38.6995		149.989	-4.569	120.001	-1.868	35.01	18.0779
199.994	-2.598	139.987	-0.264		199.994	-7.53	139.987	-3.93		199.994	7.629	140	9.375	40.0124	47.49		199.994	-3.461	140	-0.824	40.0124	0.60672
249.998	-3.3	199.986	-0.234		249.998	-7.03	199.986	-4.18		249.998	7.636	199.999	10.157	41.9771	47.13		249.998	-2.815	199.999	0.785	41.9771	-12.3478
300.004	-4.083	250.022	-0.247		300.004	-6.68	250.022	-4.07		300.004	7.632	249.998	10.844	43.9925	37.3548		300.004	-2.41	249.998	1.808	43.9925	-21.1808
350.029	-4.729	300.003	-0.455		350.029	-6.4	300.003	-4.06		350.029	7.624	300.001	11.404	46.0462	28.1007		350.029	-2.104	300.001	2.421	46.0462	-22.2854
399.99	-5.47	350.003	-0.379		399.99	-6.16	350.003	-3.96		399.99	7.586	350.001	12.099	48.0115	22.2258		399.99	-1.956	350.001	3.032	48.0115	-20.5627
499.966	-6.992	400.005	-0.492		499.966	-5.81	400.005	-3.9		499.966	7.545	400	12.642	49.9773	18.5903		499.966	-1.635	400	3.611	49.9773	-18.7209
550.024	-7.797	500.012	-0.045		550.024	-5.66	500.012	-3.9		550.024	7.504	500.002	14.597	51.9919	16.0527		550.024	-1.595	500.002	3.949	51.9919	-16.5843
599.988	-8.533	599.985	-0.365		599.988	-5.52	599.985	-3.92		599.988	7.488	600	15.74	53.9807	14.3875		599.988	-1.446	600	3.989	53.9807	-14.8421
649.997	-9.3	599.985	-0.365		649.997	-5.39	599.985	-3.92		649.997	7.453	600	15.74	55.9885	13.1038		649.997	-1.37	600	3.989	55.9885	-13.2519
700.005	-10.088	700.015	0.581		700.005	-5.3	700.015	-3.95		700.005	7.398	700.01	17.854	58.012	12.0897		700.005	-1.406	700.01	3.832	58.012	-11.8308
749.982	-10.893				749.982	-5.17				749.982	7.364			60.0645	11.3997		749.982	-1.341			60.0645	-10.7243
800.031	-11.628				800.031	-5.07				800.031	7.341			61.9903	10.9067		800.031	-1.231			61.9903	-9.66611
849.994	-12.448				849.994	-4.99				849.994	7.274			63.9632	10.5392		849.994	-1.263			63.9632	-8.75789
900.043	-13.185				900.043	-4.92				900.043	7.231			66.005	10.2087		900.043	-1.258			66.005	-7.90206
950.066	-13.95				950.066	-4.82				950.066	7.18			67.9801	9.9878		950.066	-1.217			67.9801	-7.14843
1000.05	-14.751				1000.05	-4.74				1000.05	7.118			69.9593	9.7984		1000.05	-1.223			69.9593	-6.48112
1050.05	-15.504				1050.05	-4.66				1050.05	7.056			75.0053	9.5109		1050.05	-1.224			75.0053	-5.03618
1099.99	-16.252				1099.99	-4.6				1099.99	7.022			79.964	9.4095		1099.99	-1.071			79.964	-3.8692
1150.07	-17.003				1150.07	-4.53				1150.07	6.946			84.9812	9.3106		1150.07	-1.134			84.9812	-3.09202
1199.92	-17.967				1199.92	-4.49				1199.92	6.871			89.9724	9.1791		1199.92	-1.065			89.9724	-2.26492
1249.99	-18.67				1249.99	-4.44				1249.99	6.811			92.0208	9.1466		1249.99	-1.063			92.0208	-1.97232
1300	-19.412				1300	-4.41				1300	6.85			94.0006	9.1382		1300	-1.436			94.0006	-1.66989
1350.04	-20.49				1350.04	-4.31				1350.04	6.628			95.9885	9.1094		1350.04	-1.069			95.9885	-1.38975
1400	-21.257				1400	-4.27				1400	6.552			98.0467	9.1132		1400	-1.062			98.0467	-1.16611
														100.083	9.0978						100.083	-0.8801
														102.117	9.1062						102.117	-0.62441
														103.908	9.1141						103.908	-0.45639
														105.928	9.1164						105.928	-0.19622
														108.051	9.1116						108.051	0.02481
														109.957	9.1309						109.957	0.22954
														111.964	9.1456						111.964	0.42348
														113.982	9.1549						113.982	0.66536
														116.019	9.1642						116.019	0.79552
														118.056	9.1937						118.056	1.03758
														119.972	9.192						119.972	1.16664
														130.007	9.2959						130.007	2.00696
														140.065	9.4067						140.065	2.75193
														150.097	9.5151						150.097	3.43836
														159.932	9.639						159.932	4.04619
														170.037	9.7654						170.037	4.61993
														179.992	9.9041						179.992	5.18464
														190.01	10.0296						190.01	5.6969
														200.021	10.1632						200.021	6.19881
														225.056	10.5033						225.056	7.33233
														249.97	10.8632						249.97	8.38261
														274.892	11.2161						274.892	9.34925
														299.934	11.6248						299.934	10.2322
														324.958	11.9318						324.958	11.0389
														349.957	12.2565						349.957	11.907
														375.156	12.6207						375.156	12.7011
														399.999	12.9547						399.999	13.4965
														499.854	14.3749						499.854	16.3611
														600.014	15.8343						600.014	18.8887
														699.892	17.1855						699.892	21.1622
														800.022	18.621						800.022	23.326
														899.895	19.9216						899.895	25.2751
														1000.18	21.207						1000.18	26.9823
														1099.86	22.4667						1099.86	28.8607
														1200.26	23.6618						1200.26	30.2699
														1300.17	24.9572						1300.17	31.9897
														1400.19	26.0951						1400.19	33.3247

## Sheet: Figure 4d
Figure 4d
SPL (dB)
Frequency (Hz)	w/ FD	Frequency (Hz)	w/o FD	Frequency (Hz)	Passive Matching
50	73.2473	45	72.5596	20	64.4255
75	74.8887	50	73.8452	25	67.1572
100	75.1509	75	75.5935	30	68.5684
120	75.4433	80	75.6805	35	70.0936
150	75.3242	90	75.8024	40	70.2475
200	75.9077	120	75.4382	42	70.7866
250	76.0536	140	75.0279	45	71.469
300	76.2084	200	73.7167	47	71.9956
350	76.2998	250	72.6118	49	72.5306
400	75.5386	300	71.9394	51	72.6567
500	75.1832	350	71.7805	53	72.933
550	74.4051	400	70.6948	55	73.1781
600	75.4441	500	69.0286	57	73.6075
650	75.2101	600	68.9194	59	73.7909
700	74.7492	700	67.433	61	74.0342
750	73.8556			63	74.2148
800	74.7128			65	74.4581
850	75.2693			70	74.808
900	74.6089			75	75.2002
950	75.1966			80	75.4285
1000	74.3777			85	75.5989
1050	74.2448			90	75.7389
1100	74.4313			95	75.7976
1150	73.6852			100	75.6153
1200	73.9844			110	75.605
1250	73.638			120	75.4743
1300	73.5665			130	75.1765
1350	72.8681			140	74.8034
1400	72.1967			150	74.3615
				160	74.6843
				170	73.7287
				180	73.4406
				190	73.0478
				200	72.6316
				210	72.4251
				220	72.1357
				230	71.7378
				240	71.4937
				250	71.1878
				300	69.8991
				350	68.9856
				400	67.6645
				450	67.0664
				500	66.7227
