# Supplementary material for: Digital non-Foster-inspired electronics for broadband impedance matching
Source: Nat Commun. 2024 May 21;15:4346. doi: 10.1038/s41467-024-48861-6 (PMC11109259; doi:10.1038/s41467-024-48861-6)
Supplement: Supplementary file 6 — Source Data [file 41467_2024_48861_MOESM6_ESM.zip › Source data/Fig.5.xlsx]

## Sheet: Figure 5a
Figure 5a
Gain (dB)	Frequency (Hz)																Frequency (Hz)	Peak gain curve (dB) (blue dashed line)		Frequency (Hz)	Peak gain (dB) (red dot)		Phase (deg)	Frequency (Hz)																Frequency (Hz)	Phase curve at resonant frequency (deg) (blue dashed line)		Frequency (Hz)	Phase at resonant frequency (deg) (red dot)
ω (rad/s)	15	70	150	250	350	450	550	650	750	850	950	1050	1150	1250	1350		15	92.1311		40	92.4995		ω (rad/s)	15	70	150	250	350	450	550	650	750	850	950	1050	1150	1250	1350		15	0		40	0
12.5664	44.828	-6.58489	-7.10682	13.8639	0.000991602	0.000362879	0.000162615	21.9723	8.10932	8.10938	13.863	21.9722	21.9723	32.1888	32.1888		70	92.4995		100	74.1246		12.5664	72.6038	13.1268	2.90815	0.55006	0.56126	0.33953	0.22729	0.05425	0.08149	0.1586	0.06349	0.05197	0.05777	0.03667	0.03144		70	0		100	0
25.1327	59.175	-5.09043	-7.0271	13.8669	0.00397	0.00145	0.000650495	21.9723	8.10939	8.10961	13.863	21.9723	21.9723	32.1888	32.1888		70	74.1246		200	74.1246		25.1327	73.3157	24.9941	5.80366	1.10021	1.12253	0.67908	0.45459	0.10849	0.16298	0.31721	0.12697	0.10394	0.11553	0.07334	0.06288		70	0		200	0
37.6991	68.6293	-2.98477	-6.89526	13.8718	0.00893	0.00327	0.00146	21.9723	8.10949	8.11001	13.8631	21.9723	21.9723	32.1888	32.1888		150	74.1246		300	82.5427		37.6991	68.8531	34.9422	8.67427	1.65057	1.68378	1.01866	0.68191	0.16275	0.24448	0.47583	0.19046	0.15591	0.1733	0.11001	0.09432		150	0		300	0
50.2655	76.3208	-0.58633	-6.71279	13.8787	0.01587	0.00581	0.0026	21.9724	8.10964	8.11055	13.8631	21.9724	21.9724	32.1888	32.1888		150	74.1246		400	82.2175		50.2655	61.3177	42.9378	11.5083	2.20122	2.24502	1.35828	0.90927	0.21701	0.32598	0.63445	0.25396	0.20789	0.23107	0.14668	0.12576		150	0		400	0
62.8319	83.0956	1.89329	-6.48168	13.8876	0.0248	0.00908	0.00407	21.9725	8.10983	8.11126	13.8633	21.9725	21.9725	32.1889	32.1888		250	74.1246		500	82.2175		62.8319	49.9362	49.265	14.2952	2.75227	2.80626	1.69797	1.13666	0.27128	0.4075	0.79308	0.31746	0.25987	0.28884	0.18336	0.1572		250	0		500	0
75.3982	88.7468	4.34097	-6.20433	13.8984	0.03572	0.01307	0.00586	21.9726	8.11007	8.11212	13.8634	21.9725	21.9726	32.1889	32.1889		250	82.5427		600	82.2175		75.3982	33.2611	54.2742	17.0252	3.30381	3.36747	2.03773	1.36411	0.32557	0.48904	0.95172	0.38097	0.31185	0.34662	0.22003	0.18864		250	0		600	0
87.9646	92.0795	6.70666	-5.88349	13.9113	0.04863	0.0178	0.00798	21.9727	8.11034	8.11313	13.8636	21.9727	21.9728	32.189	32.1889		350	82.5427		700	82.8627		87.9646	11.4702	58.2722	19.6903	3.85595	3.92867	2.37758	1.59162	0.37988	0.57059	1.11039	0.44449	0.36384	0.40441	0.25672	0.22009		350	0		700	0
100.531	92.1311	8.9746	-5.52213	13.9262	0.06353	0.02326	0.01042	21.9729	8.11066	8.11431	13.8638	21.9728	21.9729	32.189	32.189		350	82.2175		800	82.3807		100.531	-10.7475	61.4983	22.2835	4.40879	4.48984	2.71754	1.81921	0.43421	0.65217	1.26907	0.50802	0.41584	0.4622	0.2934	0.25154		350	0		800	0
113.097	89.8578	11.146	-5.12333	13.9431	0.08042	0.02944	0.01319	21.9731	8.11102	8.11564	13.864	21.9729	21.9731	32.1891	32.189		450	82.2175		900	100.412		113.097	-28.1929	64.1307	24.7994	4.96241	5.05098	3.05762	2.04688	0.48856	0.73377	1.42777	0.57156	0.46785	0.52	0.33009	0.28299		450	0		900	0
125.664	86.8174	13.23	-4.69024	13.962	0.09931	0.03636	0.01629	21.9732	8.11143	8.11712	13.8642	21.9731	21.9733	32.1892	32.1891		450	82.2175		1000	92.4995		125.664	-40.203	66.2999	27.2339	5.51693	5.6121	3.39783	2.27464	0.54294	0.81539	1.5865	0.63511	0.51986	0.57781	0.36678	0.31445		450	0		1000	0
138.23	83.8087	15.2385	-4.22597	13.983	0.12021	0.04402	0.01972	21.9734	8.11188	8.11877	13.8645	21.9733	21.9735	32.1893	32.1891		550	82.2175		1100	100.609		138.23	-48.3324	68.1017	29.5843	6.07244	6.17318	3.7382	2.50251	0.59735	0.89705	1.74526	0.69868	0.57189	0.63562	0.40348	0.34591		550	0		1100	0
150.796	81.0689	17.1847	-3.73352	14.0061	0.14311	0.05241	0.02348	21.9737	8.11237	8.12057	13.8648	21.9735	21.9737	32.1894	32.1892		550	82.2175		1200	106.264		150.796	-53.9946	69.6065	31.8489	6.62903	6.73422	4.07873	2.7305	0.65179	0.97875	1.90405	0.76227	0.62393	0.69345	0.44018	0.37737		550	0		1200	0
163.363	78.6259	19.0814	-3.21577	14.0313	0.16802	0.06155	0.02757	21.9739	8.1129	8.12253	13.8651	21.9737	21.974	32.1895	32.1893		650	82.2175		1300	110.825		163.363	-58.0887	70.8664	34.0272	7.18681	7.29521	4.41945	2.95861	0.70627	1.06048	2.06287	0.82587	0.67598	0.75129	0.4769	0.40884		650	0		1300	0
175.929	76.449	20.9411	-2.67538	14.0586	0.19495	0.07142	0.03199	21.9742	8.11348	8.12464	13.8654	21.9739	21.9743	32.1896	32.1894		650	82.8627					175.929	-61.1522	71.9198	36.1194	7.74587	7.85616	4.76036	3.18686	0.76078	1.14225	2.22172	0.8895	0.72804	0.80914	0.51361	0.44031		650	0
188.496	74.4977	22.7756	-2.11483	14.0881	0.2239	0.08204	0.03674	21.9745	8.1141	8.12692	13.8658	21.9742	21.9746	32.1897	32.1895		750	82.8627					188.496	-63.5114	72.7951	38.1265	8.3063	8.41706	5.10148	3.41525	0.81534	1.22407	2.38062	0.95314	0.78012	0.867	0.55034	0.47179		750	0
201.062	72.7349	24.5967	-1.53636	14.1197	0.25487	0.0934	0.04182	21.9748	8.11476	8.12935	13.8662	21.9744	21.9749	32.1898	32.1896		750	82.3807					201.062	-65.371	73.5127	40.0503	8.86821	8.9779	5.44283	3.64381	0.86994	1.30593	2.53955	1.01681	0.83221	0.92487	0.58707	0.50328		750	0
213.628	71.13	26.4156	-0.94197	14.1536	0.28787	0.10552	0.04724	21.9751	8.11546	8.13194	13.8666	21.9747	21.9753	32.19	32.1897		850	82.3807					213.628	-66.8646	74.0868	41.8929	9.43169	9.53868	5.78442	3.87253	0.92459	1.38785	2.69854	1.0805	0.88433	0.98277	0.62381	0.53477		850	0
226.195	69.6581	28.2435	-0.33345	14.1897	0.32291	0.11839	0.053	21.9755	8.11621	8.13468	13.8671	21.975	21.9756	32.1901	32.1898		850	100.412					226.195	-68.0823	74.5262	43.6567	9.99683	10.0994	6.12626	4.10143	0.9793	1.46981	2.85756	1.14422	0.93645	1.04067	0.66056	0.56627		850	0
238.761	68.2993	30.0922	0.28763	14.228	0.35999	0.13201	0.05909	21.9758	8.11701	8.13759	13.8676	21.9753	21.976	32.1903	32.1899		950	100.412					238.761	-69.087	74.8351	45.3445	10.5637	10.66	6.46838	4.33052	1.03405	1.55184	3.01664	1.20797	0.9886	1.0986	0.69732	0.59777		950	0
251.327	67.0375	31.9738	0.91993	14.2687	0.39913	0.14639	0.06552	21.9762	8.11784	8.14066	13.8681	21.9757	21.9764	32.1905	32.19		950	92.4995					251.327	-69.9238	75.0129	46.9592	11.1325	11.2206	6.81078	4.55981	1.08886	1.63392	3.17577	1.27175	1.04077	1.15654	0.7341	0.62929		950	0
263.894	65.8599	33.9014	1.5623	14.3118	0.44032	0.16154	0.07229	21.9766	8.11872	8.14388	13.8686	21.976	21.9769	32.1906	32.1901		1050	92.4995					263.894	-70.6259	75.054	48.5037	11.7032	11.7811	7.15348	4.78931	1.14374	1.71606	3.33495	1.33555	1.09296	1.2145	0.77088	0.66081		1050	0
276.46	64.7559	35.8895	2.21378	14.3572	0.48358	0.17745	0.07941	21.9771	8.11965	8.14726	13.8691	21.9764	21.9773	32.1908	32.1903		1050	100.609					276.46	-71.2181	74.9475	49.9813	12.2759	12.3414	7.49649	5.01903	1.19867	1.79828	3.4942	1.39939	1.14517	1.27248	0.80767	0.69234		1050	0
289.027	63.7166	37.9546	2.87357	14.4051	0.52891	0.19414	0.08686	21.9775	8.12062	8.15081	13.8697	21.9768	21.9778	32.191	32.1904		1150	100.609					289.027	-71.7195	74.6752	51.3947	12.8508	12.9017	7.83983	5.24899	1.25367	1.88056	3.6535	1.46326	1.1974	1.33048	0.84447	0.72387		1150	0
301.593	62.7349	40.1157	3.54104	14.4554	0.57632	0.2116	0.09466	21.978	8.12163	8.15451	13.8703	21.9772	21.9783	32.1912	32.1906		1150	106.264					301.593	-72.1451	74.2101	52.7472	13.4279	13.4619	8.18352	5.47918	1.30874	1.96291	3.81287	1.52717	1.24966	1.3885	0.88129	0.75542		1150	0
314.159	61.8045	42.3953	4.2157	14.5083	0.62582	0.22984	0.1028	21.9785	8.12269	8.15837	13.871	21.9776	21.9788	32.1914	32.1907		1250	106.264					314.159	-72.5064	73.5123	54.0415	14.0073	14.022	8.52756	5.70963	1.36389	2.04534	3.9723	1.59112	1.30194	1.44654	0.91812	0.78698		1250	0
326.726	60.9202	44.8203	4.8972	14.5637	0.67743	0.24886	0.1113	21.979	8.12379	8.16239	13.8716	21.9781	21.9794	32.1917	32.1909		1250	110.825					326.726	-72.813	72.5238	55.2804	14.5891	14.5819	8.87198	5.94035	1.41911	2.12785	4.13181	1.6551	1.35425	1.50461	0.95496	0.81854		1250	0
339.292	60.0777	47.4237	5.58529	14.6218	0.73114	0.26868	0.12014	21.9795	8.12493	8.16658	13.8723	21.9785	21.9799	32.1919	32.191		1350	110.825					339.292	-73.0724	71.1585	56.4667	15.1733	15.1418	9.21678	6.17133	1.4744	2.21044	4.29138	1.71912	1.40658	1.5627	0.99182	0.85012		1350	0
351.858	59.2731	50.2456	6.27985	14.6826	0.78698	0.28928	0.12933	21.9801	8.12613	8.17092	13.873	21.979	21.9805	32.1921	32.1912								351.858	-73.291	69.2863	57.6028	15.7602	15.7014	9.56198	6.4026	1.52978	2.29312	4.45103	1.78318	1.45895	1.62082	1.02869	0.88171
364.425	58.5031	53.3342	6.98085	14.7462	0.84494	0.31069	0.13888	21.9807	8.12736	8.17543	13.8738	21.9795	21.9811	32.1924	32.1914								364.425	-73.4739	66.7054	58.6912	16.3497	16.261	9.9076	6.63417	1.58525	2.37588	4.61076	1.84729	1.51134	1.67896	1.06557	0.91331
376.991	57.7648	56.7435	7.68836	14.8125	0.90504	0.33291	0.14878	21.9813	8.12865	8.1801	13.8745	21.98	21.9817	32.1926	32.1916								376.991	-73.6255	63.0907	59.7342	16.9419	16.8204	10.2536	6.86604	1.6408	2.45874	4.77056	1.91144	1.56376	1.73713	1.10247	0.94492
389.557	57.0557	60.5209	8.40253	14.8817	0.9673	0.35593	0.15905	21.9819	8.12997	8.18493	13.8753	21.9805	21.9824	32.1929	32.1918								389.557	-73.7493	57.904	60.7339	17.537	17.3796	10.6001	7.09823	1.69645	2.54169	4.93045	1.97564	1.61622	1.79532	1.13939	0.97654
402.124	56.3734	64.6585	9.12358	14.9539	1.03172	0.37977	0.16967	21.9825	8.13135	8.18993	13.8761	21.9811	21.983	32.1931	32.192								402.124	-73.8486	50.2418	61.6923	18.1349	17.9387	10.9471	7.33075	1.75219	2.62474	5.09043	2.03989	1.66871	1.85355	1.17633	1.00817
414.69	55.7162	68.9424	9.85184	15.029	1.09831	0.40444	0.18065	21.9832	8.13277	8.19509	13.877	21.9816	21.9837	32.1934	32.1922								414.69	-73.9259	38.6846	62.6112	18.7359	18.4975	11.2945	7.56361	1.80802	2.7079	5.25049	2.10418	1.72123	1.91181	1.21328	1.03982
427.257	55.0821	72.6001	10.5877	15.1073	1.16709	0.42993	0.192	21.9839	8.13423	8.20041	13.8779	21.9822	21.9844	32.1937	32.1924								427.257	-73.9836	21.6914	63.4923	19.3398	19.0562	11.6424	7.79681	1.86396	2.79115	5.41065	2.16853	1.77379	1.97009	1.25025	1.07148
439.823	54.4697	74.1246	11.3316	15.1887	1.23808	0.45626	0.20372	21.9846	8.13574	8.20589	13.8787	21.9828	21.9852	32.194	32.1926								439.823	-74.0237	0	64.3372	19.9469	19.6147	11.9908	8.03037	1.92	2.87452	5.57089	2.23293	1.82638	2.02841	1.28723	1.10315
452.389	53.8774	72.6789	12.084	15.2733	1.31127	0.48343	0.21581	21.9853	8.1373	8.21154	13.8797	21.9834	21.9859	32.1943	32.1928								452.389	-74.0477	-21.1378	65.1472	20.5572	20.1729	12.3397	8.2643	1.97615	2.958	5.73124	2.29738	1.87901	2.08676	1.32424	1.13484
464.956	53.3041	69.3897	12.8456	15.3613	1.38669	0.51146	0.22827	21.9861	8.13891	8.21736	13.8806	21.9841	21.9867	32.1946	32.1931								464.956	-74.0573	-37.1294	65.9238	21.1708	20.731	12.6891	8.49862	2.03241	3.04159	5.89168	2.36189	1.93167	2.14515	1.36126	1.16654
477.522	52.7485	65.676	13.6169	15.4526	1.46435	0.54033	0.24111	21.9869	8.14056	8.22334	13.8816	21.9847	21.9875	32.1949	32.1933								477.522	-74.0538	-47.9201	66.668	21.7877	21.2888	13.039	8.73332	2.08879	3.1253	6.05223	2.42645	1.98438	2.20357	1.39831	1.19826
490.088	52.2096	62.1795	14.3989	15.5475	1.54427	0.57008	0.25433	21.9877	8.14226	8.22949	13.8826	21.9854	21.9883	32.1953	32.1936								490.088	-74.0383	-55.1283	67.3808	22.4079	21.8463	13.3895	8.96842	2.14528	3.20914	6.21288	2.49108	2.03712	2.26202	1.43537	1.22999
502.655	51.6864	59.0595	15.1922	15.6459	1.62645	0.60069	0.26792	21.9885	8.14401	8.2358	13.8836	21.9861	21.9891	32.1956	32.1938								502.655	-74.0119	-60.0805	68.0631	23.0317	22.4035	13.7406	9.20394	2.2019	3.2931	6.37364	2.55576	2.08991	2.32051	1.47246	1.26174
515.221	51.1782	56.3088	15.9978	15.748	1.71092	0.63218	0.28191	21.9894	8.14581	8.24228	13.8847	21.9868	21.99	32.196	32.1941								515.221	-73.9755	-63.6022	68.7156	23.6589	22.9605	14.0923	9.43988	2.25864	3.37718	6.53451	2.62051	2.14274	2.37904	1.50957	1.2935
527.788	50.684	53.8786	16.8166	15.8539	1.79769	0.66457	0.29628	21.9902	8.14765	8.24893	13.8858	21.9875	21.9909	32.1963	32.1943								527.788	-73.9298	-66.186	69.3389	24.2897	23.5172	14.4445	9.67626	2.3155	3.4614	6.69549	2.68532	2.19561	2.43761	1.5467	1.32528
540.354	50.2031	51.7174	17.6497	15.9637	1.88677	0.69784	0.31104	21.9911	8.14954	8.25575	13.8869	21.9883	21.9918	32.1967	32.1946								540.354	-73.8758	-68.1309	69.9336	24.9241	24.0736	14.7973	9.91307	2.3725	3.54576	6.85659	2.75019	2.24853	2.49622	1.58385	1.35707
552.92	49.7349	49.7802	18.4983	16.0775	1.97819	0.73202	0.32619	21.992	8.15149	8.26273	13.8881	21.989	21.9927	32.1971	32.1949								552.92	-73.8139	-69.6252	70.4997	25.5622	24.6297	15.1508	10.1503	2.42964	3.63025	7.01781	2.81514	2.30149	2.55486	1.62103	1.38889
565.487	49.2787	48.0304	19.3638	16.1954	2.07196	0.76712	0.34175	21.993	8.15348	8.26989	13.8892	21.9898	21.9937	32.1975	32.1951								565.487	-73.7448	-70.792	71.0376	26.204	25.1854	15.5048	10.3881	2.48691	3.71489	7.17915	2.88015	2.3545	2.61355	1.65823	1.42072
578.053	48.834	46.4385	20.2474	16.3175	2.16809	0.80313	0.3577	21.994	8.15552	8.27721	13.8904	21.9906	21.9947	32.1979	32.1954								578.053	-73.6691	-71.714	71.5471	26.8495	25.7407	15.8595	10.6263	2.54432	3.79967	7.34061	2.94523	2.40756	2.67228	1.69545	1.45257
590.619	48.4002	44.9808	21.1508	16.4439	2.2666	0.84008	0.37406	21.9949	8.15761	8.28471	13.8917	21.9914	21.9957	32.1983	32.1957								590.619	-73.5872	-72.449	72.0279	27.4988	26.2957	16.2149	10.865	2.60188	3.8846	7.5022	3.01038	2.46067	2.73106	1.7327	1.48443
603.186	47.9768	43.6383	22.0758	16.5748	2.36752	0.87797	0.39083	21.996	8.15975	8.29238	13.8929	21.9923	21.9967	32.1987	32.196								603.186	-73.4996	-73.0384	72.4797	28.1519	26.8503	16.5709	11.1042	2.65959	3.96969	7.66392	3.07561	2.51382	2.78988	1.76997	1.51632
615.752	47.5634	42.3953	23.0241	16.7102	2.47085	0.91681	0.40801	21.997	8.16194	8.30022	13.8942	21.9931	21.9977	32.1991	32.1964								615.752	-73.4066	-73.5123	72.9017	28.8088	27.4045	16.9275	11.3439	2.71745	4.05493	7.82577	3.14091	2.56703	2.84874	1.80727	1.54822
628.319	47.1596	41.2391	23.998	16.8504	2.57663	0.9566	0.42561	21.9981	8.16419	8.30823	13.8955	21.994	21.9988	32.1995	32.1967								628.319	-73.3088	-73.8934	73.2929	29.4696	27.9582	17.2849	11.5841	2.77546	4.14033	7.98776	3.20629	2.62029	2.90765	1.8446	1.58015
640.885	46.7648	40.1592	24.9998	16.9955	2.68486	0.99737	0.44363	21.9992	8.16648	8.31642	13.8969	21.9949	21.9999	32.2	32.197								640.885	-73.2063	-74.1988	73.652	30.1343	28.5116	17.6429	11.8249	2.83364	4.2259	8.14988	3.27175	2.67361	2.96661	1.88195	1.61209
653.451	46.3788	39.1467	26.0322	17.1456	2.79558	1.03912	0.46207	22.0003	8.16883	8.32478	13.8983	21.9958	22.001	32.2004	32.1973								653.451	-73.0995	-74.4418	73.9773	30.8028	29.0644	18.0017	12.0662	2.89198	4.31163	8.31215	3.33729	2.72697	3.02561	1.91933	1.64406
666.018	46.0012	38.1941	27.0981	17.3008	2.90879	1.08186	0.48094	22.0014	8.17123	8.33332	13.8996	21.9967	22.0021	32.2009	32.1977								666.018	-72.9886	-74.6328	74.2667	31.4751	29.6168	18.3611	12.308	2.95048	4.39753	8.47456	3.4029	2.7804	3.08467	1.95674	1.67604
678.584	45.6316	37.2951	28.2009	17.4613	3.02452	1.1256	0.50024	22.0026	8.17368	8.34203	13.9011	21.9977	22.0033	32.2014	32.198								678.584	-72.8741	-74.7802	74.5175	32.1514	30.1686	18.7213	12.5504	3.00916	4.48361	8.63711	3.46861	2.83388	3.14377	1.99418	1.70805
691.15	45.2698	36.4444	29.3444	17.6273	3.1428	1.17036	0.51998	22.0038	8.17618	8.35092	13.9025	21.9987	22.0044	32.2018	32.1983								691.15	-72.756	-74.8906	74.7263	32.8315	30.72	19.0823	12.7934	3.06801	4.56987	8.79981	3.53439	2.88741	3.20292	2.03165	1.74008
703.717	44.9155	35.6371	30.5329	17.7989	3.26363	1.21614	0.54016	22.005	8.17874	8.35998	13.904	21.9997	22.0056	32.2023	32.1987								703.717	-72.6346	-74.9694	74.889	33.5154	31.2707	19.4439	13.037	3.12704	4.6563	8.96267	3.60027	2.94101	3.26213	2.06914	1.77213
716.283	44.5683	34.8695	31.7715	17.9763	3.38706	1.26295	0.56079	22.0063	8.18135	8.36922	13.9056	22.0007	22.0069	32.2028	32.1991								716.283	-72.5102	-75.0211	75.0003	34.2032	31.8209	19.8063	13.2812	3.18626	4.74293	9.12568	3.66623	2.99467	3.32139	2.10667	1.8042
728.85	44.2281	34.1378	33.066	18.1596	3.51309	1.31082	0.58187	22.0076	8.18401	8.37865	13.9071	22.0017	22.0081	32.2033	32.1994								728.85	-72.3829	-75.0493	75.0536	34.8947	32.3706	20.1695	13.5259	3.24566	4.82974	9.28884	3.73228	3.04839	3.38071	2.14423	1.8363
741.416	43.8946	33.4391	34.423	18.3492	3.64176	1.35974	0.60341	22.0089	8.18673	8.38825	13.9087	22.0027	22.0094	32.2038	32.1998								741.416	-72.2529	-75.0571	75.0407	35.5899	32.9196	20.5335	13.7713	3.30524	4.91674	9.45217	3.79843	3.10217	3.44008	2.18182	1.86842
753.982	43.5675	32.7706	35.8505	18.5451	3.77308	1.40974	0.6254	22.0102	8.18951	8.39803	13.9103	22.0038	22.0107	32.2044	32.2002								753.982	-72.1203	-75.0471	74.951	36.2888	33.4679	20.8982	14.0173	3.36503	5.00395	9.61566	3.86467	3.15601	3.4995	2.21944	1.90056
766.549	43.2466	32.1299	37.3578	18.7475	3.90709	1.46082	0.64787	22.0116	8.19234	8.40799	13.9119	22.0049	22.012	32.2049	32.2006								766.549	-71.9854	-75.0215	74.771	36.9914	34.0156	21.2637	14.264	3.42501	5.09135	9.77931	3.931	3.20992	3.55899	2.2571	1.93273
779.115	42.9317	31.5148	38.9561	18.9567	4.0438	1.513	0.6708	22.013	8.19523	8.41814	13.9136	22.006	22.0134	32.2054	32.201								779.115	-71.8482	-74.9821	74.4829	37.6975	34.5626	21.6301	14.5113	3.48519	5.17895	9.94313	3.99743	3.2639	3.61853	2.29479	1.96492
791.681	42.6227	30.9236	40.6588	19.1728	4.18325	1.5663	0.69421	22.0144	8.19817	8.42847	13.9153	22.0071	22.0147	32.206	32.2014								791.681	-71.709	-74.9305	74.0635	38.4071	35.1089	21.9972	14.7592	3.54558	5.26677	10.1071	4.06396	3.31794	3.67813	2.33251	1.99714
804.248	42.3192	30.3545	42.4822	19.3961	4.32545	1.62071	0.7181	22.0159	8.20117	8.43898	13.917	22.0083	22.0161	32.2066	32.2018								804.248	-71.5677	-74.8681	73.4814	39.1201	35.6545	22.3651	15.0078	3.60618	5.35479	10.2713	4.13059	3.37205	3.73779	2.37027	2.02938
816.814	42.0213	29.806	44.4464	19.6269	4.47045	1.67627	0.74248	22.0173	8.20423	8.44968	13.9188	22.0095	22.0175	32.2071	32.2022								816.814	-71.4246	-74.7961	72.6935	39.8364	36.1993	22.7339	15.2571	3.667	5.44304	10.4356	4.19733	3.42623	3.79751	2.40806	2.06165
829.38	41.7286	29.2766	46.576	19.8652	4.61826	1.73298	0.76735	22.0189	8.20734	8.46056	13.9206	22.0106	22.019	32.2077	32.2026								829.38	-71.2798	-74.7154	71.6393	40.5558	36.7433	23.1035	15.5071	3.72803	5.5315	10.6001	4.26416	3.48048	3.85729	2.44589	2.09395
841.947	41.4411	28.7651	48.9019	20.1115	4.76892	1.79086	0.79271	22.0204	8.21052	8.47163	13.9224	22.0119	22.0204	32.2083	32.2031								841.947	-71.1333	-74.627	70.2317	41.2783	37.2865	23.4739	15.7578	3.78929	5.62018	10.7648	4.33111	3.5348	3.91714	2.48375	2.12627
854.513	41.1585	28.2705	51.4621	20.3659	4.92245	1.84992	0.81859	22.022	8.21375	8.48289	13.9243	22.0131	22.0219	32.2089	32.2035								854.513	-70.9853	-74.5317	68.3407	42.0038	37.8288	23.8452	16.0092	3.85077	5.7091	10.9297	4.39816	3.5892	3.97705	2.52165	2.15862
867.08	40.8807	27.7917	54.3031	20.6288	5.07888	1.91018	0.84497	22.0236	8.21705	8.49433	13.9262	22.0143	22.0234	32.2095	32.204								867.08	-70.8358	-74.4302	65.7666	42.732	38.3703	24.2173	16.2613	3.91249	5.79824	11.0948	4.46532	3.64367	4.03703	2.55959	2.191
879.646	40.6077	27.3277	57.4775	20.9003	5.23825	1.97165	0.87187	22.0252	8.2204	8.50597	13.9281	22.0156	22.025	32.2101	32.2044								879.646	-70.685	-74.323	62.1903	43.4628	38.9109	24.5903	16.5141	3.97444	5.88762	11.2601	4.53259	3.69821	4.09707	2.59757	2.2234
892.212	40.3391	26.8777	61.0323	21.1808	5.4006	2.03434	0.89929	22.0269	8.22382	8.5178	13.9301	22.0169	22.0265	32.2108	32.2049								892.212	-70.5329	-74.2107	57.0849	44.1961	39.4505	24.9642	16.7677	4.03663	5.97724	11.4255	4.59997	3.75283	4.15718	2.63558	2.25583
904.779	40.075	26.4409	64.9636	21.4706	5.56594	2.09829	0.92725	22.0286	8.22729	8.52981	13.9321	22.0182	22.0281	32.2114	32.2054								904.779	-70.3796	-74.0938	49.5673	44.9317	39.9892	25.3389	17.0221	4.09907	6.06711	11.5912	4.66747	3.80753	4.21736	2.67364	2.2883
917.345	39.8152	26.0165	69.0725	21.7701	5.73431	2.16349	0.95573	22.0303	8.23083	8.54202	13.9341	22.0195	22.0297	32.2121	32.2058								917.345	-70.2252	-73.9727	38.2415	45.6693	40.5269	25.7145	17.2772	4.16175	6.15722	11.757	4.73509	3.86231	4.2776	2.71173	2.32079
929.911	39.5596	25.604	72.6222	22.0794	5.90576	2.22997	0.98476	22.0321	8.23443	8.55443	13.9361	22.0209	22.0313	32.2127	32.2063								929.911	-70.0697	-73.8478	21.5379	46.4087	41.0635	26.0909	17.533	4.22469	6.24758	11.9231	4.80282	3.91717	4.33792	2.74987	2.35331
942.478	39.308	25.2027	74.1246	22.399	6.08031	2.29774	1.01434	22.0339	8.2381	8.56703	13.9382	22.0223	22.033	32.2134	32.2068								942.478	-69.9132	-73.7194	0	47.1498	41.5991	26.4683	17.7897	4.28789	6.3382	12.0893	4.87067	3.97211	4.39831	2.78804	2.38586
955.044	39.0604	24.812	72.6589	22.7293	6.25801	2.36682	1.04448	22.0358	8.24183	8.57983	13.9403	22.0237	22.0347	32.2141	32.2073								955.044	-69.7558	-73.5879	-21.2797	47.8922	42.1337	26.8465	18.0472	4.35135	6.42908	12.2558	4.93865	4.02713	4.45877	2.82626	2.41844
967.611	38.8167	24.4314	69.2807	23.0706	6.43888	2.43723	1.07517	22.0376	8.24562	8.59282	13.9425	22.0251	22.0364	32.2148	32.2078								967.611	-69.5975	-73.4535	-37.5169	48.6357	42.6671	27.2257	18.3054	4.41508	6.52023	12.4224	5.00675	4.08223	4.51931	2.86452	2.45106
980.177	38.5767	24.0605	65.436	23.4233	6.62298	2.50899	1.10644	22.0396	8.24948	8.60601	13.9447	22.0265	22.0381	32.2155	32.2083								980.177	-69.4384	-73.3165	-48.4867	49.38	43.1993	27.6057	18.5645	4.47908	6.61164	12.5893	5.07497	4.13743	4.57992	2.90282	2.4837
992.743	38.3404	23.6987	61.8003	23.7878	6.81033	2.58211	1.13829	22.0415	8.2534	8.6194	13.9469	22.028	22.0399	32.2162	32.2088								992.743	-69.2786	-73.1771	-55.7942	50.1248	43.7304	27.9866	18.8244	4.54336	6.70333	12.7564	5.14333	4.1927	4.6406	2.94116	2.51638
1005.31	38.1076	23.3456	58.546	24.1646	7.00098	2.65661	1.17072	22.0435	8.2574	8.63299	13.9491	22.0295	22.0417	32.2169	32.2094								1005.31	-69.118	-73.0355	-60.7919	50.8697	44.2602	28.3684	19.0851	4.60793	6.79529	12.9237	5.21181	4.24807	4.70136	2.97955	2.54909
1017.88	37.8784	23.001	55.6696	24.5542	7.19498	2.73251	1.20374	22.0455	8.26146	8.64679	13.9514	22.031	22.0435	32.2176	32.2099								1017.88	-68.9568	-72.8919	-64.326	51.6144	44.7888	28.7511	19.3467	4.67278	6.88754	13.0912	5.28043	4.30352	4.7622	3.01799	2.58183
1030.44	37.6525	22.6643	53.1227	24.957	7.39237	2.80984	1.23737	22.0476	8.26558	8.66078	13.9537	22.0325	22.0453	32.2184	32.2104								1030.44	-68.795	-72.7464	-66.9016	52.3586	45.3161	29.1347	19.6092	4.73792	6.98007	13.259	5.34917	4.35907	4.82312	3.05647	2.6146
1043.01	37.4299	22.3352	50.8531	25.3735	7.59318	2.8886	1.2716	22.0497	8.26978	8.67498	13.9561	22.0341	22.0472	32.2191	32.211								1043.01	-68.6325	-72.5992	-68.8251	53.1017	45.8421	29.5192	19.8725	4.80336	7.07289	13.4269	5.41806	4.4147	4.88412	3.09499	2.64741
1055.58	37.2107	22.0135	48.815	25.8044	7.79748	2.96883	1.30645	22.0518	8.27405	8.68939	13.9585	22.0356	22.0491	32.2199	32.2115								1055.58	-68.4696	-72.4506	-70.2893	53.8434	46.3667	29.9046	20.1367	4.8691	7.16601	13.5951	5.48708	4.47043	4.9452	3.13356	2.68026
1068.14	36.9945	21.6988	46.9712	26.2502	8.0053	3.05053	1.34192	22.054	8.27838	8.704	13.9609	22.0372	22.051	32.2207	32.2121								1068.14	-68.3062	-72.3005	-71.4196	54.5832	46.89	30.2909	20.4017	4.93515	7.25943	13.7636	5.55624	4.52625	5.00636	3.17218	2.71313
1080.71	36.7814	21.3909	45.2915	26.7115	8.2167	3.13374	1.37803	22.0562	8.28279	8.71883	13.9634	22.0388	22.0529	32.2214	32.2127								1080.71	-68.1423	-72.1491	-72.3008	55.3205	47.4117	30.6782	20.6677	5.00151	7.35315	13.9322	5.62554	4.58217	5.06761	3.21085	2.74605
1093.27	36.5714	21.0894	43.7518	27.189	8.43173	3.21847	1.41477	22.0585	8.28727	8.73386	13.9659	22.0405	22.0549	32.2222	32.2132								1093.27	-67.978	-71.9965	-72.9917	56.0549	47.9321	31.0663	20.9346	5.0682	7.44718	14.1011	5.69498	4.63818	5.12894	3.24956	2.779
1105.84	36.3644	20.7942	42.3323	27.6835	8.65044	3.30474	1.45217	22.0608	8.29182	8.7491	13.9684	22.0421	22.0569	32.223	32.2138								1105.84	-67.8133	-71.8429	-73.5346	56.7858	48.4509	31.4553	21.2023	5.1352	7.54152	14.2703	5.76457	4.69429	5.19035	3.28833	2.81198
1118.41	36.1602	20.505	41.0172	28.1956	8.87289	3.39257	1.49023	22.0631	8.29645	8.76455	13.971	22.0438	22.0589	32.2238	32.2144								1118.41	-67.6483	-71.6882	-73.9601	57.5124	48.9681	31.8452	21.4711	5.20254	7.63618	14.4396	5.8343	4.75051	5.25185	3.32714	2.845
1130.97	35.9588	20.2215	39.7934	28.7262	9.09913	3.482	1.52896	22.0655	8.30115	8.78022	13.9736	22.0455	22.061	32.2247	32.215								1130.97	-67.4829	-71.5327	-74.2914	58.2341	49.4838	32.2361	21.7407	5.27021	7.73117	14.6092	5.90419	4.80682	5.31344	3.366	2.87806
1143.54	35.7602	19.9436	38.65	29.2763	9.32922	3.57303	1.56836	22.0679	8.30593	8.7961	13.9763	22.0473	22.063	32.2255	32.2156								1143.54	-67.3173	-71.3763	-74.5459	58.9503	49.9978	32.6278	22.0113	5.33822	7.82648	14.7791	5.97422	4.86323	5.37512	3.40492	2.91116
1156.11	35.5643	19.671	37.5778	29.8468	9.56323	3.6657	1.60845	22.0704	8.31078	8.8122	13.9789	22.049	22.0651	32.2264	32.2162								1156.11	-67.1514	-71.2192	-74.7373	59.6599	50.5102	33.0204	22.2828	5.40658	7.92212	14.9492	6.04441	4.91974	5.43688	3.44388	2.94429
1168.67	35.371	19.4036	36.5692	30.4387	9.80122	3.76002	1.64924	22.0729	8.31571	8.82851	13.9817	22.0508	22.0673	32.2272	32.2169								1168.67	-66.9853	-71.0614	-74.8761	60.3623	51.0208	33.4139	22.5554	5.47529	8.0181	15.1196	6.11475	4.97636	5.49874	3.4829	2.97746
1181.24	35.1804	19.1412	35.6176	31.0532	10.0433	3.85603	1.69074	22.0755	8.32072	8.84505	13.9844	22.0526	22.0694	32.2281	32.2175								1181.24	-66.8189	-70.903	-74.971	61.0562	51.5297	33.8083	22.8288	5.54435	8.11442	15.2902	6.18525	5.03309	5.56069	3.52197	3.01067
1193.81	34.9922	18.8837	34.7174	31.6915	10.2894	3.95374	1.73295	22.0781	8.32581	8.8618	13.9872	22.0544	22.0716	32.229	32.2181								1193.81	-66.6524	-70.7441	-75.0286	61.7408	52.0368	34.2036	23.1033	5.61379	8.21109	15.461	6.25591	5.08992	5.62273	3.5611	3.04392
1206.37	34.8066	18.6308	33.8637	32.3551	10.5397	4.05317	1.77589	22.0807	8.33098	8.87878	13.99	22.0563	22.0738	32.2298	32.2188								1206.37	-66.4858	-70.5846	-75.0546	62.4147	52.542	34.5997	23.3788	5.68359	8.30811	15.6322	6.32673	5.14686	5.68487	3.60028	3.07721
1218.94	34.6234	18.3824	33.0523	33.0453	10.7943	4.15437	1.81956	22.0834	8.33622	8.89598	13.9929	22.0582	22.0761	32.2308	32.2194								1218.94	-66.319	-70.4247	-75.0534	63.0766	53.0454	34.9967	23.6552	5.75376	8.40549	15.8036	6.39771	5.20392	5.7471	3.63951	3.11054
1231.5	34.4426	18.1384	32.2796	33.7639	11.0532	4.25734	1.86399	22.0862	8.34155	8.91341	13.9958	22.0601	22.0783	32.2317	32.2201								1231.5	-66.1521	-70.2644	-75.0289	63.7251	53.5468	35.3946	23.9327	5.82432	8.50323	15.9752	6.46886	5.26108	5.80943	3.6788	3.14391
1244.07	34.2641	17.8987	31.5423	34.5127	11.3165	4.36213	1.90917	22.089	8.34697	8.93106	13.9988	22.062	22.0806	32.2326	32.2208								1244.07	-65.9851	-70.1037	-74.9842	64.3583	54.0462	35.7934	24.2112	5.89527	8.60133	16.1471	6.54018	5.31835	5.87186	3.71814	3.17732
1256.64	34.0879	17.663	30.8377	35.2938	11.5843	4.46874	1.95512	22.0918	8.35247	8.94894	14.0018	22.0639	22.083	32.2335	32.2214								1256.64	-65.8181	-69.9428	-74.9219	64.9744	54.5436	36.193	24.4907	5.96662	8.69981	16.3193	6.61166	5.37574	5.93438	3.75754	3.21078
1269.2	33.914	17.4313	30.163	36.1094	11.8567	4.57722	2.00185	22.0947	8.35805	8.96705	14.0048	22.0659	22.0853	32.2345	32.2221								1269.2	-65.651	-69.7815	-74.8443	65.5711	55.0389	36.5934	24.7712	6.03836	8.79867	16.4918	6.68332	5.43324	5.99701	3.797	3.24427
1281.77	33.7422	17.2035	29.5162	36.9621	12.1338	4.68758	2.04937	22.0977	8.36372	8.98539	14.0079	22.0679	22.0877	32.2354	32.2228								1281.77	-65.4839	-69.62	-74.7533	66.1459	55.532	36.9946	25.0528	6.11051	8.8979	16.6645	6.75515	5.49086	6.05974	3.83652	3.27781
1294.34	33.5727	16.9794	28.8952	37.8548	12.4156	4.79987	2.0977	22.1007	8.36947	9.00396	14.011	22.0699	22.0901	32.2364	32.2235								1294.34	-65.3168	-69.4583	-74.6505	66.6958	56.023	37.3967	25.3355	6.18308	8.99753	16.8375	6.82716	5.5486	6.12256	3.87609	3.31139
1306.9	33.4052	16.759	28.2982	38.7907	12.7023	4.9141	2.14684	22.1037	8.37532	9.02277	14.0142	22.072	22.0925	32.2374	32.2242								1306.9	-65.1497	-69.2964	-74.5373	67.2174	56.5117	37.7996	25.6192	6.25607	9.09754	17.0108	6.89934	5.60646	6.1855	3.91573	3.34502
1319.47	33.2398	16.5421	27.7235	39.7736	12.994	5.0303	2.19681	22.1069	8.38125	9.04182	14.0174	22.0741	22.095	32.2384	32.2249								1319.47	-64.9826	-69.1344	-74.415	67.7065	56.9981	38.2033	25.904	6.32948	9.19796	17.1844	6.9717	5.66444	6.24853	3.95542	3.37869
1332.04	33.0765	16.3286	27.1698	40.8076	13.2907	5.14851	2.24761	22.11	8.38728	9.0611	14.0206	22.0762	22.0975	32.2394	32.2257								1332.04	-64.8156	-68.9722	-74.2845	68.1581	57.4822	38.6078	26.1898	6.40334	9.29878	17.3582	7.04425	5.72254	6.31168	3.99518	3.4124
1344.6	32.9152	16.1185	26.6355	41.8978	13.5926	5.26876	2.29927	22.1132	8.3934	9.08062	14.0239	22.0783	22.1	32.2404	32.2264								1344.6	-64.6486	-68.81	-74.1469	68.5665	57.9638	39.0131	26.4768	6.47763	9.40001	17.5324	7.11698	5.78076	6.37492	4.03499	3.44616
1357.17	32.7559	15.9116	26.1197	43.0497	13.8998	5.39107	2.3518	22.1165	8.39961	9.10039	14.0272	22.0805	22.1026	32.2414	32.2272								1357.17	-64.4817	-68.6477	-74.0028	68.9244	58.443	39.4191	26.7648	6.55237	9.50165	17.7068	7.1899	5.83911	6.43828	4.07487	3.47996
1369.73	32.5985	15.7079	25.6211	44.2699	14.2125	5.51548	2.4052	22.1199	8.40591	9.1204	14.0306	22.0827	22.1052	32.2424	32.2279								1369.73	-64.3149	-68.4854	-73.8531	69.2228	58.9196	39.8259	27.054	6.62757	9.60371	17.8815	7.263	5.89759	6.50175	4.11481	3.51381
1382.3	32.443	15.5073	25.1388	45.5664	14.5306	5.64202	2.45949	22.1233	8.41231	9.14065	14.034	22.0849	22.1078	32.2435	32.2287								1382.3	-64.1482	-68.323	-73.6984	69.4507	59.3936	40.2335	27.3442	6.70324	9.7062	18.0565	7.3363	5.95619	6.56533	4.15482	3.54771
1394.87	32.2893	15.3097	24.6717	46.9481	14.8545	5.77072	2.51469	22.1267	8.41881	9.16115	14.0374	22.0871	22.1105	32.2446	32.2294								1394.87	-63.9816	-68.1607	-73.5391	69.594	59.865	40.6418	27.6356	6.77937	9.80912	18.2318	7.40979	6.01493	6.62902	4.19488	3.58165
1407.43	32.1375	15.115	24.2191	48.4263	15.1842	5.90163	2.5708	22.1303	8.4254	9.1819	14.0409	22.0894	22.1131	32.2456	32.2302								1407.43	-63.8152	-67.9984	-73.3759	69.6345	60.3336	41.0507	27.9281	6.85599	9.91248	18.4074	7.48348	6.07379	6.69282	4.23502	3.61564
1420	31.9875	14.9231	23.7802	50.0142	15.5198	6.03476	2.62784	22.1338	8.4321	9.20289	14.0445	22.0917	22.1158	32.2467	32.231								1420	-63.6489	-67.8361	-73.209	69.5486	60.7994	41.4604	28.2217	6.93309	10.0163	18.5833	7.55736	6.13279	6.75673	4.27522	3.64968
1432.57	31.8393	14.734	23.3543	51.7278	15.8616	6.17017	2.68583	22.1375	8.43889	9.22414	14.0481	22.094	22.1186	32.2478	32.2318								1432.57	-63.4828	-67.6739	-73.039	69.3043	61.2623	41.8708	28.5164	7.01068	10.1205	18.7595	7.63145	6.19192	6.82076	4.31548	3.68376
1445.13	31.6928	14.5477	22.9407	53.5871	16.2096	6.30787	2.74478	22.1412	8.44579	9.24565	14.0517	22.0963	22.1214	32.2489	32.2326								1445.13	-63.3168	-67.5118	-72.8662	68.8585	61.7222	42.2818	28.8124	7.08878	10.2252	18.9361	7.70574	6.25118	6.88491	4.35581	3.7179
1457.7	31.548	14.3639	22.5387	55.6166	16.5641	6.44791	2.80471	22.145	8.45279	9.26741	14.0554	22.0987	22.1242	32.2501	32.2334								1457.7	-63.151	-67.3498	-72.6908	68.1505	62.1791	42.6934	29.1094	7.16739	10.3304	19.1129	7.78023	6.31059	6.94918	4.39621	3.75209
1470.27	31.4049	14.1828	22.1479	57.8469	16.9252	6.59034	2.86562	22.1488	8.4599	9.28943	14.0591	22.1011	22.127	32.2512	32.2342								1470.27	-62.9854	-67.1878	-72.5132	67.0933	62.6328	43.1057	29.4076	7.24652	10.436	19.29	7.85493	6.37013	7.01356	4.43668	3.78632
1482.83	31.2635	14.0041	21.7676	60.3158	17.2932	6.73517	2.92754	22.1527	8.46711	9.31171	14.0629	22.1035	22.1299	32.2523	32.235								1482.83	-62.82	-67.026	-72.3336	65.5573	63.0833	43.5186	29.707	7.32617	10.5421	19.4675	7.92984	6.42981	7.07807	4.47722	3.82061
1495.4	31.1237	13.828	21.3974	63.0694	17.6682	6.88246	2.99047	22.1567	8.47443	9.33425	14.0667	22.106	22.1328	32.2535	32.2359								1495.4	-62.6548	-66.8644	-72.1523	63.344	63.5305	43.9321	30.0076	7.40637	10.6487	19.6452	8.00496	6.48963	7.1427	4.51783	3.85494
1507.96	30.9854	13.6542	21.0368	66.1603	18.0504	7.03225	3.05445	22.1608	8.48186	9.35705	14.0706	22.1085	22.1357	32.2547	32.2367								1507.96	-62.4899	-66.7029	-71.9694	60.1365	63.9742	44.3461	30.3093	7.4871	10.7558	19.8233	8.0803	6.5496	7.20745	4.5585	3.88933
1520.53	30.8488	13.4828	20.6853	69.6357	18.4401	7.18457	3.11947	22.1649	8.4894	9.38012	14.0745	22.111	22.1387	32.2559	32.2376								1520.53	-62.3252	-66.5415	-71.7851	55.4119	64.4143	44.7607	30.6122	7.56839	10.8634	20.0017	8.15585	6.60971	7.27232	4.59925	3.92377
1533.1	30.7137	13.3137	20.3427	73.4931	18.8375	7.33946	3.18557	22.1691	8.49706	9.40346	14.0784	22.1136	22.1417	32.257	32.2384								1533.1	-62.1607	-66.3804	-71.5997	48.2944	64.8509	45.1758	30.9163	7.65024	10.9714	20.1805	8.23162	6.66997	7.33732	4.64007	3.95827
1545.66	30.5801	13.1468	20.0085	77.539	19.2428	7.49697	3.25274	22.1734	8.50483	9.42707	14.0824	22.1161	22.1447	32.2583	32.2393								1545.66	-61.9965	-66.2194	-71.4132	37.396	65.2836	45.5914	31.2216	7.73267	11.08	20.3595	8.30762	6.73037	7.40244	4.68096	3.99281
1558.23	30.4481	12.9822	19.6822	81.049	19.6563	7.65715	3.32102	22.1778	8.51271	9.45096	14.0865	22.1187	22.1478	32.2595	32.2402								1558.23	-61.8325	-66.0586	-71.2258	21.1388	65.7125	46.0075	31.5281	7.81567	11.1891	20.5389	8.38383	6.79093	7.4677	4.72193	4.02741
1570.8	30.3175	12.8196	19.3638	82.5427	20.0783	7.82003	3.39042	22.1822	8.52071	9.47511	14.0906	22.1214	22.1509	32.2607	32.2411								1570.8	-61.6688	-65.8981	-71.0376	0	66.1373	46.424	31.8358	7.89926	11.2987	20.7186	8.46028	6.85164	7.53308	4.76297	4.06206
1583.36	30.1884	12.6592	19.0527	81.0711	20.5091	7.98567	3.46095	22.1867	8.52883	9.49955	14.0948	22.124	22.154	32.262	32.242								1583.36	-61.5054	-65.7377	-70.8488	-20.9866	66.5579	46.841	32.1446	7.98346	11.4088	20.8986	8.53695	6.91249	7.59859	4.80409	4.09677
1595.93	30.0607	12.5009	18.7487	77.6637	20.949	8.1541	3.53264	22.1913	8.53707	9.52426	14.099	22.1267	22.1572	32.2632	32.2429								1595.93	-61.3422	-65.5776	-70.6594	-36.9724	66.9741	47.2583	32.4547	8.06826	11.5194	21.079	8.61386	6.97351	7.66424	4.84528	4.13154
1608.5	29.9344	12.3445	18.4515	73.7758	21.3983	8.32538	3.6055	22.196	8.54544	9.54925	14.1033	22.1295	22.1604	32.2645	32.2438								1608.5	-61.1794	-65.4177	-70.4695	-47.6711	67.3859	47.676	32.766	8.15368	11.6306	21.2598	8.691	7.03467	7.73002	4.88654	4.16636
1621.06	29.8095	12.1902	18.1609	70.0946	21.8574	8.49956	3.67955	22.2008	8.55393	9.57453	14.1076	22.1322	22.1636	32.2658	32.2447								1621.06	-61.0168	-65.2581	-70.2793	-54.682	67.7929	48.0941	33.0786	8.23973	11.7423	21.4408	8.76838	7.096	7.79593	4.92789	4.20123
1633.63	29.6859	12.0377	17.8766	66.7977	22.3267	8.67668	3.75481	22.2056	8.56254	9.60009	14.112	22.135	22.1669	32.2671	32.2457								1633.63	-60.8546	-65.0987	-70.0888	-59.3668	68.1951	48.5124	33.3923	8.32642	11.8546	21.6222	8.846	7.15748	7.86198	4.96931	4.23616
1646.19	29.5637	11.8872	17.5984	63.883	22.8066	8.85681	3.83129	22.2106	8.57129	9.62594	14.1164	22.1378	22.1701	32.2684	32.2466								1646.19	-60.6927	-64.9396	-69.8981	-62.5791	68.5921	48.9311	33.7073	8.41376	11.9675	21.8039	8.92385	7.21913	7.92816	5.01081	4.27115
1658.76	29.4429	11.7385	17.326	61.302	23.2975	9.03998	3.90903	22.2156	8.58016	9.65208	14.1209	22.1407	22.1735	32.2698	32.2476								1658.76	-60.5311	-64.7807	-69.7072	-64.8284	68.9838	49.35	34.0235	8.50176	12.0809	21.986	9.00196	7.28094	7.99448	5.05239	4.3062
1671.33	29.3233	11.5917	17.0593	59.0025	23.7999	9.22626	3.98803	22.2207	8.58917	9.67851	14.1254	22.1436	22.1769	32.2711	32.2485								1671.33	-60.3698	-64.6222	-69.5163	-66.4241	69.3699	49.7691	34.3409	8.59043	12.1949	22.1684	9.08031	7.34291	8.06095	5.09405	4.34131
1683.89	29.205	11.4466	16.7981	56.9385	24.3143	9.41571	4.06832	22.226	8.59831	9.70524	14.13	22.1465	22.1803	32.2724	32.2495								1683.89	-60.2088	-64.4639	-69.3253	-67.5603	69.7502	50.1884	34.6596	8.67978	12.3094	22.3512	9.15891	7.40505	8.12755	5.13579	4.37647
1696.46	29.088	11.3033	16.5421	55.0726	24.8412	9.60837	4.14992	22.2313	8.60758	9.73227	14.1346	22.1495	22.1837	32.2738	32.2505								1696.46	-60.0483	-64.3059	-69.1344	-68.3635	70.1243	50.6078	34.9794	8.76983	12.4245	22.5344	9.23777	7.46736	8.1943	5.17761	4.41169
1709.03	28.9722	11.1617	16.2912	53.3742	25.3813	9.80431	4.23285	22.2367	8.617	9.75959	14.1393	22.1525	22.1872	32.2752	32.2515								1709.03	-59.888	-64.1482	-68.9435	-68.9193	70.4919	51.0274	35.3006	8.86058	12.5403	22.7178	9.31688	7.52983	8.26119	5.21952	4.44698
1721.59	28.8577	11.0218	16.0452	51.8191	25.9351	10.0036	4.31714	22.2422	8.62655	9.78722	14.1441	22.1555	22.1907	32.2766	32.2525								1721.59	-59.7281	-63.9907	-68.7528	-69.2869	70.8526	51.447	35.6229	8.95204	12.6566	22.9017	9.39624	7.59248	8.32822	5.26151	4.48232
1734.16	28.7444	10.8835	15.804	50.3875	26.5032	10.2063	4.40279	22.2478	8.63625	9.81515	14.1489	22.1585	22.1943	32.278	32.2535								1734.16	-59.5685	-63.8337	-68.5622	-69.5088	71.2062	51.8667	35.9465	9.04424	12.7736	23.0859	9.47587	7.6553	8.3954	5.30358	4.51773
1746.73	28.6323	10.7469	15.5673	49.0633	27.0865	10.4124	4.48984	22.2536	8.64609	9.84339	14.1537	22.1616	22.1978	32.2794	32.2545								1746.73	-59.4093	-63.6769	-68.3719	-69.6162	71.552	52.2864	36.2713	9.13717	12.8912	23.2705	9.55577	7.71829	8.46273	5.34574	4.5532
1759.29	28.5213	10.6118	15.3351	47.8333	27.6858	10.6221	4.5783	22.2594	8.65608	9.87194	14.1587	22.1647	22.2015	32.2809	32.2555								1759.29	-59.2505	-63.5204	-68.1817	-69.6322	71.8897	52.706	36.5973	9.23086	13.0094	23.4554	9.63592	7.78146	8.53021	5.38798	4.58873
1771.86	28.4115	10.4783	15.1072	46.6865	28.3019	10.8354	4.66821	22.2653	8.66622	9.90081	14.1637	22.1679	22.2051	32.2823	32.2566								1771.86	-59.092	-63.3643	-67.9919	-69.5747	72.2186	53.1256	36.9246	9.32531	13.1282	23.6407	9.71635	7.84481	8.59784	5.43031	4.62432
1784.42	28.3029	10.3464	14.8835	45.6135	28.9356	11.0523	4.75958	22.2714	8.67651	9.92998	14.1687	22.1711	22.2088	32.2838	32.2576								1784.42	-58.9339	-63.2084	-67.8024	-69.4573	72.5382	53.5451	37.2531	9.42054	13.2477	23.8263	9.79705	7.90833	8.66562	5.47272	4.65998
1796.99	28.1954	10.216	14.6639	44.6067	29.5882	11.273	4.85244	22.2776	8.68695	9.95948	14.1738	22.1743	22.2126	32.2853	32.2587								1796.99	-58.7762	-63.053	-67.6132	-69.2908	72.8478	53.9644	37.5829	9.51655	13.3678	24.0124	9.87803	7.97204	8.73356	5.51523	4.6957
1809.56	28.089	10.087	14.4481	43.6593	30.2606	11.4975	4.94681	22.2839	8.69755	9.9893	14.179	22.1776	22.2164	32.2868	32.2598								1809.56	-58.6189	-62.8978	-67.4243	-69.0837	73.1467	54.3835	37.9139	9.61337	13.4886	24.1988	9.95928	8.03594	8.80165	5.55782	4.73148
1822.12	27.9837	9.95951	14.2362	42.7656	30.9541	11.7259	5.04271	22.2903	8.70831	10.0194	14.1842	22.1809	22.2202	32.2883	32.2608								1822.12	-58.4619	-62.743	-67.2358	-68.843	73.4339	54.8023	38.2461	9.71101	13.61	24.3855	10.0408	8.10002	8.86989	5.60051	4.76733
1834.69	27.8794	9.83345	14.028	41.9208	31.6701	11.9583	5.14018	22.2968	8.71923	10.0499	14.1895	22.1842	22.224	32.2898	32.2619								1834.69	-58.3054	-62.5886	-67.0477	-68.5744	73.7085	55.2209	38.5795	9.80947	13.7321	24.5727	10.1226	8.16428	8.9383	5.64328	4.80325
1847.26	27.7763	9.70879	13.8233	41.1205	32.41	12.1948	5.23924	22.3034	8.73032	10.0807	14.1948	22.1876	22.2279	32.2914	32.263								1847.26	-58.1492	-62.4344	-66.8601	-68.2824	73.9693	55.6391	38.9142	9.90878	13.8549	24.7602	10.2047	8.22874	9.00686	5.68614	4.83923
1859.82	27.6742	9.58552	13.6222	40.3609	33.1754	12.4353	5.33991	22.3102	8.74157	10.1118	14.2002	22.191	22.2319	32.2929	32.2642								1859.82	-57.9935	-62.2807	-66.6729	-67.9708	74.2152	56.0569	39.2501	10.009	13.9784	24.9481	10.2871	8.29338	9.07558	5.7291	4.87528
1872.39	27.5731	9.4636	13.4244	39.6388	33.9683	12.6802	5.44222	22.3171	8.75299	10.1433	14.2057	22.1944	22.2358	32.2945	32.2653								1872.39	-57.8381	-62.1273	-66.4861	-67.6429	74.4445	56.4743	39.5871	10.11	14.1026	25.1364	10.3698	8.35822	9.14447	5.77215	4.9114
1884.96	27.4731	9.34303	13.23	38.9511	34.7906	12.9293	5.54619	22.3241	8.76458	10.1751	14.2113	22.1979	22.2399	32.2961	32.2664								1884.96	-57.6832	-61.9742	-66.2999	-67.3013	74.6556	56.8912	39.9254	10.2119	14.2275	25.3251	10.4528	8.42325	9.21352	5.8153	4.94758
1897.52	27.3741	9.22376	13.0387	38.2955	35.6446	13.1829	5.65187	22.3313	8.77634	10.2072	14.2169	22.2015	22.2439	32.2977	32.2676								1897.52	-57.5286	-61.8216	-66.1141	-66.9483	74.8466	57.3075	40.2649	10.3148	14.3531	25.5141	10.5361	8.48848	9.28273	5.85853	4.98383
1910.09	27.276	9.10579	12.8506	37.6694	36.5329	13.441	5.75926	22.3386	8.78829	10.2397	14.2226	22.205	22.248	32.2993	32.2687								1910.09	-57.3745	-61.6692	-65.9288	-66.5859	75.015	57.7232	40.6056	10.4185	14.4794	25.7035	10.6197	8.55391	9.35211	5.90187	5.02016
1922.65	27.179	8.9891	12.6655	37.0707	37.4584	13.7037	5.86841	22.3461	8.80041	10.2725	14.2283	22.2086	22.2521	32.301	32.2699								1922.65	-57.2208	-61.5173	-65.744	-66.2156	75.1582	58.1383	40.9475	10.5232	14.6065	25.8934	10.7035	8.61954	9.42166	5.9453	5.05655
1935.22	27.0829	8.87365	12.4834	36.4978	38.4243	13.9711	5.97934	22.3537	8.81272	10.3057	14.2341	22.2123	22.2563	32.3026	32.2711								1935.22	-57.0675	-61.3657	-65.5598	-65.839	75.2728	58.5526	41.2906	10.6288	14.7343	26.0836	10.7878	8.68537	9.49138	5.98883	5.09301
1947.79	26.9878	8.75944	12.3041	35.9488	39.4343	14.2434	6.09208	22.3614	8.82521	10.3392	14.24	22.2159	22.2605	32.3043	32.2722								1947.79	-56.9146	-61.2145	-65.3761	-65.4573	75.3551	58.9662	41.6349	10.7354	14.8629	26.2742	10.8723	8.7514	9.56127	6.03245	5.12955
1960.35	26.8936	8.64643	12.1277	35.4221	40.4928	14.5206	6.20667	22.3693	8.83789	10.3731	14.2459	22.2197	22.2648	32.306	32.2734								1960.35	-56.7621	-61.0637	-65.1929	-65.0714	75.4004	59.3789	41.9803	10.843	14.9922	26.4652	10.9571	8.81765	9.63133	6.07618	5.16615
1972.92	26.8004	8.53462	11.954	34.9165	41.6045	14.8029	6.32313	22.3774	8.85077	10.4073	14.2519	22.2234	22.2691	32.3077	32.2747								1972.92	-56.6101	-60.9132	-65.0104	-64.6824	75.4029	59.7907	42.3269	10.9515	15.1223	26.6566	11.0422	8.8841	9.70156	6.12	5.20283
1985.49	26.708	8.42399	11.7829	34.4307	42.7752	15.0904	6.44149	22.3856	8.86384	10.4419	14.258	22.2272	22.2735	32.3094	32.2759								1985.49	-56.4585	-60.7632	-64.8283	-64.291	75.3556	60.2015	42.6747	11.0611	15.2532	26.8484	11.1277	8.95076	9.77198	6.16393	5.23958
1998.05	26.6166	8.31451	11.6144	33.9634	44.0115	15.3833	6.56179	22.394	8.87711	10.4769	14.2642	22.2311	22.2779	32.3111	32.2771								1998.05	-56.3073	-60.6135	-64.6469	-63.8979	75.25	60.6113	43.0236	11.1717	15.3848	27.0405	11.2135	9.01763	9.84256	6.20796	5.27641
2010.62	26.5261	8.20617	11.4485	33.5136	45.3213	15.6816	6.68406	22.4025	8.89058	10.5122	14.2704	22.235	22.2823	32.3129	32.2783								2010.62	-56.1566	-60.4642	-64.466	-63.5038	75.0751	61.0199	43.3736	11.2834	15.5173	27.2331	11.2996	9.08472	9.91333	6.25209	5.31331
2023.19	26.4365	8.09895	11.2851	33.0803	46.7137	15.9855	6.80834	22.4112	8.90426	10.5479	14.2767	22.2389	22.2868	32.3146	32.2796								2023.19	-56.0063	-60.3153	-64.2857	-63.1092	74.817	61.4273	43.7248	11.3962	15.6506	27.4261	11.386	9.15202	9.98428	6.29632	5.35028
2035.75	26.3477	7.99283	11.1241	32.6627	48.1997	16.2951	6.93465	22.4201	8.91815	10.584	14.2831	22.2428	22.2913	32.3164	32.2809								2035.75	-55.8564	-60.1668	-64.106	-62.7146	74.458	61.8335	44.0771	11.51	15.7847	27.6195	11.4728	9.21955	10.0554	6.34066	5.38733
2048.32	26.2598	7.8878	10.9654	32.2599	49.7927	16.6107	7.06304	22.4292	8.93225	10.6205	14.2896	22.2468	22.2959	32.3182	32.2821								2048.32	-55.707	-60.0186	-63.9269	-62.3203	73.9743	62.2383	44.4305	11.6249	15.9196	27.8133	11.5599	9.28729	10.1267	6.3851	5.42445
2060.88	26.1728	7.78384	10.8091	31.871	51.5089	16.9323	7.19354	22.4385	8.94657	10.6573	14.2961	22.2509	22.3005	32.32	32.2834								2060.88	-55.558	-59.8709	-63.7484	-61.9268	73.3346	62.6416	44.785	11.741	16.0554	28.0075	11.6474	9.35526	10.1982	6.42965	5.46166
2073.45	26.0866	7.68094	10.655	31.4955	53.368	17.2602	7.32619	22.4479	8.96111	10.6945	14.3027	22.255	22.3051	32.3219	32.2847								2073.45	-55.4095	-59.7236	-63.5706	-61.5344	72.4959	63.0434	45.1405	11.8582	16.192	28.2021	11.7352	9.42345	10.2699	6.47431	5.49894
2086.02	26.0012	7.57907	10.5031	31.1326	55.3946	17.5946	7.46102	22.4576	8.97587	10.7321	14.3094	22.2592	22.3098	32.3237	32.286								2086.02	-55.2614	-59.5766	-63.3933	-61.1434	71.3978	63.4436	45.4971	11.9765	16.3295	28.3971	11.8233	9.49187	10.3418	6.51908	5.53629
2098.58	25.9166	7.47823	10.3533	30.7817	57.6193	17.9355	7.59808	22.4674	8.99086	10.7701	14.3161	22.2633	22.3146	32.3256	32.2874								2098.58	-55.1137	-59.4301	-63.2167	-60.754	69.9536	63.842	45.8548	12.0961	16.4678	28.5926	11.9118	9.56052	10.4138	6.56395	5.57373
2111.15	25.8329	7.3784	10.2057	30.4423	60.08	18.2832	7.7374	22.4774	9.00608	10.8085	14.323	22.2676	22.3194	32.3275	32.2887								2111.15	-54.9665	-59.2839	-63.0406	-60.3664	68.0346	64.2386	46.2135	12.2169	16.607	28.7884	12.0007	9.6294	10.4861	6.60893	5.61125
2123.72	25.75	7.27956	10.0601	30.1137	62.8226	18.638	7.87902	22.4877	9.02154	10.8473	14.3299	22.2719	22.3242	32.3294	32.29								2123.72	-54.8198	-59.1382	-62.8652	-59.9809	65.4428	64.6333	46.5733	12.3389	16.7472	28.9847	12.0899	9.69851	10.5585	6.65403	5.64884
2136.28	25.6678	7.18171	9.91646	29.7956	65.8999	19	8.02298	22.4981	9.03723	10.8865	14.3369	22.2762	22.3291	32.3313	32.2914								2136.28	-54.6735	-58.9928	-62.6904	-59.5976	61.8626	65.0259	46.934	12.4621	16.8882	29.1813	12.1794	9.76786	10.6312	6.69924	5.68652
2148.85	25.5864	7.08482	9.77483	29.4874	69.3591	19.3694	8.16933	22.5088	9.05317	10.9261	14.344	22.2805	22.334	32.3332	32.2928								2148.85	-54.5276	-58.8479	-62.5163	-59.2167	56.7732	65.4163	47.2957	12.5866	17.0301	29.3784	12.2694	9.83745	10.704	6.74456	5.72427
2161.42	25.5058	6.98888	9.63513	29.1886	73.1986	19.7466	8.3181	22.5197	9.06936	10.9661	14.3512	22.285	22.339	32.3352	32.2941								2161.42	-54.3822	-58.7034	-62.3427	-58.8383	49.3021	65.8044	47.6584	12.7124	17.173	29.5759	12.3597	9.90728	10.777	6.78999	5.76211
2173.98	25.426	6.89388	9.49732	28.899	77.2271	20.1317	8.46935	22.5308	9.08581	11.0065	14.3584	22.2894	22.3441	32.3372	32.2955								2173.98	-54.2373	-58.5592	-62.1698	-58.4625	38.0653	66.1901	48.0221	12.8396	17.3168	29.7738	12.4504	9.97735	10.8503	6.83554	5.80004
2186.55	25.3469	6.79981	9.36134	28.618	80.7258	20.5251	8.62312	22.5422	9.10251	11.0474	14.3658	22.2939	22.3492	32.3392	32.2969								2186.55	-54.0928	-58.4155	-61.9976	-58.0894	21.4814	66.5732	48.3866	12.968	17.4616	29.9722	12.5414	10.0477	10.9237	6.8812	5.83804
2199.11	25.2686	6.70666	9.22717	28.3453	82.2175	20.9269	8.77945	22.5538	9.11947	11.0886	14.3732	22.2985	22.3543	32.3412	32.2984								2199.11	-53.9487	-58.2722	-61.8259	-57.7191	0	66.9536	48.7521	13.0979	17.6073	30.171	12.6329	10.1182	10.9974	6.92698	5.87613
2211.68	25.1909	6.6144	9.09477	28.0805	80.7415	21.3376	8.93839	22.5657	9.1367	11.1303	14.3807	22.3031	22.3595	32.3432	32.2998								2211.68	-53.8051	-58.1293	-61.6549	-57.3518	-21.3706	67.331	49.1185	13.2291	17.754	30.3701	12.7247	10.189	11.0712	6.97288	5.91431
2224.25	25.114	6.52303	8.9641	27.8234	77.3163	21.7575	9.09998	22.5778	9.15419	11.1724	14.3883	22.3078	22.3647	32.3453	32.3012								2224.25	-53.662	-57.9868	-61.4846	-56.9874	-37.7544	67.7055	49.4857	13.3618	17.9016	30.5697	12.8169	10.2601	11.1453	7.0189	5.95257
2236.81	25.0379	6.43254	8.83513	27.5736	73.4008	22.1868	9.26429	22.5901	9.17197	11.215	14.396	22.3125	22.37	32.3473	32.3027								2236.81	-53.5194	-57.8447	-61.3149	-56.626	-48.8383	68.0766	49.8538	13.4959	18.0503	30.7698	12.9095	10.3314	11.2195	7.06504	5.99091
2249.38	24.9624	6.34292	8.70782	27.3309	69.6877	22.626	9.43135	22.6028	9.19003	11.2579	14.4038	22.3172	22.3753	32.3494	32.3042								2249.38	-53.3771	-57.7031	-61.1458	-56.2676	-56.2189	68.4443	50.2227	13.6314	18.2	30.9702	13.0025	10.403	11.294	7.1113	6.02934
2261.95	24.8877	6.25414	8.58213	27.0949	66.3567	23.0755	9.60123	22.6157	9.20837	11.3013	14.4117	22.322	22.3807	32.3515	32.3056								2261.95	-53.2354	-57.5618	-60.9773	-55.9124	-61.2612	68.8084	50.5924	13.7685	18.3507	31.1711	13.0959	10.4748	11.3687	7.15767	6.06786
2274.51	24.8136	6.16621	8.45805	26.8653	63.4063	23.5355	9.77397	22.6289	9.227	11.3452	14.4196	22.3269	22.3861	32.3537	32.3071								2274.51	-53.0941	-57.4209	-60.8095	-55.5603	-64.8224	69.1686	50.9629	13.9071	18.5024	31.3724	13.1897	10.5469	11.4436	7.20418	6.10647
2287.08	24.7402	6.07911	8.33553	26.6421	60.7885	24.0067	9.94963	22.6424	9.24594	11.3895	14.4277	22.3318	22.3916	32.3558	32.3087								2287.08	-52.9533	-57.2805	-60.6423	-55.2113	-67.4135	69.5246	51.3341	14.0472	18.6552	31.5741	13.2839	10.6193	11.5187	7.2508	6.14517
2299.65	24.6675	5.99283	8.21455	26.4248	58.4509	24.4895	10.1283	22.6561	9.26517	11.4343	14.4359	22.3368	22.3972	32.358	32.3102								2299.65	-52.8129	-57.1405	-60.4758	-54.8655	-69.3448	69.8763	51.706	14.1889	18.809	31.7763	13.3785	10.6919	11.594	7.29756	6.18396
2312.21	24.5954	5.90736	8.09507	26.2133	56.3475	24.9844	10.3099	22.6702	9.28471	11.4795	14.4441	22.3418	22.4028	32.3602	32.3117								2312.21	-52.673	-57.0009	-60.3099	-54.5229	-70.8111	70.2232	52.0786	14.3323	18.9639	31.9789	13.4736	10.7648	11.6696	7.34443	6.22283
2324.78	24.524	5.82268	7.97707	26.0073	54.4409	25.4918	10.4947	22.6846	9.30456	11.5252	14.4525	22.3469	22.4084	32.3624	32.3133								2324.78	-52.5336	-56.8617	-60.1446	-54.1835	-71.9393	70.5652	52.4519	14.4772	19.1199	32.1819	13.569	10.838	11.7453	7.39144	6.2618
2337.34	24.4533	5.7388	7.86053	25.8068	52.7006	26.0125	10.6826	22.6993	9.32474	11.5713	14.4609	22.352	22.4141	32.3646	32.3148								2337.34	-52.3946	-56.7229	-59.98	-53.8474	-72.8149	70.9018	52.8258	14.6239	19.277	32.3854	13.6649	10.9114	11.8213	7.43857	6.30086
2349.91	24.3832	5.65569	7.7454	25.6114	51.1024	26.5471	10.8737	22.7144	9.34524	11.6179	14.4695	22.3572	22.4199	32.3669	32.3164								2349.91	-52.2561	-56.5845	-59.816	-53.5144	-73.4976	71.2328	53.2003	14.7722	19.4352	32.5893	13.7612	10.9851	11.8975	7.48583	6.34001
2362.48	24.3137	5.57335	7.63167	25.4209	49.6264	27.0961	11.0681	22.7298	9.36607	11.665	14.4781	22.3624	22.4257	32.3691	32.318								2362.48	-52.118	-56.4466	-59.6526	-53.1846	-74.0297	71.5575	53.5754	14.9223	19.5945	32.7936	13.8579	11.0591	11.974	7.53322	6.37926
2375.04	24.2449	5.49176	7.51931	25.2353	48.2567	27.6604	11.2659	22.7455	9.38724	11.7126	14.4869	22.3677	22.4316	32.3714	32.3196								2375.04	-51.9804	-56.3091	-59.4899	-52.8581	-74.4424	71.8757	53.951	15.0742	19.755	32.9983	13.9551	11.1334	12.0506	7.58075	6.4186
2387.61	24.1767	5.41093	7.4083	25.0544	46.98	28.2408	11.4671	22.7616	9.40875	11.7606	14.4957	22.3731	22.4375	32.3737	32.3212								2387.61	-51.8433	-56.1719	-59.3278	-52.5347	-74.7591	72.1868	54.3271	15.2278	19.9166	33.2035	14.0527	11.208	12.1275	7.6284	6.45803
2400.18	24.1091	5.33083	7.2986	24.8779	45.7853	28.8381	11.6717	22.7781	9.43061	11.8091	14.5047	22.3785	22.4435	32.3761	32.3228								2400.18	-51.7066	-56.0352	-59.1664	-52.2145	-74.9974	72.4902	54.7036	15.3833	20.0794	33.4091	14.1508	11.2828	12.2047	7.67619	6.49756
2412.74	24.0421	5.25146	7.19021	24.7057	44.6635	29.4532	11.8799	22.7949	9.45283	11.8581	14.5138	22.384	22.4495	32.3784	32.3245								2412.74	-51.5704	-55.899	-59.0055	-51.8975	-75.1711	72.7854	55.0806	15.5407	20.2433	33.6152	14.2493	11.358	12.282	7.72411	6.53719
2425.31	23.9758	5.17282	7.08309	24.5378	43.6068	30.0872	12.0918	22.8122	9.47541	11.9077	14.523	22.3895	22.4557	32.3808	32.3261								2425.31	-51.4347	-55.7631	-58.8453	-51.5836	-75.2909	73.0716	55.4579	15.7	20.4085	33.8217	14.3483	11.4334	12.3596	7.77217	6.57691
2437.88	23.9099	5.09488	6.97722	24.3739	42.6085	30.7413	12.3074	22.8298	9.49836	11.9577	14.5322	22.3951	22.4618	32.3832	32.3278								2437.88	-51.2994	-55.6276	-58.6857	-51.2728	-75.3655	73.348	55.8356	15.8612	20.5748	34.0286	14.4477	11.5091	12.4375	7.82037	6.61673
2450.44	23.8448	5.01765	6.87259	24.2138	41.663	31.4165	12.5267	22.8479	9.52169	12.0082	14.5417	22.4007	22.468	32.3856	32.3295								2450.44	-51.1646	-55.4926	-58.5268	-50.9652	-75.4017	73.6137	56.2136	16.0244	20.7424	34.236	14.5476	11.5852	12.5155	7.8687	6.65665
2463.01	23.7801	4.94111	6.76916	24.0576	40.7655	32.1144	12.75	22.8664	9.5454	12.0592	14.5512	22.4064	22.4743	32.388	32.3312								2463.01	-51.0302	-55.358	-58.3685	-50.6607	-75.4052	73.8679	56.5918	16.1897	20.9112	34.4438	14.6479	11.6615	12.5939	7.91718	6.69667
2475.58	23.7161	4.86526	6.66692	23.905	39.9116	32.8363	12.9771	22.8853	9.56951	12.1107	14.5608	22.4122	22.4807	32.3905	32.3329								2475.58	-50.8963	-55.2238	-58.2108	-50.3592	-75.3807	74.1092	56.9703	16.357	21.0813	34.652	14.7488	11.7381	12.6724	7.96579	6.73679
2488.14	23.6526	4.79008	6.56584	23.756	39.0976	33.584	13.2084	22.9047	9.59402	12.1628	14.5705	22.4181	22.4871	32.393	32.3346								2488.14	-50.7629	-55.09	-58.0537	-50.0608	-75.332	74.3365	57.3489	16.5264	21.2527	34.8607	14.8501	11.8151	12.7513	8.01454	6.77701
2500.71	23.5897	4.71557	6.46592	23.6104	38.3204	34.3592	13.4437	22.9245	9.61893	12.2154	14.5804	22.424	22.4935	32.3955	32.3364								2500.71	-50.63	-54.9566	-57.8972	-49.7655	-75.2622	74.5482	57.7277	16.6979	21.4253	35.0698	14.9519	11.8923	12.8303	8.06344	6.81733
2513.27	23.5273	4.64173	6.36712	23.4682	37.5769	35.164	13.6834	22.9448	9.64426	12.2685	14.5904	22.4299	22.5001	32.398	32.3381								2513.27	-50.4975	-54.8237	-57.7414	-49.4731	-75.1741	74.7426	58.1065	16.8717	21.5992	35.2793	15.0541	11.9699	12.9096	8.11248	6.85775
2525.84	23.4655	4.56853	6.26944	23.3291	36.8646	36.0006	13.9273	22.9656	9.67002	12.3222	14.6005	22.4359	22.5066	32.4006	32.3399								2525.84	-50.3654	-54.6911	-57.5862	-49.1837	-75.0701	74.9177	58.4853	17.0476	21.7745	35.4893	15.1569	12.0477	12.9892	8.16167	6.89828
2538.41	23.4042	4.49598	6.17284	23.1932	36.1813	36.8717	14.1757	22.987	9.6962	12.3764	14.6107	22.442	22.5133	32.4032	32.3417								2538.41	-50.2338	-54.559	-57.4316	-48.8972	-74.952	75.0712	58.8641	17.2259	21.951	35.6997	15.2602	12.1259	13.069	8.211	6.93891
2550.97	23.3435	4.42407	6.07732	23.0603	35.5249	37.7802	14.4286	23.0088	9.72283	12.4311	14.6211	22.4482	22.52	32.4058	32.3435								2550.97	-50.1027	-54.4273	-57.2776	-48.6137	-74.8215	75.2003	59.2428	17.4064	22.129	35.9106	15.3639	12.2044	13.149	8.26048	6.97965
2563.54	23.2833	4.35279	5.98286	22.9304	34.8935	38.7292	14.6862	23.0312	9.7499	12.4864	14.6315	22.4544	22.5268	32.4084	32.3453								2563.54	-49.9721	-54.296	-57.1242	-48.3331	-74.6801	75.3017	59.6214	17.5894	22.3083	36.1219	15.4682	12.2833	13.2294	8.31011	7.02049
2576.11	23.2236	4.28213	5.88943	22.8032	34.2856	39.7225	14.9485	23.0541	9.77743	12.5422	14.6421	22.4607	22.5336	32.4111	32.3472								2576.11	-49.8419	-54.1652	-56.9715	-48.0553	-74.5292	75.3716	59.9998	17.7747	22.4889	36.3336	15.573	12.3624	13.31	8.35989	7.06144
2588.67	23.1644	4.21208	5.79702	22.6789	33.6995	40.7643	15.2157	23.0776	9.80543	12.5986	14.6528	22.4671	22.5405	32.4137	32.349								2588.67	-49.7121	-54.0347	-56.8193	-47.7804	-74.3696	75.4052	60.3779	17.9626	22.671	36.5457	15.6783	12.4419	13.3908	8.40981	7.1025
2601.24	23.1058	4.14265	5.70562	22.5572	33.1341	41.8596	15.4879	23.1017	9.83391	12.6556	14.6637	22.4735	22.5475	32.4164	32.3509								2601.24	-49.5829	-53.9047	-56.6678	-47.5083	-74.2025	75.3969	60.7556	18.1529	22.8545	36.7583	15.7841	12.5217	13.4719	8.4599	7.14366
2613.81	23.0476	4.07381	5.61521	22.4382	32.5879	43.0141	15.7652	23.1264	9.86287	12.7131	14.6747	22.48	22.5546	32.4192	32.3528								2613.81	-49.454	-53.775	-56.5168	-47.239	-74.0286	75.3397	61.133	18.3458	23.0394	36.9714	15.8904	12.6019	13.5533	8.51013	7.18493
2626.37	22.99	4.00557	5.52577	22.3216	32.0599	44.2343	16.0479	23.1517	9.89232	12.7712	14.6858	22.4865	22.5617	32.4219	32.3547								2626.37	-49.3257	-53.6458	-56.3665	-46.9724	-73.8488	75.2249	61.5099	18.5413	23.2257	37.1848	15.9973	12.6824	13.6349	8.56052	7.22631
2638.94	22.9328	3.93791	5.4373	22.2075	31.5491	45.5281	16.3359	23.1777	9.92229	12.8299	14.6971	22.4932	22.5689	32.4247	32.3566								2638.94	-49.1977	-53.517	-56.2168	-46.7085	-73.6636	75.0415	61.8862	18.7395	23.4136	37.3987	16.1047	12.7632	13.7168	8.61106	7.26781
2651.5	22.8762	3.87084	5.34976	22.0958	31.0545	46.9046	16.6294	23.2044	9.95276	12.8892	14.7084	22.4999	22.5761	32.4275	32.3585								2651.5	-49.0703	-53.3886	-56.0676	-46.4473	-73.4737	74.7758	62.262	18.9404	23.6029	37.6131	16.2126	12.8444	13.799	8.66177	7.30941
2664.07	22.82	3.80433	5.26316	21.9864	30.5752	48.375	16.9287	23.2317	9.98377	12.949	14.72	22.5067	22.5834	32.4303	32.3605								2664.07	-48.9433	-53.2606	-55.9191	-46.1888	-73.2796	74.4098	62.6371	19.1441	23.7937	37.8278	16.3211	12.926	13.8815	8.71263	7.35113
2676.64	22.7643	3.7384	5.17746	21.8793	30.1105	49.9524	17.2338	23.2598	10.0153	13.0095	14.7317	22.5135	22.5908	32.4331	32.3625								2676.64	-48.8168	-53.1331	-55.7711	-45.9329	-73.0817	73.9201	63.0113	19.3507	23.986	38.043	16.4302	13.0078	13.9642	8.76365	7.39296
2689.2	22.7091	3.67302	5.09267	21.7743	29.6595	51.6531	17.5449	23.2886	10.0474	13.0706	14.7435	22.5205	22.5983	32.436	32.3644								2689.2	-48.6907	-53.0059	-55.6238	-45.6796	-72.8805	73.275	63.3848	19.5601	24.1798	38.2587	16.5398	13.0901	14.0472	8.81483	7.43491
2701.77	22.6544	3.6082	5.00877	21.6715	29.2216	53.4969	17.8623	23.3181	10.08	13.1323	14.7554	22.5275	22.6058	32.4389	32.3664								2701.77	-48.565	-52.8792	-55.477	-45.4289	-72.6763	72.4318	63.7573	19.7725	24.3753	38.4747	16.6499	13.1727	14.1305	8.86617	7.47697
2714.34	22.6001	3.54393	4.92574	21.5708	28.7962	55.5083	18.186	23.3484	10.1133	13.1946	14.7675	22.5346	22.6134	32.4419	32.3685								2714.34	-48.4399	-52.7529	-55.3309	-45.1807	-72.4695	71.3302	64.1287	19.988	24.5722	38.6912	16.7607	13.2556	14.2141	8.91768	7.51914
2726.9	22.5463	3.4802	4.84357	21.472	28.3826	57.7178	18.5163	23.3796	10.1471	13.2575	14.7798	22.5417	22.6211	32.4448	32.3705								2726.9	-48.3151	-52.6269	-55.1853	-44.9351	-72.2604	69.8835	64.499	20.2065	24.7708	38.9081	16.872	13.339	14.298	8.96935	7.56144
2739.47	22.4929	3.417	4.76225	21.3752	27.9804	60.1633	18.8533	23.4116	10.1814	13.3211	14.7922	22.549	22.6288	32.4478	32.3725								2739.47	-48.1909	-52.5014	-55.0403	-44.6919	-72.0492	67.9632	64.8681	20.4281	24.971	39.1255	16.9839	13.4227	14.3821	9.02119	7.60385
2752.04	22.44	3.35433	4.68176	21.2803	27.5889	62.8908	19.1974	23.4444	10.2165	13.3853	14.8048	22.5563	22.6366	32.4508	32.3746								2752.04	-48.067	-52.3763	-54.8959	-44.4511	-71.8363	65.3716	65.2358	20.653	25.1728	39.3433	17.0963	13.5067	14.4666	9.0732	7.64637
2764.6	22.3875	3.29219	4.6021	21.1873	27.2078	65.9529	19.5486	23.4781	10.2521	13.4501	14.8175	22.5637	22.6445	32.4538	32.3767								2764.6	-47.9437	-52.2516	-54.752	-44.2128	-71.6217	61.7938	65.602	20.8812	25.3763	39.5615	17.2094	13.5912	14.5513	9.12538	7.68902
2777.17	22.3355	3.23057	4.52324	21.0961	26.8365	69.397	19.9073	23.5128	10.2883	13.5156	14.8304	22.5712	22.6525	32.4569	32.3788								2777.17	-47.8207	-52.1274	-54.6088	-43.9769	-71.4059	56.7101	65.9667	21.1127	25.5814	39.7801	17.3231	13.676	14.6363	9.17772	7.73179
2789.73	22.2839	3.16946	4.44519	21.0067	26.4747	73.2217	20.2737	23.5484	10.3252	13.5817	14.8434	22.5788	22.6606	32.46	32.3809								2789.73	-47.6983	-52.0035	-54.4661	-43.7433	-71.1888	49.2495	66.3296	21.3477	25.7882	39.9992	17.4373	13.7612	14.7217	9.23024	7.77468
2802.3	22.2328	3.10885	4.36792	20.9189	26.122	77.2372	20.648	23.585	10.3628	13.6485	14.8566	22.5864	22.6687	32.4631	32.383								2802.3	-47.5762	-51.88	-54.324	-43.5121	-70.9708	38.0302	66.6907	21.5862	25.9967	40.2187	17.5522	13.8467	14.8073	9.28293	7.8177
2814.87	22.182	3.04875	4.29143	20.8328	25.7779	80.7275	21.0305	23.6227	10.401	13.7159	14.87	22.5942	22.6769	32.4663	32.3852								2814.87	-47.4546	-51.757	-54.1824	-43.2831	-70.7519	21.4689	67.0499	21.8282	26.207	40.4386	17.6677	13.9327	14.8932	9.3358	7.86083
2827.43	22.1317	2.98914	4.2157	20.7484	25.4421	82.2175	21.4215	23.6613	10.4399	13.7841	14.8835	22.602	22.6852	32.4694	32.3874								2827.43	-47.3335	-51.6343	-54.0415	-43.0565	-70.5323	0	67.4068	22.0739	26.419	40.6589	17.7838	14.0191	14.9794	9.38884	7.90409
2840	22.0818	2.93002	4.14073	20.6655	25.1144	80.7398	21.8214	23.7011	10.4795	13.8529	14.8972	22.6099	22.6936	32.4726	32.3896								2840	-47.2128	-51.512	-53.9011	-42.8321	-70.3122	-21.3828	67.7615	22.3234	26.6327	40.8796	17.9005	14.1058	15.066	9.44206	7.94748
2852.57	22.0324	2.87139	4.0665	20.5842	24.7943	77.3066	22.2304	23.742	10.5199	13.9224	14.9111	22.6179	22.702	32.4759	32.3918								2852.57	-47.0925	-51.3902	-53.7612	-42.6099	-70.0916	-37.7884	68.1136	22.5766	26.8483	41.1008	18.0179	14.193	15.1528	9.49546	7.99099
2865.13	21.9833	2.81323	3.99301	20.5044	24.4816	73.379	22.6489	23.7841	10.5609	13.9926	14.9251	22.626	22.7106	32.4791	32.394								2865.13	-46.9727	-51.2687	-53.6219	-42.3899	-69.8706	-48.8888	68.4631	22.8337	27.0657	41.3224	18.1359	14.2806	15.24	9.54904	8.03463
2877.7	21.9347	2.75555	3.92023	20.426	24.1761	69.6525	23.0772	23.8274	10.6027	14.0634	14.9393	22.6342	22.7192	32.4824	32.3963								2877.7	-46.8533	-51.1477	-53.4832	-42.1721	-69.6495	-56.2789	68.8098	23.0949	27.2848	41.5444	18.2545	14.3685	15.3275	9.6028	8.07839
2890.27	21.8864	2.69834	3.84817	20.3491	23.8774	66.3081	23.5158	23.872	10.6453	14.135	14.9537	22.6424	22.7279	32.4858	32.3986								2890.27	-46.7344	-51.0271	-53.3451	-41.9564	-69.4282	-61.3262	69.1534	23.36	27.5059	41.7668	18.3738	14.4569	15.4153	9.65675	8.12229
2902.83	21.8385	2.6416	3.77681	20.2736	23.5854	63.3447	23.965	23.9179	10.6887	14.2074	14.9683	22.6508	22.7366	32.4891	32.4008								2902.83	-46.6159	-50.9068	-53.2075	-41.7428	-69.2068	-64.8891	69.4936	23.6294	27.7288	41.9896	18.4938	14.5457	15.5034	9.71088	8.16631
2915.4	21.7911	2.58531	3.70615	20.1994	23.2997	60.7142	24.4253	23.9651	10.7328	14.2804	14.9831	22.6592	22.7455	32.4925	32.4031								2915.4	-46.4978	-50.787	-53.0705	-41.5313	-68.9855	-67.4801	69.8303	23.903	27.9536	42.2128	18.6144	14.6349	15.5918	9.76519	8.21047
2927.96	21.744	2.52948	3.63617	20.1266	23.0201	58.3643	24.8973	24.0138	10.7778	14.3542	14.998	22.6678	22.7545	32.4959	32.4055								2927.96	-46.3802	-50.6675	-52.934	-41.3218	-68.7643	-69.41	70.1632	24.1809	28.1803	42.4364	18.7357	14.7246	15.6806	9.81969	8.25476
2940.53	21.6973	2.4741	3.56686	20.055	22.7466	56.249	25.3813	24.0638	10.8236	14.4286	15.0132	22.6764	22.7635	32.4994	32.4078								2940.53	-46.263	-50.5485	-52.798	-41.1144	-68.5432	-70.8739	70.4919	24.4632	28.4089	42.6604	18.8576	14.8146	15.7696	9.87439	8.29918
2953.1	21.651	2.41916	3.49822	19.9848	22.4787	54.3308	25.878	24.1154	10.8702	14.5039	15.0285	22.6852	22.7726	32.5029	32.4102								2953.1	-46.1463	-50.4298	-52.6626	-40.909	-68.3224	-71.9989	70.8162	24.7501	28.6395	42.8849	18.9803	14.9051	15.859	9.92927	8.34373
2965.66	21.6051	2.36467	3.43023	19.9157	22.2164	52.5792	26.3879	24.1686	10.9177	14.5799	15.044	22.694	22.7818	32.5064	32.4126								2965.66	-46.03	-50.3116	-52.5278	-40.7056	-68.1018	-72.8708	71.1357	25.0416	28.8721	43.1097	19.1036	14.996	15.9488	9.98435	8.38842
2978.23	21.5595	2.31061	3.36289	19.8479	21.9595	50.9699	26.9116	24.2234	10.9662	14.6566	15.0598	22.703	22.7911	32.5099	32.415								2978.23	-45.9141	-50.1937	-52.3935	-40.5041	-67.8816	-73.5491	71.4501	25.3378	29.1067	43.3349	19.2277	15.0874	16.0389	10.0396	8.43325
2990.8	21.5143	2.25698	3.29619	19.7812	21.7078	49.4832	27.4499	24.2799	11.0155	14.7341	15.0757	22.712	22.8006	32.5135	32.4174								2990.8	-45.7986	-50.0763	-52.2597	-40.3045	-67.6618	-74.0764	71.7588	25.6388	29.3433	43.5606	19.3524	15.1792	16.1293	10.0951	8.47821
3003.36	21.4695	2.20378	3.23012	19.7157	21.4611	48.103	28.0035	24.3381	11.0657	14.8124	15.0918	22.7211	22.81	32.5171	32.4199								3003.36	-45.6836	-49.9592	-52.1265	-40.1069	-67.4424	-74.484	72.0616	25.9448	29.5819	43.7866	19.4779	15.2715	16.22	10.1507	8.52331
3015.93	21.425	2.151	3.16468	19.6513	21.2193	46.816	28.5732	24.3981	11.1169	14.8915	15.1082	22.7304	22.8196	32.5208	32.4223								3015.93	-45.569	-49.8425	-51.9938	-39.9111	-67.2234	-74.7951	72.3577	26.2558	29.8226	44.013	19.604	15.3642	16.3111	10.2066	8.56855
3028.5	21.3809	2.09864	3.09984	19.588	20.9822	45.6112	29.1598	24.46	11.1691	14.9713	15.1247	22.7397	22.8293	32.5244	32.4248								3028.5	-45.4548	-49.7263	-51.8616	-39.7172	-67.005	-75.0275	72.6468	26.572	30.0654	44.2398	19.7309	15.4573	16.4025	10.2627	8.61394
3041.06	21.3372	2.04669	3.03561	19.5258	20.7497	44.4795	29.7643	24.5239	11.2222	15.052	15.1415	22.7492	22.8391	32.5282	32.4273								3041.06	-45.3411	-49.6104	-51.73	-39.5252	-66.7872	-75.195	72.9281	26.8935	30.3103	44.467	19.8586	15.551	16.4943	10.3189	8.65946
3053.63	21.2938	1.99515	2.97198	19.4647	20.5216	43.4131	30.3878	24.5899	11.2764	15.1335	15.1585	22.7587	22.8489	32.5319	32.4299								3053.63	-45.2277	-49.4949	-51.5989	-39.3349	-66.5699	-75.3083	73.2009	27.2203	30.5573	44.6946	19.9869	15.645	16.5865	10.3754	8.70512
3066.19	21.2508	1.94402	2.90894	19.4045	20.2979	42.4054	31.0312	24.6579	11.3316	15.2157	15.1757	22.7684	22.8589	32.5357	32.4324								3066.19	-45.1148	-49.3798	-51.4683	-39.1465	-66.3533	-75.3761	73.4645	27.5526	30.8065	44.9225	20.116	15.7396	16.6789	10.4321	8.75093
3078.76	21.2081	1.89329	2.84649	19.3454	20.0783	41.4507	31.696	24.7281	11.3878	15.2988	15.1931	22.7782	22.8689	32.5395	32.435								3078.76	-45.0024	-49.265	-51.3383	-38.9597	-66.1373	-75.4053	73.718	27.8905	31.0579	45.1508	20.2459	15.8346	16.7718	10.489	8.79688
3091.33	21.1657	1.84295	2.7846	19.2872	19.8628	40.5441	32.3834	24.8007	11.4451	15.3828	15.2107	22.7881	22.8791	32.5434	32.4376								3091.33	-44.8903	-49.1507	-51.2087	-38.7748	-65.9219	-75.4015	73.9604	28.2341	31.3115	45.3795	20.3765	15.9301	16.865	10.546	8.84298
3103.89	21.1237	1.79301	2.72329	19.23	19.6512	39.6813	33.0949	24.8756	11.5036	15.4675	15.2286	22.7981	22.8894	32.5472	32.4402								3103.89	-44.7787	-49.0368	-51.0797	-38.5915	-65.7073	-75.3694	74.1904	28.5836	31.5673	45.6086	20.5079	16.0261	16.9585	10.6033	8.88922
3116.46	21.082	1.74346	2.66253	19.1737	19.4435	38.8587	33.8322	24.953	11.5632	15.5532	15.2467	22.8082	22.8997	32.5512	32.4429								3116.46	-44.6675	-48.9232	-50.9512	-38.41	-65.4934	-75.3129	74.4069	28.9391	31.8253	45.838	20.6401	16.1226	17.0525	10.6608	8.93561
3129.03	21.0406	1.69429	2.60233	19.1183	19.2395	38.0729	34.5971	25.033	11.6239	15.6396	15.2651	22.8185	22.9102	32.5551	32.4455								3129.03	-44.5566	-48.81	-50.8233	-38.2301	-65.2802	-75.2352	74.6084	29.3006	32.0856	46.0678	20.773	16.2195	17.1468	10.7186	8.98216
3141.59	20.9996	1.64551	2.54268	19.0639	19.0391	37.3211	35.3917	25.1157	11.6858	15.727	15.2837	22.8288	22.9207	32.5591	32.4482								3141.59	-44.4463	-48.6972	-50.6958	-38.0519	-65.0677	-75.139	74.793	29.6684	32.3482	46.298	20.9067	16.3169	17.2414	10.7765	9.02885
3154.16	20.9589	1.5971	2.48356	19.0103	18.8423	36.6007	36.2181	25.2011	11.749	15.8152	15.3025	22.8393	22.9314	32.5632	32.4509								3154.16	-44.3363	-48.5848	-50.5689	-37.8753	-64.8561	-75.0266	74.9588	30.0426	32.6131	46.5285	21.0413	16.4149	17.3364	10.8347	9.07569
3166.73	20.9185	1.54906	2.42498	18.9575	18.6488	35.9094	37.0791	25.2895	11.8133	15.9043	15.3216	22.8499	22.9422	32.5672	32.4537								3166.73	-44.2267	-48.4728	-50.4424	-37.7003	-64.6452	-74.9	75.1034	30.4232	32.8804	46.7594	21.1766	16.5133	17.4319	10.893	9.12268
3179.29	20.8784	1.5014	2.36693	18.9056	18.4588	35.2452	37.9774	25.381	11.879	15.9943	15.3409	22.8606	22.9531	32.5714	32.4564								3179.29	-44.1176	-48.3612	-50.3165	-37.5269	-64.4351	-74.7608	75.2242	30.8105	33.15	46.9906	21.3128	16.6123	17.5276	10.9516	9.16983
3191.86	20.8387	1.4541	2.30939	18.8545	18.2719	34.6062	38.9164	25.4756	11.9459	16.0852	15.3605	22.8715	22.964	32.5755	32.4592								3191.86	-44.0089	-48.2499	-50.1911	-37.3551	-64.2259	-74.6106	75.3177	31.2045	33.422	47.2222	21.4498	16.7118	17.6238	11.0105	9.21713
3204.42	20.7992	1.40716	2.25237	18.8042	18.0883	33.9908	39.8997	25.5735	12.0142	16.177	15.3804	22.8825	22.9751	32.5797	32.462								3204.42	-43.9005	-48.139	-50.0661	-37.1849	-64.0175	-74.4506	75.3802	31.6054	33.6964	47.4541	21.5876	16.8118	17.7203	11.0695	9.26459
3216.99	20.7601	1.36059	2.19585	18.7547	17.9077	33.3975	40.9317	25.6748	12.0839	16.2697	15.4005	22.8936	22.9863	32.5839	32.4648								3216.99	-43.7926	-48.0285	-49.9417	-37.0162	-63.8099	-74.282	75.4069	32.0134	33.9733	47.6863	21.7262	16.9123	17.8173	11.1288	9.31221
3229.56	20.7213	1.31437	2.13984	18.706	17.7301	32.8249	42.0171	25.7797	12.1549	16.3634	15.4209	22.9048	22.9977	32.5882	32.4677								3229.56	-43.6851	-47.9184	-49.8178	-36.849	-63.6032	-74.1056	75.3921	32.4285	34.2525	47.9189	21.8657	17.0133	17.9146	11.1883	9.35998
3242.12	20.6827	1.2685	2.08432	18.658	17.5555	32.2717	43.1618	25.8884	12.2273	16.458	15.4415	22.9162	23.0091	32.5925	32.4706								3242.12	-43.578	-47.8086	-49.6944	-36.6833	-63.3974	-73.9223	75.3288	32.851	34.5343	48.1519	22.006	17.1149	18.0123	11.248	9.40792
3254.69	20.6445	1.22298	2.02929	18.6108	17.3838	31.737	44.3723	26.001	12.3013	16.5536	15.4625	22.9276	23.0206	32.5968	32.4735								3254.69	-43.4713	-47.6992	-49.5714	-36.519	-63.1924	-73.733	75.2083	33.2809	34.8186	48.3851	22.1473	17.217	18.1104	11.3079	9.45601
3267.26	20.6066	1.1778	1.97474	18.5642	17.2148	31.2195	45.6564	26.1177	12.3767	16.6501	15.4837	22.9393	23.0323	32.6012	32.4764								3267.26	-43.365	-47.5902	-49.449	-36.3562	-62.9883	-73.5382	75.0198	33.7183	35.1053	48.6187	22.2893	17.3196	18.2089	11.3681	9.50427
3279.82	20.569	1.13297	1.92067	18.5184	17.0485	30.7184	47.0233	26.2386	12.4536	16.7476	15.5052	22.951	23.044	32.6057	32.4794								3279.82	-43.2591	-47.4816	-49.327	-36.1949	-62.7851	-73.3386	74.7494	34.1636	35.3947	48.8526	22.4323	17.4228	18.3078	11.4286	9.55268
3292.39	20.5316	1.08847	1.86707	18.4733	16.8849	30.2327	48.4841	26.364	12.5321	16.8461	15.527	22.963	23.0559	32.6101	32.4823								3292.39	-43.1536	-47.3733	-49.2055	-36.035	-62.5827	-73.1347	74.3792	34.6166	35.6865	49.0867	22.5761	17.5266	18.4072	11.4892	9.60127
3304.96	20.4946	1.04431	1.81393	18.4288	16.7239	29.7618	50.0521	26.4941	12.6122	16.9456	15.549	22.975	23.0679	32.6146	32.4853								3304.96	-43.0485	-47.2655	-49.0846	-35.8765	-62.3813	-72.9269	73.8857	35.0777	35.981	49.3212	22.7209	17.6309	18.5069	11.5501	9.65002
3317.52	20.4578	1.00048	1.76126	18.385	16.5655	29.3047	51.7433	26.629	12.694	17.0461	15.5714	22.9872	23.0801	32.6192	32.4884								3317.52	-42.9438	-47.1579	-48.9641	-35.7194	-62.1808	-72.7157	73.2374	35.5469	36.2781	49.5561	22.8665	17.7358	18.607	11.6113	9.69893
3330.09	20.4213	0.95698	1.70904	18.3419	16.4095	28.861	53.5776	26.7691	12.7774	17.1476	15.5941	22.9995	23.0923	32.6238	32.4914								3330.09	-42.8394	-47.0508	-48.844	-35.5636	-61.9812	-72.5015	72.3914	36.0244	36.5778	49.7912	23.0131	17.8412	18.7076	11.6727	9.74802
3342.65	20.3851	0.91381	1.65727	18.2994	16.2559	28.4298	55.5796	26.9144	12.8626	17.2501	15.6171	23.012	23.1047	32.6284	32.4945								3342.65	-42.7355	-46.944	-48.7245	-35.4092	-61.7825	-72.2846	71.2875	36.5103	36.8801	50.0266	23.1606	17.9472	18.8085	11.7343	9.79727
3355.22	20.3492	0.87096	1.60595	18.2575	16.1046	28.0106	57.7797	27.0653	12.9495	17.3537	15.6404	23.0246	23.1172	32.6331	32.4976								3355.22	-42.632	-46.8376	-48.6054	-35.2561	-61.5847	-72.0653	69.8392	37.0047	37.1851	50.2623	23.309	18.0538	18.9099	11.7962	9.84669
3367.79	20.3135	0.82843	1.55506	18.2163	15.9557	27.6029	60.2157	27.2221	13.0382	17.4583	15.664	23.0374	23.1298	32.6379	32.5008								3367.79	-42.5289	-46.7315	-48.4868	-35.1044	-61.3879	-71.844	67.9181	37.5078	37.4928	50.4983	23.4583	18.161	19.0117	11.8583	9.89629
3380.35	20.2781	0.78621	1.50461	18.1756	15.8091	27.2061	62.9338	27.3849	13.1288	17.564	15.688	23.0503	23.1425	32.6426	32.5039								3380.35	-42.4261	-46.6258	-48.3687	-34.954	-61.1919	-71.6208	65.3267	38.0197	37.8032	50.7345	23.6086	18.2688	19.114	11.9207	9.94606
3392.92	20.243	0.74431	1.45459	18.1355	15.6646	26.8197	65.9863	27.5542	13.2212	17.6707	15.7123	23.0634	23.1554	32.6475	32.5071								3392.92	-42.3238	-46.5205	-48.251	-34.8048	-60.9969	-71.3959	61.7503	38.5404	38.1163	50.9711	23.7599	18.3771	19.2166	11.9833	9.996
3405.49	20.2082	0.70272	1.40499	18.096	15.5223	26.4434	69.4209	27.7302	13.3156	17.7786	15.7369	23.0767	23.1684	32.6523	32.5104								3405.49	-42.2218	-46.4155	-48.1339	-34.6569	-60.8028	-71.1697	56.6701	39.0702	38.4322	51.2079	23.9121	18.4861	19.3197	12.0462	10.0461
3418.05	20.1736	0.66143	1.35581	18.0571	15.3821	26.0766	73.2364	27.9132	13.412	17.8876	15.7618	23.0901	23.1816	32.6572	32.5136								3418.05	-42.1202	-46.3109	-48.0171	-34.5103	-60.6097	-70.9423	49.2161	39.6091	38.7508	51.445	24.0653	18.5956	19.4233	12.1094	10.0964
3430.62	20.1393	0.62045	1.30704	18.0187	15.2439	25.7191	77.2437	28.1035	13.5105	17.9976	15.7871	23.1036	23.1948	32.6622	32.5169								3430.62	-42.019	-46.2067	-47.9009	-34.3649	-60.4174	-70.7139	38.0079	40.1571	39.0723	51.6823	24.2195	18.7058	19.5272	12.1728	10.1469
3443.19	20.1052	0.57977	1.25868	17.9809	15.1078	25.3703	80.7287	28.3016	13.611	18.1088	15.8128	23.1174	23.2082	32.6672	32.5202								3443.19	-41.9182	-46.1028	-47.7851	-34.2208	-60.2261	-70.4846	21.4611	40.7144	39.3965	51.9199	24.3747	18.8166	19.6317	12.2364	10.1975
3455.75	20.0714	0.53939	1.21073	17.9436	14.9737	25.03	82.2175	28.5078	13.7137	18.2211	15.8388	23.1313	23.2218	32.6723	32.5235								3455.75	-41.8178	-45.9993	-47.6698	-34.0778	-60.0357	-70.2545	0	41.2811	39.7235	52.1577	24.5309	18.928	19.7365	12.3004	10.2484
3468.32	20.0378	0.49931	1.16318	17.9068	14.8415	24.6978	80.7387	28.7225	13.8186	18.3346	15.8651	23.1453	23.2355	32.6774	32.5269								3468.32	-41.7177	-45.8961	-47.5549	-33.9361	-59.8463	-70.024	-21.3906	41.8571	40.0534	52.3958	24.6881	19.0401	19.8418	12.3646	10.2994
3480.88	20.0045	0.45952	1.11603	17.8705	14.7111	24.3734	77.3004	28.9462	13.9257	18.4492	15.8919	23.1595	23.2493	32.6825	32.5303								3480.88	-41.618	-45.7933	-47.4404	-33.7955	-59.6577	-69.7929	-37.8101	42.4427	40.3861	52.6341	24.8463	19.1528	19.9476	12.429	10.3506
3493.45	19.9715	0.42002	1.06926	17.8348	14.5827	24.0566	73.365	29.1792	14.0351	18.5651	15.919	23.174	23.2632	32.6877	32.5337								3493.45	-41.5187	-45.6908	-47.3265	-33.6561	-59.4701	-69.5615	-48.921	43.0376	40.7216	52.8726	25.0056	19.2661	20.0538	12.4938	10.402
3506.02	19.9387	0.3808	1.02289	17.7995	14.456	23.7469	69.6299	29.4221	14.1469	18.6821	15.9465	23.1885	23.2773	32.693	32.5371								3506.02	-41.4198	-45.5887	-47.2129	-33.5179	-59.2835	-69.3299	-56.3173	43.642	41.0601	53.1114	25.1659	19.3801	20.1605	12.5588	10.4536
3518.58	19.9061	0.34188	0.97689	17.7647	14.3311	23.4443	66.2769	29.6754	14.2611	18.8003	15.9743	23.2033	23.2916	32.6983	32.5406								3518.58	-41.3213	-45.4869	-47.0999	-33.3808	-59.0977	-69.0982	-61.3677	44.2559	41.4014	53.3503	25.3273	19.4947	20.2677	12.6241	10.5053
3531.15	19.8738	0.30323	0.93128	17.7304	14.208	23.1484	63.305	29.9396	14.3778	18.9198	16.0026	23.2182	23.306	32.7037	32.5441								3531.15	-41.2231	-45.3855	-46.9872	-33.2448	-58.9129	-68.8663	-64.9319	44.8792	41.7456	53.5895	25.4897	19.61	20.3753	12.6896	10.5573
3543.72	19.8418	0.26487	0.88604	17.6965	14.0865	22.859	60.6664	30.2153	14.4971	19.0404	16.0313	23.2334	23.3205	32.7091	32.5477								3543.72	-41.1253	-45.2845	-46.8751	-33.1099	-58.7289	-68.6346	-67.5229	45.5119	42.0927	53.8289	25.6532	19.726	20.4834	12.7555	10.6094
3556.28	19.8099	0.22678	0.84117	17.6632	13.9667	22.5758	58.3084	30.5031	14.619	19.1624	16.0604	23.2487	23.3352	32.7145	32.5512								3556.28	-41.0279	-45.1838	-46.7633	-32.9762	-58.5459	-68.4029	-69.4518	46.1538	42.4428	54.0685	25.8178	19.8426	20.592	12.8216	10.6618
3568.85	19.7783	0.18896	0.79666	17.6302	13.8486	22.2987	56.1854	30.8037	14.7436	19.2856	16.0899	23.2642	23.35	32.72	32.5548								3568.85	-40.9308	-45.0834	-46.652	-32.8435	-58.3639	-68.1715	-70.9142	46.8048	42.7957	54.3083	25.9835	19.9599	20.701	12.888	10.7143
3581.42	19.747	0.15142	0.75252	17.5977	13.7321	22.0275	54.2596	31.1177	14.8709	19.41	16.1198	23.2799	23.365	32.7256	32.5585								3581.42	-40.8341	-44.9834	-46.5412	-32.7119	-58.1827	-67.9403	-72.0372	47.4648	43.1516	54.5483	26.1502	20.0779	20.8105	12.9547	10.767
3593.98	19.7158	0.11415	0.70873	17.5657	13.6171	21.7619	52.5006	31.4458	15.001	19.5358	16.1501	23.2958	23.3802	32.7312	32.5622								3593.98	-40.7378	-44.8837	-46.4307	-32.5814	-58.0025	-67.7094	-72.9066	48.1335	43.5105	54.7884	26.3181	20.1966	20.9205	13.0217	10.82
3606.55	19.6849	0.07715	0.6653	17.5341	13.5037	21.5018	50.8841	31.789	15.1341	19.6629	16.1809	23.3118	23.3955	32.7369	32.5658								3606.55	-40.6418	-44.7844	-46.3207	-32.4519	-57.8231	-67.4788	-73.5821	48.8107	43.8723	55.0287	26.4871	20.316	21.031	13.089	10.8731
3619.11	19.6543	0.04041	0.62222	17.5028	13.3918	21.247	49.3903	32.148	15.2701	19.7913	16.2121	23.3281	23.4109	32.7426	32.5696								3619.11	-40.5462	-44.6854	-46.2112	-32.3234	-57.6447	-67.2487	-74.1063	49.4961	44.237	55.2692	26.6573	20.4361	21.142	13.1565	10.9264
3631.68	19.6238	0.00393	0.57949	17.472	13.2814	20.9973	48.003	32.5237	15.4092	19.9211	16.2438	23.3446	23.4265	32.7484	32.5733								3631.68	-40.451	-44.5868	-46.1021	-32.196	-57.4671	-67.0191	-74.5105	50.1893	44.6047	55.5098	26.8286	20.5569	21.2535	13.2244	10.9799
3644.25	19.5936	-0.03229	0.5371	17.4416	13.1724	20.7526	46.7092	32.9171	15.5514	20.0522	16.2759	23.3613	23.4423	32.7543	32.5772								3644.25	-40.3561	-44.4885	-45.9934	-32.0696	-57.2905	-66.79	-74.818	50.8898	44.9753	55.7505	27.0011	20.6784	21.3655	13.2926	11.0337
3656.81	19.5636	-0.06825	0.49505	17.4116	13.0649	20.5128	45.4978	33.3292	15.6969	20.1847	16.3085	23.3782	23.4583	32.7602	32.581								3656.81	-40.2616	-44.3905	-45.8851	-31.9442	-57.1148	-66.5614	-75.0465	51.5972	45.3489	55.9915	27.1747	20.8006	21.478	13.361	11.0876
3669.38	19.5338	-0.10395	0.45333	17.382	12.9588	20.2776	44.3595	33.7612	15.8456	20.3187	16.3415	23.3953	23.4744	32.7661	32.5849								3669.38	-40.1674	-44.2929	-45.7772	-31.8197	-56.9399	-66.3334	-75.2099	52.3109	45.7254	56.2325	27.3495	20.9236	21.591	13.4298	11.1417
3681.95	19.5042	-0.13941	0.41194	17.3528	12.854	20.0469	43.2866	34.2143	15.9978	20.454	16.3751	23.4127	23.4906	32.7721	32.5887								3681.95	-40.0736	-44.1956	-45.6698	-31.6963	-56.766	-66.1061	-75.3189	53.03	46.1049	56.4736	27.5255	21.0473	21.7045	13.4988	11.1961
3694.51	19.4749	-0.17461	0.37089	17.3239	12.7506	19.8206	42.2726	34.6897	16.1534	20.5907	16.4091	23.4302	23.5071	32.7782	32.5927								3694.51	-39.9801	-44.0986	-45.5628	-31.5738	-56.5929	-65.8794	-75.3822	53.754	46.4873	56.7149	27.7027	21.1718	21.8185	13.5682	11.2507
3707.08	19.4457	-0.20956	0.33016	17.2954	12.6485	19.5986	41.3116	35.1891	16.3127	20.729	16.4437	23.448	23.5237	32.7844	32.5967								3707.08	-39.887	-44.002	-45.4562	-31.4523	-56.4207	-65.6534	-75.4067	54.4817	46.8726	56.9563	27.8811	21.297	21.9331	13.6379	11.3054
3719.65	19.4168	-0.24427	0.28975	17.2673	12.5477	19.3808	40.3989	35.7137	16.4756	20.8686	16.4787	23.466	23.5405	32.7905	32.6007								3719.65	-39.7943	-43.9057	-45.3501	-31.3317	-56.2495	-65.4281	-75.398	55.2122	47.2608	57.1978	28.0608	21.423	22.0481	13.7079	11.3604
3732.21	19.3881	-0.27873	0.24966	17.2395	12.4482	19.167	39.5301	36.2655	16.6423	21.0098	16.5142	23.4842	23.5575	32.7968	32.6047								3732.21	-39.7019	-43.8098	-45.2443	-31.2121	-56.079	-65.2036	-75.361	55.9442	47.652	57.4394	28.2416	21.5497	22.1638	13.7782	11.4156
3744.78	19.3596	-0.31295	0.20988	17.2121	12.3499	18.9571	38.7016	36.8461	16.8128	21.1525	16.5503	23.5027	23.5746	32.8031	32.6088								3744.78	-39.6098	-43.7141	-45.139	-31.0934	-55.9095	-64.9799	-75.2993	56.6762	48.046	57.681	28.4237	21.6772	22.2799	13.8489	11.471
3757.34	19.3313	-0.34693	0.17042	17.185	12.2529	18.751	37.91	37.4578	16.9874	21.2967	16.5869	23.5214	23.5919	32.8095	32.6129								3757.34	-39.5181	-43.6189	-45.034	-30.9755	-55.7408	-64.7569	-75.2162	57.4066	48.4429	57.9227	28.6071	21.8055	22.3965	13.9199	11.5267
3769.91	19.3032	-0.38068	0.13126	17.1583	12.1571	18.5486	37.1525	38.1026	17.1661	21.4425	16.6241	23.5403	23.6094	32.816	32.617								3769.91	-39.4268	-43.5239	-44.9295	-30.8587	-55.573	-64.5348	-75.1145	58.1335	48.8426	58.1645	28.7917	21.9346	22.5137	13.9911	11.5825
3782.48	19.2753	-0.41419	0.09241	17.1319	12.0625	18.3499	36.4265	38.7831	17.349	21.5899	16.6618	23.5595	23.6271	32.8225	32.6212								3782.48	-39.3358	-43.4293	-44.8254	-30.7426	-55.4061	-64.3135	-74.9964	58.8547	49.2452	58.4064	28.9777	22.0645	22.6315	14.0628	11.6386
3795.04	19.2476	-0.44746	0.05386	17.1058	11.969	18.1546	35.7297	39.502	17.5362	21.7388	16.7001	23.5789	23.645	32.829	32.6255								3795.04	-39.2451	-43.3349	-44.7217	-30.6275	-55.24	-64.0931	-74.864	59.5675	49.6506	58.6482	29.1649	22.1952	22.7498	14.1347	11.6949
3807.61	19.2201	-0.48051	0.01561	17.0801	11.8767	17.9628	35.0602	40.2625	17.7279	21.8894	16.7389	23.5986	23.6631	32.8357	32.6297								3807.61	-39.1548	-43.241	-44.6184	-30.5133	-55.0747	-63.8735	-74.719	60.2688	50.0587	58.8902	29.3534	22.3267	22.8686	14.207	11.7514
3820.18	19.1928	-0.51332	-0.02235	17.0546	11.7855	17.7743	34.4159	41.068	17.9242	22.0416	16.7783	23.6185	23.6813	32.8424	32.634								3820.18	-39.0648	-43.1473	-44.5155	-30.3999	-54.9104	-63.6548	-74.5628	60.9551	50.4696	59.1321	29.5432	22.459	22.988	14.2796	11.8081
3832.74	19.1657	-0.54591	-0.06001	17.0295	11.6954	17.589	33.7953	41.9225	18.1253	22.1955	16.8183	23.6387	23.6998	32.8492	32.6384								3832.74	-38.9751	-43.054	-44.413	-30.2873	-54.7468	-63.437	-74.3966	61.6222	50.8831	59.3741	29.7343	22.5922	23.108	14.3526	11.8651
3845.31	19.1388	-0.57827	-0.09739	17.0047	11.6064	17.4069	33.1969	42.8303	18.3312	22.351	16.8589	23.6592	23.7184	32.856	32.6428								3845.31	-38.8858	-42.961	-44.3108	-30.1757	-54.5841	-63.2202	-74.2217	62.2648	51.2994	59.6161	29.9268	22.7261	23.2285	14.4258	11.9223
3857.88	19.112	-0.61041	-0.13447	16.9801	11.5185	17.2279	32.6193	43.7965	18.5421	22.5083	16.9002	23.6799	23.7373	32.8629	32.6472								3857.88	-38.7968	-42.8683	-44.2091	-30.0648	-54.4222	-63.0042	-74.039	62.877	51.7182	59.858	30.1207	22.861	23.3496	14.4995	11.9798
3870.44	19.0855	-0.64233	-0.17128	16.9559	11.4316	17.0519	32.0613	44.8271	18.7581	22.6673	16.942	23.7009	23.7563	32.8699	32.6516								3870.44	-38.7082	-42.7759	-44.1078	-29.9548	-54.2612	-62.7892	-73.8493	63.4511	52.1397	60.1	30.3159	22.9966	23.4712	14.5735	12.0374
3883.01	19.0591	-0.67403	-0.2078	16.932	11.3458	16.8788	31.5218	45.9288	18.9795	22.8281	16.9845	23.7221	23.7756	32.877	32.6561								3883.01	-38.6199	-42.6838	-44.0069	-29.8456	-54.101	-62.5752	-73.6534	63.9781	52.5636	60.3419	30.5124	23.1332	23.5935	14.6478	12.0953
3895.57	19.033	-0.70551	-0.24404	16.9083	11.2609	16.7086	30.9996	47.1096	19.2064	22.9907	17.0277	23.7437	23.795	32.8841	32.6607								3895.57	-38.5319	-42.5921	-43.9063	-29.7372	-53.9416	-62.362	-73.452	64.4464	52.99	60.5838	30.7104	23.2706	23.7163	14.7225	12.1535
3908.14	19.007	-0.73678	-0.28001	16.885	11.1771	16.5412	30.4939	48.3789	19.4389	23.1551	17.0715	23.7655	23.8147	32.8913	32.6653								3908.14	-38.4443	-42.5007	-43.8062	-29.6295	-53.7831	-62.1499	-73.2457	64.8417	53.4188	60.8256	30.9097	23.4089	23.8397	14.7975	12.2119
3920.71	18.9812	-0.76783	-0.31571	16.8619	11.0943	16.3765	30.0038	49.7478	19.6772	23.3213	17.1159	23.7876	23.8346	32.8986	32.6699								3920.71	-38.357	-42.4096	-43.7064	-29.5227	-53.6253	-61.9387	-73.0349	65.1455	53.85	61.0674	31.1105	23.548	23.9637	14.8729	12.2705
3933.27	18.9556	-0.79867	-0.35113	16.8391	11.0124	16.2144	29.5284	51.2297	19.9215	23.4894	17.1611	23.81	23.8547	32.9059	32.6746								3933.27	-38.27	-42.3188	-43.6071	-29.4167	-53.4684	-61.7285	-72.8203	65.3337	54.2834	61.3091	31.3127	23.6881	24.0883	14.9487	12.3294
3945.84	18.9302	-0.82931	-0.38629	16.8165	10.9314	16.055	29.0671	52.8409	20.1721	23.6594	17.2069	23.8327	23.875	32.9133	32.6793								3945.84	-38.1833	-42.2283	-43.5081	-29.3114	-53.3123	-61.5193	-72.6022	65.3741	54.719	61.5508	31.5163	23.8291	24.2134	15.0248	12.3885
3958.41	18.9049	-0.85973	-0.42119	16.7942	10.8514	15.898	28.6191	54.6014	20.429	23.8313	17.2535	23.8557	23.8955	32.9208	32.684								3958.41	-38.097	-42.1382	-43.4094	-29.2069	-53.157	-61.3111	-72.3809	65.2232	55.1568	61.7923	31.7214	23.9709	24.3392	15.1013	12.4478
3970.97	18.8798	-0.88995	-0.45582	16.7722	10.7724	15.7436	28.1838	56.5358	20.6924	24.0052	17.3008	23.879	23.9163	32.9284	32.6888								3970.97	-38.011	-42.0483	-43.3112	-29.1032	-53.0024	-61.1038	-72.157	64.8201	55.5965	62.0338	31.9279	24.1137	24.4656	15.1782	12.5075
3983.54	18.8549	-0.91996	-0.49019	16.7505	10.6942	15.5916	27.7606	58.6745	20.9627	24.1811	17.3488	23.9027	23.9372	32.9361	32.6937								3983.54	-37.9253	-41.9588	-43.2133	-29.0002	-52.8487	-60.8976	-71.9305	64.0777	56.0382	62.2751	32.1359	24.2574	24.5926	15.2554	12.5673
3996.11	18.8302	-0.94977	-0.52431	16.7289	10.6169	15.4419	27.3489	61.0555	21.2401	24.359	17.3975	23.9266	23.9584	32.9438	32.6986								3996.11	-37.8399	-41.8695	-43.1159	-28.898	-52.6958	-60.6923	-71.702	62.8668	56.4818	62.5163	32.3453	24.4021	24.7202	15.333	12.6274
4008.67	18.8056	-0.97938	-0.55818	16.7077	10.5405	15.2946	26.9483	63.7249	21.5247	24.539	17.4471	23.9509	23.9798	32.9516	32.7035								4008.67	-37.7549	-41.7806	-43.0188	-28.7965	-52.5436	-60.4881	-71.4715	60.9893	56.927	62.7573	32.5563	24.5477	24.8485	15.411	12.6878
4021.24	18.7813	-1.00879	-0.59179	16.6866	10.465	15.1495	26.5582	66.7353	21.8168	24.721	17.4974	23.9755	24.0015	32.9595	32.7085								4021.24	-37.6701	-41.692	-42.922	-28.6957	-52.3922	-60.2848	-71.2395	58.1303	57.3739	62.9982	32.7687	24.6942	24.9773	15.4894	12.7484
4033.8	18.757	-1.038	-0.62515	16.6658	10.3903	15.0066	26.1781	70.1342	22.1166	24.9052	17.5484	24.0004	24.0234	32.9674	32.7135								4033.8	-37.5857	-41.6036	-42.8257	-28.5956	-52.2416	-60.0826	-71.0059	53.7703	57.8222	63.2389	32.9827	24.8417	25.1068	15.5682	12.8093
4046.37	18.733	-1.06701	-0.65827	16.6453	10.3164	14.8659	25.8078	73.9207	22.4245	25.0915	17.6003	24.0257	24.0455	32.9755	32.7186								4046.37	-37.5016	-41.5156	-42.7297	-28.4962	-52.0918	-59.8814	-70.7712	47.0396	58.2719	63.4795	33.1983	24.9902	25.2369	15.6473	12.8704
4058.94	18.7091	-1.09583	-0.69114	16.625	10.2433	14.7273	25.4467	77.9061	22.7408	25.2801	17.6531	24.0513	24.0679	32.9836	32.7237								4058.94	-37.4179	-41.4279	-42.634	-28.3976	-51.9427	-59.6812	-70.5353	36.5578	58.7228	63.7198	33.4153	25.1397	25.3677	15.7269	12.9319
4071.5	18.6854	-1.12446	-0.72377	16.6049	10.1711	14.5907	25.0945	81.3779	23.0657	25.4708	17.7066	24.0772	24.0905	32.9919	32.7289								4071.5	-37.3344	-41.3405	-42.5388	-28.2996	-51.7944	-59.4819	-70.2986	20.739	59.1747	63.96	33.6339	25.2901	25.4991	15.8068	12.9935
4084.07	18.6618	-1.1529	-0.75616	16.585	10.0997	14.4562	24.7508	82.8627	23.3995	25.6639	17.761	24.1035	24.1134	33.0002	32.7341								4084.07	-37.2512	-41.2534	-42.4439	-28.2023	-51.6469	-59.2837	-70.0612	0	59.6275	64.1999	33.8541	25.4416	25.6311	15.8872	13.0555
4096.64	18.6384	-1.18115	-0.78831	16.5654	10.029	14.3237	24.4153	81.3863	23.7426	25.8592	17.8163	24.1302	24.1365	33.0086	32.7393								4096.64	-37.1684	-41.1666	-42.3493	-28.1057	-51.5001	-59.0866	-69.8231	-20.6816	60.081	64.4395	34.0759	25.594	25.7638	15.968	13.1177
4109.2	18.6152	-1.20921	-0.82023	16.546	9.95915	14.1931	24.0878	77.954	24.0953	26.0569	17.8724	24.1572	24.1599	33.017	32.7446								4109.2	-37.0858	-41.0801	-42.2551	-28.0098	-51.3541	-58.8904	-69.5846	-36.3993	60.5351	64.6789	34.2992	25.7475	25.8972	16.0491	13.1801
4121.77	18.5921	-1.23709	-0.85192	16.5268	9.89003	14.0644	23.7678	74.029	24.458	26.257	17.9294	24.1846	24.1835	33.0256	32.75								4121.77	-37.0036	-40.9939	-42.1613	-27.9145	-51.2088	-58.6952	-69.3457	-46.8096	60.9894	64.9181	34.5241	25.902	26.0312	16.1307	13.2429
4134.34	18.5692	-1.26478	-0.88338	16.5078	9.82166	13.9375	23.4552	70.3098	24.8311	26.4596	17.9874	24.2124	24.2074	33.0343	32.7554								4134.34	-36.9217	-40.9079	-42.0679	-27.8199	-51.0642	-58.501	-69.1065	-53.5068	61.4439	65.1569	34.7507	26.0575	26.1659	16.2127	13.3059
4146.9	18.5465	-1.29228	-0.9146	16.489	9.75403	13.8125	23.1496	66.9787	25.215	26.6646	18.0463	24.2406	24.2316	33.043	32.7609								4146.9	-36.8401	-40.8223	-41.9748	-27.726	-50.9204	-58.3079	-68.8673	-57.8609	61.8982	65.3955	34.9789	26.2141	26.3012	16.2951	13.3692
4159.47	18.5238	-1.31961	-0.9456	16.4704	9.68712	13.6893	22.8508	64.0349	25.6102	26.8721	18.1061	24.2692	24.256	33.0519	32.7664								4159.47	-36.7587	-40.737	-41.882	-27.6327	-50.7773	-58.1157	-68.6279	-60.7331	62.352	65.6337	35.2088	26.3718	26.4373	16.3779	13.4328
4172.04	18.5014	-1.34675	-0.97638	16.452	9.62093	13.5678	22.5586	61.4301	26.0171	27.0823	18.1669	24.2981	24.2807	33.0608	32.7719								4172.04	-36.6777	-40.6519	-41.7896	-27.54	-50.6349	-57.9246	-68.3886	-62.6375	62.8052	65.8716	35.4402	26.5305	26.574	16.4612	13.4967
4184.6	18.4791	-1.37372	-1.00694	16.4339	9.55544	13.448	22.2727	59.112	26.4362	27.295	18.2288	24.3275	24.3057	33.0698	32.7776								4184.6	-36.597	-40.5672	-41.6975	-27.448	-50.4933	-57.7345	-68.1495	-63.8863	63.2574	66.1091	35.6734	26.6903	26.7114	16.5449	13.5608
4197.17	18.4569	-1.40051	-1.03727	16.4159	9.49065	13.3299	21.9929	57.0343	26.868	27.5104	18.2916	24.3573	24.331	33.079	32.7832								4197.17	-36.5166	-40.4827	-41.6058	-27.3566	-50.3524	-57.5453	-67.9104	-64.6753	63.7083	66.3462	35.9082	26.8511	26.8495	16.629	13.6253
4209.73	18.435	-1.42713	-1.06739	16.3981	9.42654	13.2135	21.7191	55.1594	27.3132	27.7286	18.3554	24.3874	24.3565	33.0882	32.789								4209.73	-36.4365	-40.3986	-41.5145	-27.2658	-50.2122	-57.3572	-67.6717	-65.1326	64.1575	66.583	36.1447	27.0131	26.9883	16.7135	13.69
4222.3	18.4131	-1.45357	-1.0973	16.3805	9.36311	13.0986	21.451	53.4566	27.7724	27.9495	18.4203	24.4181	24.3823	33.0975	32.7947								4222.3	-36.3567	-40.3147	-41.4235	-27.1756	-50.0727	-57.17	-67.4333	-65.3446	64.6047	66.8193	36.3829	27.1762	27.1277	16.7985	13.755
4234.87	18.3914	-1.47983	-1.12699	16.3631	9.30034	12.9854	21.1884	51.9013	28.2461	28.1733	18.4862	24.4491	24.4084	33.1069	32.8006								4234.87	-36.2771	-40.2311	-41.3328	-27.0861	-49.9338	-56.9839	-67.1952	-65.3713	65.0494	67.0552	36.6229	27.3404	27.2679	16.884	13.8203
4247.43	18.3698	-1.50593	-1.15646	16.3459	9.23822	12.8737	20.9313	50.4737	28.7352	28.4	18.5533	24.4806	24.4348	33.1165	32.8064								4247.43	-36.1979	-40.1478	-41.2425	-26.9971	-49.7957	-56.7987	-66.9576	-65.2559	65.4911	67.2907	36.8645	27.5057	27.4088	16.9699	13.886
4260	18.3484	-1.53186	-1.18573	16.3288	9.17675	12.7635	20.6793	49.1574	29.2403	28.6296	18.6214	24.5125	24.4615	33.1261	32.8124								4260	-36.119	-40.0648	-41.1525	-26.9087	-49.6583	-56.6146	-66.7205	-65.0299	65.9294	67.5256	37.1079	27.6721	27.5504	17.0562	13.9519
4272.57	18.3272	-1.55762	-1.21479	16.312	9.11592	12.6548	20.4323	47.939	29.7623	28.8623	18.6907	24.5449	24.4885	33.1358	32.8184								4272.57	-36.0403	-39.982	-41.0628	-26.821	-49.5216	-56.4314	-66.4839	-64.7172	66.3637	67.7601	37.353	27.8398	27.6928	17.143	14.0181
4285.13	18.306	-1.58321	-1.24365	16.2953	9.05571	12.5475	20.1903	46.8074	30.3021	29.098	18.7611	24.5778	24.5159	33.1457	32.8245								4285.13	-35.962	-39.8996	-40.9735	-26.7338	-49.3856	-56.2492	-66.2478	-64.3359	66.7933	67.994	37.5999	28.0085	27.8358	17.2303	14.0846
4297.7	18.285	-1.60863	-1.2723	16.2788	8.99612	12.4417	19.953	45.7531	30.8606	29.3369	18.8327	24.6111	24.5435	33.1556	32.8306								4297.7	-35.8839	-39.8174	-40.8845	-26.6471	-49.2503	-56.0679	-66.0124	-63.8999	67.2177	68.2274	37.8485	28.1785	27.9796	17.318	14.1514
4310.27	18.2642	-1.63389	-1.30075	16.2625	8.93714	12.3374	19.7202	44.7682	31.4389	29.579	18.9055	24.6449	24.5714	33.1657	32.8368								4310.27	-35.8062	-39.7355	-40.7959	-26.5611	-49.1156	-55.8877	-65.7776	-63.4204	67.636	68.4603	38.0989	28.3496	28.1241	17.4062	14.2186
4322.83	18.2435	-1.65899	-1.329	16.2463	8.87876	12.2343	19.492	43.8459	32.0382	29.8243	18.9795	24.6792	24.5997	33.1758	32.843								4322.83	-35.7287	-39.6539	-40.7076	-26.4756	-48.9816	-55.7084	-65.5436	-62.9063	68.0473	68.6925	38.3511	28.5219	28.2694	17.4948	14.286
4335.4	18.2229	-1.68393	-1.35705	16.2303	8.82097	12.1327	19.2681	42.9802	32.6596	30.0731	19.0547	24.714	24.6282	33.1861	32.8493								4335.4	-35.6515	-39.5725	-40.6196	-26.3907	-48.8483	-55.53	-65.3102	-62.3646	68.4509	68.9241	38.6052	28.6954	28.4154	17.584	14.3537
4347.96	18.2025	-1.70871	-1.38491	16.2145	8.76377	12.0324	19.0484	42.1662	33.3046	30.3253	19.1313	24.7492	24.6571	33.1965	32.8556								4347.96	-35.5746	-39.4915	-40.532	-26.3064	-48.7157	-55.3527	-65.0776	-61.8013	68.8455	69.1551	38.861	28.8701	28.5621	17.6736	14.4218
4360.53	18.1822	-1.73333	-1.41257	16.1988	8.70714	11.9334	18.8327	41.3993	33.9747	30.5809	19.2091	24.785	24.6863	33.207	32.8621								4360.53	-35.4979	-39.4107	-40.4446	-26.2225	-48.5837	-55.1763	-64.8458	-61.221	69.23	69.3853	39.1186	29.046	28.7097	17.7637	14.4902
4373.1	18.162	-1.75779	-1.44004	16.1833	8.65108	11.8356	18.6211	40.6756	34.6715	30.8402	19.2882	24.8213	24.7159	33.2176	32.8685								4373.1	-35.4216	-39.3302	-40.3576	-26.1393	-48.4524	-55.0008	-64.6147	-60.6279	69.603	69.6149	39.3781	29.2232	28.8579	17.8543	14.5589
4385.66	18.142	-1.78209	-1.46732	16.168	8.59557	11.7392	18.4134	39.9918	35.397	31.1032	19.3687	24.8582	24.7458	33.2283	32.8751								4385.66	-35.3455	-39.25	-40.271	-26.0566	-48.3217	-54.8263	-64.3845	-60.0251	69.9629	69.8438	39.6394	29.4016	29.007	17.9454	14.628
4398.23	18.1221	-1.80624	-1.49441	16.1528	8.54062	11.6439	18.2094	39.3446	36.153	31.3699	19.4506	24.8956	24.776	33.2391	32.8817								4398.23	-35.2697	-39.17	-40.1846	-25.9744	-48.1917	-54.6528	-64.1552	-59.4156	70.308	70.0718	39.9025	29.5813	29.1568	18.037	14.6973
4410.8	18.1023	-1.83023	-1.52131	16.1378	8.48622	11.5499	18.009	38.7314	36.942	31.6405	19.5338	24.9335	24.8066	33.2501	32.8884								4410.8	-35.1942	-39.0903	-40.0986	-25.8927	-48.0623	-54.4802	-63.9267	-58.8015	70.6362	70.2991	40.1675	29.7622	29.3074	18.129	14.767
4423.36	18.0827	-1.85408	-1.54802	16.1229	8.43235	11.4571	17.8123	38.1497	37.7666	31.9151	19.6185	24.972	24.8376	33.2612	32.8951								4423.36	-35.1189	-39.0109	-40.0129	-25.8116	-47.9335	-54.3085	-63.6991	-58.185	70.945	70.5255	40.4344	29.9445	29.4587	18.2216	14.837
4435.93	18.0632	-1.87777	-1.57455	16.1081	8.37901	11.3654	17.619	37.5973	38.6295	32.1937	19.7047	25.011	24.8689	33.2724	32.9019								4435.93	-35.044	-38.9318	-39.9275	-25.7309	-47.8054	-54.1378	-63.4724	-57.5676	71.2316	70.7511	40.7031	30.128	29.6109	18.3147	14.9074
4448.5	18.0438	-1.90131	-1.6009	16.0936	8.32619	11.2749	17.4291	37.0722	39.5341	32.4765	19.7923	25.0507	24.9005	33.2837	32.9088								4448.5	-34.9693	-38.8529	-39.8424	-25.6508	-47.678	-53.9679	-63.2467	-56.9509	71.4927	70.9757	40.9738	30.3128	29.7638	18.4084	14.9781
4461.06	18.0246	-1.9247	-1.62707	16.0791	8.27389	11.1855	17.2425	36.5725	40.4842	32.7635	19.8815	25.0909	24.9326	33.2952	32.9157								4461.06	-34.8949	-38.7743	-39.7576	-25.5712	-47.5511	-53.7991	-63.0219	-56.3361	71.7243	71.1994	41.2463	30.4989	29.9176	18.5025	15.0491
4473.63	18.0054	-1.94794	-1.65306	16.0648	8.22209	11.0973	17.0591	36.0967	41.4839	33.0549	19.9721	25.1317	24.965	33.3068	32.9227								4473.63	-34.8207	-38.6959	-39.6732	-25.4921	-47.4249	-53.6311	-62.798	-55.7241	71.9216	71.4221	41.5207	30.6864	30.0721	18.5972	15.1205
4486.19	17.9864	-1.97104	-1.67887	16.0507	8.1708	11.0101	16.8788	35.6431	42.5383	33.3509	20.0644	25.1731	24.9978	33.3185	32.9298								4486.19	-34.7469	-38.6178	-39.5891	-25.4135	-47.2993	-53.464	-62.5751	-55.1159	72.0789	71.6437	41.797	30.8752	30.2275	18.6924	15.1922
4498.76	17.9675	-1.99399	-1.7045	16.0367	8.12	10.924	16.7016	35.2105	43.6529	33.6514	20.1583	25.2152	25.0309	33.3303	32.9369								4498.76	-34.6733	-38.54	-39.5053	-25.3354	-47.1744	-53.2979	-62.3532	-54.5123	72.189	71.8643	42.0752	31.0653	30.3836	18.7881	15.2643
4511.33	17.9488	-2.0168	-1.72996	16.0228	8.06969	10.839	16.5274	34.7975	44.8345	33.9567	20.2538	25.2579	25.0645	33.3423	32.9441								4511.33	-34.5999	-38.4625	-39.4218	-25.2578	-47.05	-53.1326	-62.1323	-53.9138	72.2434	72.0838	42.3554	31.2568	30.5406	18.8844	15.3367
4523.89	17.9301	-2.03946	-1.75525	16.0091	8.01987	10.755	16.3561	34.403	46.0908	34.2669	20.3511	25.3012	25.0984	33.3544	32.9514								4523.89	-34.5269	-38.3852	-39.3385	-25.1807	-46.9262	-52.9683	-61.9124	-53.3211	72.2308	72.302	42.6375	31.4497	30.6984	18.9812	15.4095
4536.46	17.9116	-2.06199	-1.78037	15.9955	7.97051	10.672	16.1876	34.0259	47.4311	34.5822	20.45	25.3452	25.1328	33.3667	32.9588								4536.46	-34.4541	-38.3081	-39.2557	-25.1041	-46.8031	-52.8049	-61.6934	-52.7346	72.1375	72.5191	42.9215	31.6439	30.8571	19.0785	15.4826
4549.03	17.8932	-2.08437	-1.80532	15.982	7.92163	10.59	16.0219	33.6652	48.8663	34.9026	20.5507	25.3898	25.1675	33.3791	32.9662								4549.03	-34.3815	-38.2314	-39.1731	-25.0279	-46.6805	-52.6423	-61.4755	-52.1546	71.9454	72.7348	43.2075	31.8396	31.0165	19.1765	15.5561
4561.59	17.8749	-2.10661	-1.83009	15.9687	7.87321	10.509	15.8589	33.3199	50.4097	35.2283	20.6531	25.4351	25.2027	33.3916	32.9737								4561.59	-34.3093	-38.1549	-39.0908	-24.9522	-46.5586	-52.4806	-61.2587	-51.5816	71.6311	72.9492	43.4954	32.0367	31.1769	19.275	15.63
4574.16	17.8568	-2.12871	-1.85471	15.9554	7.82525	10.429	15.6985	32.9892	52.0776	35.5595	20.7574	25.4811	25.2382	33.4043	32.9813								4574.16	-34.2373	-38.0786	-39.0088	-24.877	-46.4372	-52.3198	-61.0428	-51.0157	71.163	73.1622	43.7852	32.2351	31.338	19.374	15.7042
4586.73	17.8387	-2.15068	-1.87915	15.9424	7.77774	10.3499	15.5407	32.6724	53.8896	35.8964	20.8636	25.5279	25.2742	33.4171	32.989								4586.73	-34.1655	-38.0026	-38.9271	-24.8022	-46.3165	-52.1599	-60.828	-50.4571	70.498	73.3737	44.077	32.435	31.5	19.4736	15.7788
4599.29	17.8208	-2.17251	-1.90343	15.9294	7.73067	10.2718	15.3854	32.3686	55.8704	36.2391	20.9716	25.5753	25.3107	33.4301	32.9967								4599.29	-34.094	-37.9269	-38.8457	-24.7279	-46.1963	-52.0009	-60.6143	-49.9062	69.5761	73.5836	44.3708	32.6364	31.6629	19.5738	15.8538
4611.86	17.803	-2.19421	-1.92755	15.9166	7.68404	10.1946	15.2326	32.0772	58.0503	36.5879	21.0816	25.6234	25.3475	33.4432	33.0045								4611.86	-34.0228	-37.8514	-38.7646	-24.654	-46.0767	-51.8427	-60.4015	-49.3629	68.3107	73.792	44.6665	32.8392	31.8266	19.6745	15.9291
4624.42	17.7853	-2.21577	-1.95151	15.9039	7.63785	10.1183	15.0822	31.7976	60.4672	36.9428	21.1936	25.6723	25.3848	33.4564	33.0124								4624.42	-33.9518	-37.7762	-38.6838	-24.5806	-45.9577	-51.6854	-60.1899	-48.8274	66.5735	73.9986	44.9641	33.0435	31.9912	19.7759	16.0048
4636.99	17.7677	-2.23719	-1.97531	15.8913	7.59209	10.0429	14.9342	31.529	63.1671	37.3042	21.3076	25.722	25.4225	33.4698	33.0204								4636.99	-33.8811	-37.7012	-38.6034	-24.5077	-45.8393	-51.5289	-59.9793	-48.2998	64.1671	74.2035	45.2638	33.2492	32.1567	19.8778	16.0809
4649.56	17.7502	-2.25849	-1.99895	15.8788	7.54674	9.96833	14.7884	31.2711	66.2026	37.6723	21.4236	25.7724	25.4607	33.4834	33.0284								4649.56	-33.8107	-37.6265	-38.5232	-24.4352	-45.7214	-51.3733	-59.7697	-47.78	60.7774	74.4064	45.5654	33.4565	32.323	19.9804	16.1574
4662.12	17.7328	-2.27965	-2.02244	15.8665	7.50182	9.89467	14.6449	31.0231	69.6211	38.0472	21.5418	25.8236	25.4994	33.4971	33.0366								4662.12	-33.7405	-37.552	-38.4432	-24.3631	-45.6041	-51.2185	-59.5612	-47.2682	55.8861	74.6074	45.8689	33.6652	32.4903	20.0835	16.2343
4674.69	17.7156	-2.30068	-2.04577	15.8542	7.45731	9.82185	14.5036	30.7847	73.4218	38.4293	21.6622	25.8756	25.5385	33.511	33.0448								4674.69	-33.6705	-37.4778	-38.3636	-24.2914	-45.4874	-51.0646	-59.3538	-46.7643	48.6245	74.8063	46.1745	33.8755	32.6584	20.1872	16.3116
4687.26	17.6985	-2.32159	-2.06894	15.8421	7.4132	9.74987	14.3644	30.5553	77.4167	38.8187	21.7847	25.9284	25.5781	33.5251	33.0531								4687.26	-33.6008	-37.4038	-38.2843	-24.2202	-45.3712	-50.9115	-59.1474	-46.2683	37.6138	75.0031	46.4819	34.0873	32.8274	20.2916	16.3892
4699.82	17.6814	-2.34236	-2.09196	15.8301	7.3695	9.67871	14.2274	30.3346	80.8938	39.2158	21.9095	25.9821	25.6181	33.5393	33.0615								4699.82	-33.5314	-37.3301	-38.2053	-24.1494	-45.2556	-50.7593	-58.9421	-45.7802	21.2681	75.1975	46.7914	34.3006	32.9973	20.3966	16.4673
4712.39	17.6645	-2.36301	-2.11483	15.8182	7.32619	9.60837	14.0924	30.1221	82.3807	39.6208	22.0366	26.0365	25.6586	33.5536	33.0699								4712.39	-33.4622	-37.2566	-38.1265	-24.0791	-45.1405	-50.6078	-58.7379	-45.3	0	75.3894	47.1028	34.5155	33.1681	20.5021	16.5458
4724.96	17.6477	-2.38354	-2.13755	15.8064	7.28328	9.53882	13.9594	29.9174	80.9012	40.0341	22.166	26.0919	25.6997	33.5682	33.0785								4724.96	-33.3932	-37.1834	-38.0481	-24.0091	-45.026	-50.4572	-58.5347	-44.8275	-21.2169	75.5789	47.4162	34.7319	33.3399	20.6084	16.6246
4737.52	17.6309	-2.40393	-2.16012	15.7948	7.24075	9.47006	13.8284	29.7202	77.4583	40.456	22.2979	26.1481	25.7412	33.5829	33.0871								4737.52	-33.3245	-37.1104	-37.9699	-23.9396	-44.912	-50.3074	-58.3326	-44.3627	-37.4707	75.7656	47.7315	34.95	33.5125	20.7152	16.7039
4750.09	17.6143	-2.42421	-2.18255	15.7832	7.19861	9.40207	13.6994	29.53	73.5161	40.8867	22.4322	26.2052	25.7832	33.5978	33.0959								4750.09	-33.2561	-37.0376	-37.892	-23.8705	-44.7986	-50.1584	-58.1315	-43.9056	-48.4125	75.9494	48.0487	35.1696	33.6861	20.8227	16.7836
4762.65	17.5978	-2.44436	-2.20482	15.7717	7.15684	9.33484	13.5722	29.3467	69.7742	41.3267	22.569	26.2632	25.8258	33.6129	33.1047								4762.65	-33.1878	-36.9651	-37.8144	-23.8017	-44.6857	-50.0102	-57.9316	-43.456	-55.6352	76.1301	48.3679	35.3908	33.8606	20.9308	16.8637
4775.22	17.5814	-2.46439	-2.22696	15.7604	7.11544	9.26836	13.4469	29.1698	66.4153	41.7765	22.7084	26.3222	25.8688	33.6281	33.1136								4775.22	-33.1199	-36.8929	-37.737	-23.7334	-44.5734	-49.8629	-57.7327	-43.014	-60.509	76.3076	48.6891	35.6136	34.036	21.0396	16.9442
4787.79	17.5651	-2.48429	-2.24894	15.7491	7.07442	9.20262	13.3234	28.9992	63.4387	42.2363	22.8504	26.382	25.9124	33.6435	33.1226								4787.79	-33.0522	-36.8209	-37.66	-23.6655	-44.4616	-49.7163	-57.5348	-42.5792	-63.8951	76.4817	49.0121	35.8381	34.2124	21.1491	17.0252
4800.35	17.5489	-2.50408	-2.27079	15.738	7.03376	9.13761	13.2017	28.8344	60.7966	42.7066	22.9951	26.4429	25.9565	33.6591	33.1317								4800.35	-32.9847	-36.7491	-37.5832	-23.598	-44.3503	-49.5705	-57.338	-42.1518	-66.3074	76.6521	49.3371	36.0641	34.3897	21.2592	17.1065
4812.92	17.5328	-2.52375	-2.29249	15.7269	6.99346	9.07331	13.0817	28.6753	58.4365	43.188	23.1425	26.5047	26.0012	33.6749	33.1409								4812.92	-32.9174	-36.6775	-37.5067	-23.5309	-44.2395	-49.4255	-57.1423	-41.7315	-68.0576	76.8186	49.664	36.2919	34.5679	21.37	17.1883
4825.49	17.5168	-2.5433	-2.31405	15.716	6.95351	9.00972	12.9634	28.5215	56.3125	43.6808	23.2928	26.5675	26.0464	33.6909	33.1502								4825.49	-32.8504	-36.6063	-37.4305	-23.4642	-44.1293	-49.2812	-56.9476	-41.3183	-69.3414	76.9809	49.9928	36.5213	34.7471	21.4814	17.2706
4838.05	17.5009	-2.56273	-2.33548	15.7051	6.91391	8.94682	12.8468	28.373	54.3868	44.1857	23.4459	26.6314	26.0922	33.7071	33.1596								4838.05	-32.7837	-36.5352	-37.3545	-23.3978	-44.0195	-49.1378	-56.754	-40.9121	-70.2862	77.1387	50.3235	36.7523	34.9273	21.5936	17.3532
4850.62	17.4851	-2.58204	-2.35677	15.6944	6.87466	8.88461	12.7319	28.2294	52.629	44.7033	23.602	26.6962	26.1385	33.7234	33.1691								4850.62	-32.7172	-36.4644	-37.2788	-23.3319	-43.9103	-48.9951	-56.5615	-40.5127	-70.9781	77.2917	50.656	36.9851	35.1085	21.7064	17.4364
4863.19	17.4694	-2.60124	-2.37791	15.6837	6.83576	8.82307	12.6185	28.0905	51.0148	45.2342	23.7611	26.7622	26.1854	33.74	33.1787								4863.19	-32.6509	-36.3938	-37.2034	-23.2663	-43.8017	-48.8532	-56.37	-40.12	-71.4769	77.4396	50.9904	37.2195	35.2906	21.8199	17.5199
4875.75	17.4538	-2.62032	-2.39893	15.6732	6.79719	8.76219	12.5068	27.9562	49.5244	45.779	23.9232	26.8292	26.2329	33.7567	33.1884								4875.75	-32.5848	-36.3234	-37.1283	-23.2011	-43.6935	-48.712	-56.1795	-39.734	-71.8252	77.582	51.3267	37.4557	35.4736	21.9341	17.6039
4888.32	17.4383	-2.63929	-2.41981	15.6627	6.75895	8.70197	12.3966	27.8262	48.1416	46.3386	24.0885	26.8973	26.281	33.7737	33.1982								4888.32	-32.519	-36.2533	-37.0534	-23.1362	-43.5858	-48.5716	-55.9901	-39.3544	-72.0544	77.7183	51.6648	37.6935	35.6577	22.0491	17.6884
4900.88	17.4229	-2.65815	-2.44055	15.6524	6.72105	8.64239	12.2879	27.7004	46.8531	46.9137	24.257	26.9665	26.3296	33.7909	33.2081								4900.88	-32.4534	-36.1834	-36.9788	-23.0718	-43.4786	-48.432	-55.8017	-38.9813	-72.1879	77.8482	52.0047	37.9331	35.8428	22.1647	17.7733
4913.45	17.4075	-2.67689	-2.46117	15.6421	6.68347	8.58345	12.1806	27.5786	45.6481	47.5051	24.4288	27.0369	26.3789	33.8082	33.2181								4913.45	-32.3881	-36.1138	-36.9045	-23.0077	-43.3719	-48.2931	-55.6144	-38.6144	-72.2435	77.9711	52.3463	38.1745	36.0288	22.2811	17.8587
4926.02	17.3923	-2.69552	-2.48165	15.6319	6.64622	8.52513	12.0749	27.4606	44.5172	48.1138	24.6041	27.1084	26.4288	33.8258	33.2282								4926.02	-32.323	-36.0443	-36.8304	-22.944	-43.2658	-48.1549	-55.4281	-38.2537	-72.2351	78.0864	52.6898	38.4176	36.2158	22.3981	17.9445
4938.58	17.3772	-2.71405	-2.502	15.6218	6.60928	8.46743	11.9706	27.3463	43.4526	48.741	24.7827	27.1811	26.4793	33.8436	33.2384								4938.58	-32.2581	-35.9751	-36.7566	-22.8806	-43.1601	-48.0175	-55.2428	-37.8991	-72.1735	78.1934	53.035	38.6624	36.4039	22.516	18.0308
4951.15	17.3621	-2.73246	-2.52223	15.6118	6.57266	8.41034	11.8677	27.2355	42.4478	49.3875	24.9649	27.255	26.5304	33.8617	33.2487								4951.15	-32.1934	-35.9062	-36.6831	-22.8176	-43.0549	-47.8808	-55.0585	-37.5504	-72.0674	78.2914	53.3819	38.909	36.5929	22.6345	18.1176
4963.72	17.3472	-2.75076	-2.54232	15.6019	6.53635	8.35384	11.7662	27.1281	41.4969	50.0548	25.1508	27.3302	26.5822	33.8799	33.2592								4963.72	-32.129	-35.8374	-36.6098	-22.7549	-42.9502	-47.7448	-54.8753	-37.2075	-71.9239	78.3795	53.7305	39.1574	36.7829	22.7538	18.2049
4976.28	17.3323	-2.76895	-2.56229	15.592	6.50035	8.29794	11.666	27.024	40.5952	50.7442	25.3404	27.4066	26.6347	33.8984	33.2697								4976.28	-32.0648	-35.7689	-36.5368	-22.6926	-42.846	-47.6095	-54.6931	-36.8703	-71.7485	78.4566	54.0808	39.4076	36.974	22.8739	18.2926
4988.85	17.3176	-2.78704	-2.58213	15.5823	6.46465	8.24262	11.5671	26.923	39.7383	51.4571	25.5337	27.4843	26.6878	33.9171	33.2804								4988.85	-32.0008	-35.7006	-36.464	-22.6306	-42.7422	-47.475	-54.512	-36.5387	-71.5461	78.5218	54.4327	39.6596	37.1661	22.9947	18.3808
5001.42	17.3029	-2.80502	-2.60185	15.5726	6.42926	8.18787	11.4696	26.825	38.9225	52.1953	25.731	27.5633	26.7416	33.936	33.2912								5001.42	-31.9371	-35.6326	-36.3915	-22.569	-42.639	-47.3412	-54.3318	-36.2126	-71.3205	78.5737	54.7862	39.9134	37.3592	23.1163	18.4695
5013.98	17.2883	-2.8229	-2.62145	15.563	6.39416	8.13369	11.3734	26.7299	38.1444	52.9604	25.9324	27.6436	26.796	33.9552	33.3021								5013.98	-31.8735	-35.5647	-36.3193	-22.5078	-42.5362	-47.2081	-54.1526	-35.8919	-71.075	78.6108	55.1412	40.1691	37.5534	23.2387	18.5587
5026.55	17.2738	-2.84067	-2.64092	15.5535	6.35936	8.08006	11.2784	26.6376	37.4013	53.7547	26.1378	27.7253	26.8512	33.9746	33.3131								5026.55	-31.8102	-35.4971	-36.2473	-22.4468	-42.4338	-47.0757	-53.9745	-35.5765	-70.8124	78.6314	55.4979	40.4266	37.7486	23.3618	18.6484
5039.11	17.2594	-2.85833	-2.66027	15.5441	6.32484	8.02699	11.1846	26.548	36.6904	54.5803	26.3474	27.8084	26.907	33.9942	33.3242								5039.11	-31.7472	-35.4297	-36.1756	-22.3862	-42.332	-46.944	-53.7973	-35.2663	-70.535	78.6337	55.856	40.6859	37.9448	23.4857	18.7386
5051.68	17.245	-2.8759	-2.67949	15.5348	6.29062	7.97445	11.0921	26.461	36.0095	55.4399	26.5614	27.8929	26.9636	34.0141	33.3355								5051.68	-31.6843	-35.3625	-36.1041	-22.326	-42.2306	-46.813	-53.6211	-34.9611	-70.2448	78.6151	56.2156	40.947	38.1421	23.6105	18.8294
5064.25	17.2308	-2.89336	-2.6986	15.5255	6.25667	7.92246	11.0007	26.3764	35.3566	56.3363	26.7798	27.9789	27.0209	34.0342	33.3468								5064.25	-31.6216	-35.2956	-36.0328	-22.266	-42.1297	-46.6826	-53.446	-34.6609	-69.9437	78.573	56.5765	41.2101	38.3404	23.736	18.9206
5076.81	17.2167	-2.91071	-2.71759	15.5163	6.22301	7.87098	10.9105	26.2943	34.7297	57.2727	27.0028	28.0663	27.0789	34.0546	33.3583								5076.81	-31.5592	-35.2289	-35.9618	-22.2064	-42.0292	-46.553	-53.2718	-34.3655	-69.6329	78.5042	56.9389	41.475	38.5397	23.8624	19.0123
5089.38	17.2026	-2.92797	-2.73647	15.5072	6.18963	7.82003	10.8215	26.2144	34.1272	58.253	27.2305	28.1552	27.1377	34.0753	33.37								5089.38	-31.497	-35.1624	-35.8911	-22.1472	-41.9292	-46.424	-53.0985	-34.075	-69.3139	78.4048	57.3025	41.7418	38.7402	23.9896	19.1046
5101.95	17.1886	-2.94513	-2.75522	15.4982	6.15652	7.76959	10.7336	26.1368	33.5476	59.2813	27.463	28.2456	27.1972	34.0962	33.3817								5101.95	-31.4351	-35.0961	-35.8206	-22.0882	-41.8297	-46.2957	-52.9263	-33.7891	-68.9878	78.2701	57.6675	42.0104	38.9417	24.1176	19.1974
5114.51	17.1747	-2.96218	-2.77386	15.4893	6.12368	7.71966	10.6468	26.0613	32.9894	60.3626	27.7005	28.3377	27.2575	34.1174	33.3936								5114.51	-31.3733	-35.03	-35.7504	-22.0296	-41.7306	-46.1681	-52.755	-33.5078	-68.6557	78.0944	58.0336	42.281	39.1443	24.2464	19.2907
5127.08	17.1609	-2.97914	-2.79239	15.4804	6.09111	7.67022	10.5611	25.9878	32.4515	61.5026	27.943	28.4313	27.3186	34.1388	33.4056								5127.08	-31.3117	-34.9641	-35.6804	-21.9713	-41.6319	-46.0412	-52.5847	-33.231	-68.3183	77.8708	58.4009	42.5534	39.3479	24.376	19.3845
5139.65	17.1471	-2.996	-2.8108	15.4716	6.05881	7.62128	10.4765	25.9164	31.9326	62.7078	28.1907	28.5265	27.3804	34.1605	33.4178								5139.65	-31.2504	-34.8985	-35.6107	-21.9133	-41.5337	-45.9149	-52.4154	-32.9585	-67.9765	77.5906	58.7693	42.8278	39.5526	24.5066	19.4789
5152.21	17.1335	-3.01276	-2.82909	15.4629	6.02676	7.57282	10.3929	25.8469	31.4317	63.9861	28.4438	28.6234	27.4431	34.1825	33.4301								5152.21	-31.1893	-34.833	-35.5412	-21.8556	-41.436	-45.7893	-52.247	-32.6904	-67.6309	77.2429	59.1388	43.1041	39.7584	24.638	19.5738
5164.78	17.1199	-3.02943	-2.84728	15.4542	5.99498	7.52484	10.3104	25.7792	30.9479	65.3467	28.7025	28.722	27.5065	34.2048	33.4425								5164.78	-31.1284	-34.7678	-35.4719	-21.7982	-41.3386	-45.6643	-52.0795	-32.4265	-67.2822	76.814	59.5092	43.3823	39.9653	24.7702	19.6693
5177.34	17.1064	-3.046	-2.86535	15.4456	5.96346	7.47733	10.2289	25.7133	30.4803	66.8006	28.9668	28.8224	27.5708	34.2274	33.455								5177.34	-31.0677	-34.7028	-35.4029	-21.7411	-41.2418	-45.5399	-51.913	-32.1667	-66.9309	76.2859	59.8805	43.6624	40.1733	24.9033	19.7653
5189.91	17.093	-3.06247	-2.88331	15.4371	5.93219	7.43029	10.1483	25.6492	30.0279	68.3611	29.237	28.9245	27.636	34.2502	33.4677								5189.91	-31.0072	-34.638	-35.3341	-21.6844	-41.1453	-45.4163	-51.7475	-31.911	-66.5775	75.6352	60.2526	43.9445	40.3824	25.0373	19.8619
5202.48	17.0797	-3.07885	-2.90117	15.4287	5.90117	7.38371	10.0688	25.5867	29.5902	70.0443	29.5133	29.0284	27.702	34.2734	33.4806								5202.48	-30.9469	-34.5735	-35.2656	-21.6279	-41.0493	-45.2932	-51.5829	-31.6592	-66.2225	74.8306	60.6254	44.2285	40.5925	25.1722	19.959
5215.04	17.0664	-3.09514	-2.91891	15.4203	5.87039	7.33758	9.99025	25.5259	29.1662	71.87	29.7958	29.1342	27.7688	34.2968	33.4936								5215.04	-30.8868	-34.5091	-35.1973	-21.5718	-40.9537	-45.1708	-51.4192	-31.4113	-65.8662	73.8291	60.9989	44.5144	40.8038	25.308	20.0567
5227.61	17.0532	-3.11133	-2.93655	15.412	5.83987	7.2919	9.91265	25.4666	28.7555	73.8628	30.0846	29.2418	27.8366	34.3206	33.5067								5227.61	-30.827	-34.4449	-35.1292	-21.5159	-40.8585	-45.049	-51.2564	-31.1673	-65.5091	72.5707	61.373	44.8023	41.0162	25.4447	20.155
5240.18	17.0401	-3.12743	-2.95408	15.4038	5.80958	7.24666	9.83597	25.4088	28.3573	76.0531	30.3802	29.3514	27.9052	34.3447	33.52								5240.18	-30.7673	-34.381	-35.0614	-21.4603	-40.7638	-44.9279	-51.0945	-30.9269	-65.1513	70.969	61.7475	45.0921	41.2296	25.5823	20.2539
5252.74	17.0271	-3.14344	-2.9715	15.3956	5.77954	7.20185	9.76022	25.3524	27.9712	78.4786	30.6825	29.463	27.9747	34.369	33.5334								5252.74	-30.7079	-34.3172	-34.9938	-21.405	-40.6695	-44.8074	-50.9336	-30.6902	-64.7933	68.8957	62.1224	45.3839	41.4442	25.7209	20.3533
5265.31	17.0142	-3.15935	-2.98882	15.3875	5.74974	7.15748	9.68538	25.2975	27.5965	81.1855	30.9918	29.5765	28.0451	34.3937	33.547								5265.31	-30.6486	-34.2537	-34.9265	-21.3501	-40.5756	-44.6874	-50.7736	-30.4571	-64.4353	66.1539	62.4975	45.6777	41.6599	25.8603	20.4534
5277.88	17.0013	-3.17518	-3.00603	15.3795	5.72017	7.11353	9.61143	25.2439	27.2327	84.2262	31.3085	29.6921	28.1165	34.4188	33.5607								5277.88	-30.5896	-34.1903	-34.8593	-21.2954	-40.4821	-44.5682	-50.6144	-30.2275	-64.0774	62.4295	62.8728	45.9734	41.8768	26.0007	20.554
5290.44	16.9885	-3.19092	-3.02314	15.3715	5.69083	7.07	9.53836	25.1917	26.8795	87.6484	31.6327	29.8098	28.1889	34.4441	33.5746								5290.44	-30.5307	-34.1272	-34.7924	-21.241	-40.389	-44.4495	-50.4562	-30.0014	-63.7201	57.2046	63.2482	46.271	42.0947	26.1421	20.6552
5303.01	16.9758	-3.20656	-3.04015	15.3636	5.66172	7.02688	9.46614	25.1407	26.5363	91.4512	31.9646	29.9296	28.2621	34.4698	33.5887								5303.01	-30.4721	-34.0643	-34.7258	-21.1868	-40.2964	-44.3314	-50.2989	-29.7786	-63.3633	49.6112	63.6234	46.5707	42.3138	26.2844	20.757
5315.57	16.9631	-3.22212	-3.05706	15.3558	5.63284	6.98417	9.39478	25.091	26.2028	95.4469	32.3047	30.0516	28.3364	34.4958	33.6029								5315.57	-30.4137	-34.0016	-34.6594	-21.133	-40.2041	-44.2139	-50.1424	-29.5591	-63.0074	38.2709	63.9983	46.8722	42.534	26.4277	20.8595
5328.14	16.9506	-3.23759	-3.07386	15.348	5.60419	6.94186	9.32425	25.0424	25.8785	98.9244	32.653	30.1759	28.4117	34.5222	33.6173								5328.14	-30.3554	-33.939	-34.5932	-21.0794	-40.1123	-44.097	-49.9868	-29.3428	-62.6525	21.5975	64.3729	47.1758	42.7553	26.572	20.9625
5340.71	16.9381	-3.25298	-3.09056	15.3403	5.57576	6.89995	9.25455	24.995	25.5631	100.412	33.01	30.3024	28.4879	34.549	33.6318								5340.71	-30.2974	-33.8767	-34.5272	-21.0261	-40.0209	-43.9808	-49.8321	-29.1297	-62.2987	0	64.7469	47.4813	42.9778	26.7172	21.0662
5353.27	16.9256	-3.26827	-3.10717	15.3326	5.54755	6.85844	9.18565	24.9488	25.2562	98.9309	33.376	30.4313	28.5652	34.5761	33.6465								5353.27	-30.2396	-33.8146	-34.4614	-20.9731	-39.9298	-43.8651	-49.6783	-28.9197	-61.9461	-21.5516	65.1202	47.7887	43.2014	26.8635	21.1705
5365.84	16.9133	-3.28348	-3.12367	15.325	5.51955	6.81731	9.11755	24.9036	24.9575	95.4836	33.7512	30.5625	28.6436	34.6035	33.6614								5365.84	-30.1819	-33.7527	-34.3959	-20.9204	-39.8392	-43.75	-49.5253	-28.7127	-61.595	-38.1415	65.4926	48.0981	43.4261	27.0107	21.2754
5378.41	16.901	-3.29861	-3.14008	15.3175	5.49178	6.77656	9.05024	24.8595	24.6668	91.5345	34.1361	30.6962	28.723	34.6313	33.6765								5378.41	-30.1245	-33.691	-34.3306	-20.8679	-39.7489	-43.6354	-49.3732	-28.5088	-61.2453	-49.4171	65.864	48.4094	43.652	27.159	21.381
5390.97	16.8888	-3.31365	-3.15638	15.31	5.46422	6.73619	8.98369	24.8164	24.3836	87.7837	34.531	30.8324	28.8034	34.6595	33.6917								5390.97	-30.0672	-33.6294	-34.2655	-20.8157	-39.6591	-43.5215	-49.222	-28.3077	-60.8973	-56.9708	66.234	48.7227	43.879	27.3082	21.4872
5403.54	16.8766	-3.3286	-3.1726	15.3026	5.43686	6.6962	8.91791	24.7743	24.1077	84.4144	34.9364	30.9711	28.885	34.6881	33.7071								5403.54	-30.0102	-33.5681	-34.2007	-20.7638	-39.5696	-43.4081	-49.0716	-28.1096	-60.5509	-62.1733	66.6025	49.0379	44.1072	27.4585	21.5941
5416.11	16.8646	-3.34348	-3.18871	15.2952	5.40972	6.65657	8.85287	24.7331	23.839	81.426	35.3526	31.1124	28.9676	34.7171	33.7227								5416.11	-29.9533	-33.507	-34.136	-20.7121	-39.4805	-43.2953	-48.922	-27.9142	-60.2064	-65.8859	66.9693	49.3551	44.3365	27.6099	21.7016
5428.67	16.8526	-3.35826	-3.20473	15.2879	5.38279	6.61731	8.78857	24.6929	23.577	78.7706	35.7801	31.2564	29.0514	34.7464	33.7385								5428.67	-29.8967	-33.4461	-34.0716	-20.6607	-39.3918	-43.1831	-48.7733	-27.7216	-59.8637	-68.623	67.334	49.6741	44.5669	27.7623	21.8098
5441.24	16.8406	-3.37297	-3.22066	15.2807	5.35606	6.5784	8.725	24.6536	23.3216	76.3957	36.2195	31.4032	29.1363	34.7762	33.7545								5441.24	-29.8402	-33.3853	-34.0074	-20.6095	-39.3036	-43.0714	-48.6254	-27.5317	-59.5229	-70.6961	67.6965	49.9951	44.7985	27.9158	21.9186
5453.8	16.8287	-3.3876	-3.23649	15.2735	5.32953	6.53985	8.66214	24.6152	23.0725	74.2556	36.6711	31.5527	29.2224	34.8064	33.7706								5453.8	-29.7839	-33.3248	-33.9435	-20.5586	-39.2156	-42.9603	-48.4783	-27.3444	-59.1841	-72.301	68.0563	50.318	45.0313	28.0703	22.0282
5466.37	16.817	-3.40214	-3.25223	15.2664	5.30321	6.50165	8.59998	24.5776	22.8295	72.3124	37.1357	31.705	29.3097	34.837	33.7869								5466.37	-29.7278	-33.2644	-33.8797	-20.508	-39.1281	-42.8497	-48.3321	-27.1597	-58.8473	-73.5652	68.4133	50.6428	45.2652	28.2259	22.1383
5478.94	16.8052	-3.4166	-3.26788	15.2593	5.27708	6.4638	8.53852	24.5408	22.5925	70.5357	37.6138	31.8603	29.3981	34.868	33.8035								5478.94	-29.6719	-33.2043	-33.8162	-20.4576	-39.0409	-42.7397	-48.1867	-26.9776	-58.5127	-74.5746	68.7669	50.9694	45.5003	28.3826	22.2492
5491.5	16.7936	-3.43099	-3.28344	15.2523	5.25115	6.42629	8.47773	24.5049	22.3612	68.9013	38.1059	32.0185	29.4878	34.8994	33.8202								5491.5	-29.6162	-33.1443	-33.7529	-20.4075	-38.9541	-42.6303	-48.0421	-26.798	-58.1802	-75.3889	69.1168	51.298	45.7365	28.5404	22.3608
5504.07	16.782	-3.44529	-3.2989	15.2453	5.22541	6.38912	8.41762	24.4697	22.1354	67.3893	38.6129	32.1799	29.5787	34.9313	33.8371								5504.07	-29.5607	-33.0846	-33.6898	-20.3576	-38.8677	-42.5213	-47.8982	-26.6208	-57.8499	-76.0509	69.4626	51.6283	45.9738	28.6993	22.4731
5516.64	16.7704	-3.45951	-3.31428	15.2384	5.19987	6.35228	8.35817	24.4353	21.9149	65.9836	39.1355	32.3443	29.6709	34.9636	33.8543								5516.64	-29.5054	-33.025	-33.6269	-20.308	-38.7817	-42.413	-47.7552	-26.4461	-57.5218	-76.5917	69.8038	51.9605	46.2124	28.8593	22.586
5529.2	16.759	-3.47366	-3.32956	15.2315	5.17451	6.31576	8.29937	24.4016	21.6997	64.671	39.6744	32.5119	29.7643	34.9963	33.8716								5529.2	-29.4502	-32.9656	-33.5642	-20.2586	-38.696	-42.3051	-47.613	-26.2737	-57.196	-77.0347	70.1399	52.2946	46.452	29.0205	22.6997
5541.77	16.7476	-3.48773	-3.34476	15.2247	5.14935	6.27958	8.24122	24.3686	21.4894	63.4404	40.2306	32.6829	29.8591	35.0296	33.8892								5541.77	-29.3953	-32.9064	-33.5017	-20.2095	-38.6107	-42.1978	-47.4716	-26.1036	-56.8724	-77.3978	70.4703	52.6304	46.6928	29.1828	22.8141
5554.34	16.7362	-3.50172	-3.35987	15.218	5.12437	6.24371	8.18369	24.3363	21.284	62.2828	40.805	32.8571	29.9551	35.0632	33.9069								5554.34	-29.3405	-32.8474	-33.4395	-20.1606	-38.5257	-42.0911	-47.331	-25.9357	-56.5512	-77.6946	70.7944	52.968	46.9348	29.3463	22.9292
5566.9	16.7249	-3.51563	-3.37489	15.2113	5.09958	6.20817	8.1268	24.3047	21.0833	61.1903	41.3986	33.0349	30.0526	35.0974	33.9249								5566.9	-29.2859	-32.7885	-33.3774	-20.1119	-38.4411	-41.9848	-47.1911	-25.7702	-56.2323	-77.936	71.1113	53.3074	47.1779	29.5109	23.0451
5579.47	16.7137	-3.52947	-3.38982	15.2046	5.07497	6.17293	8.07051	24.2738	20.8872	60.1562	42.0126	33.2161	30.1513	35.132	33.9431								5579.47	-29.2315	-32.7299	-33.3156	-20.0635	-38.3569	-41.8791	-47.052	-25.6067	-55.9157	-78.1307	71.4204	53.6485	47.4222	29.6767	23.1617
5592.03	16.7026	-3.54323	-3.40467	15.198	5.05054	6.13801	8.01483	24.2435	20.6954	59.175	42.6482	33.401	30.2515	35.1672	33.9615								5592.03	-29.1773	-32.6715	-33.2539	-20.0154	-38.273	-41.7739	-46.9137	-25.4455	-55.6015	-78.2855	71.7207	53.9913	47.6676	29.8436	23.279
5604.6	16.6915	-3.55692	-3.41943	15.1915	5.0263	6.10339	7.95975	24.2138	20.508	58.2418	43.3069	33.5895	30.353	35.2028	33.9801								5604.6	-29.1232	-32.6132	-33.1925	-19.9674	-38.1895	-41.6692	-46.7762	-25.2863	-55.2897	-78.4061	72.0111	54.3358	47.9142	30.0118	23.3971
5617.17	16.6805	-3.57053	-3.43411	15.185	5.00222	6.06908	7.90525	24.1847	20.3247	57.3522	43.99	33.7819	30.4561	35.2389	33.999								5617.17	-29.0694	-32.5551	-33.1313	-19.9197	-38.1063	-41.565	-46.6394	-25.1292	-54.9803	-78.4972	72.2906	54.682	48.1619	30.1811	23.516
5629.73	16.6695	-3.58407	-3.4487	15.1785	4.97833	6.03506	7.85133	24.1562	20.1455	56.5025	44.6992	33.9781	30.5605	35.2756	34.0181								5629.73	-29.0157	-32.4972	-33.0703	-19.8722	-38.0235	-41.4613	-46.5033	-24.9741	-54.6732	-78.5627	72.5578	55.0298	48.4107	30.3517	23.6356
5642.3	16.6586	-3.59753	-3.46321	15.1721	4.95461	6.00134	7.79799	24.1283	19.9702	55.6896	45.4364	34.1783	30.6665	35.3128	34.0374								5642.3	-28.9622	-32.4395	-33.0095	-19.825	-37.9411	-41.3581	-46.368	-24.8211	-54.3686	-78.6057	72.8111	55.3792	48.6607	30.5235	23.7559
5654.87	16.6478	-3.61092	-3.47764	15.1657	4.93106	5.96791	7.7452	24.101	19.7986	54.9104	46.2037	34.3826	30.7739	35.3505	34.057								5654.87	-28.9088	-32.3819	-32.9489	-19.778	-37.8589	-41.2555	-46.2335	-24.6699	-54.0664	-78.629	73.0488	55.7301	48.9119	30.6966	23.8771
5667.43	16.637	-3.62424	-3.49198	15.1594	4.90768	5.93477	7.69298	24.0741	19.6308	54.1625	47.0032	34.5912	30.8829	35.3887	34.0768								5667.43	-28.8557	-32.3246	-32.8884	-19.7312	-37.7772	-41.1533	-46.0997	-24.5207	-53.7666	-78.635	73.269	56.0825	49.1641	30.8709	23.999
5680	16.6263	-3.63749	-3.50624	15.1532	4.88448	5.90192	7.64129	24.0478	19.4665	53.4436	47.8376	34.804	30.9934	35.4275	34.0969								5680	-28.8027	-32.2674	-32.8282	-19.6846	-37.6957	-41.0516	-45.9666	-24.3734	-53.4693	-78.6255	73.4691	56.4365	49.4175	31.0464	24.1218
5692.57	16.6156	-3.65066	-3.52043	15.1469	4.86143	5.86935	7.59015	24.0221	19.3058	52.7516	48.7098	35.0212	31.1055	35.4669	34.1172								5692.57	-28.7499	-32.2104	-32.7682	-19.6383	-37.6146	-40.9504	-45.8342	-24.2279	-53.1743	-78.6023	73.6465	56.7919	49.6721	31.2232	24.2453
5705.13	16.605	-3.66376	-3.53453	15.1408	4.83856	5.83705	7.53954	23.9968	19.1484	52.0847	49.6231	35.243	31.2192	35.5068	34.1377								5705.13	-28.6973	-32.1536	-32.7084	-19.5922	-37.5339	-40.8498	-45.7026	-24.0843	-52.8818	-78.5669	73.7978	57.1487	49.9277	31.4013	24.3696
5717.7	16.5945	-3.6768	-3.54855	15.1346	4.81585	5.80503	7.48946	23.972	18.9943	51.4412	50.5811	35.4694	31.3346	35.5473	34.1586								5717.7	-28.6449	-32.097	-32.6488	-19.5463	-37.4535	-40.7495	-45.5717	-23.9424	-52.5916	-78.5205	73.9191	57.5068	50.1845	31.5807	24.4948
5730.27	16.584	-3.68976	-3.56249	15.1286	4.7933	5.77329	7.43989	23.9477	18.8434	50.8197	51.5881	35.7007	31.4516	35.5884	34.1796								5730.27	-28.5926	-32.0405	-32.5894	-19.5006	-37.3734	-40.6498	-45.4415	-23.8023	-52.3039	-78.4642	74.0057	57.8662	50.4424	31.7614	24.6208
5742.83	16.5736	-3.70265	-3.57635	15.1225	4.77091	5.74181	7.39083	23.9238	18.6957	50.2187	52.6491	35.9368	31.5704	35.6302	34.201								5742.83	-28.5405	-31.9842	-32.5302	-19.4552	-37.2936	-40.5506	-45.3121	-23.6639	-52.0186	-78.3991	74.0518	58.2269	50.7014	31.9434	24.7476
5755.4	16.5632	-3.71548	-3.59013	15.1165	4.74868	5.7106	7.34227	23.9004	18.5509	49.6371	53.7697	36.178	31.6908	35.6725	34.2226								5755.4	-28.4886	-31.9281	-32.4712	-19.4099	-37.2142	-40.4518	-45.1833	-23.5271	-51.7357	-78.3259	74.0506	58.5888	50.9615	32.1267	24.8752
5767.96	16.5529	-3.72823	-3.60384	15.1106	4.72661	5.67965	7.29421	23.8774	18.4091	49.0737	54.9565	36.4245	31.813	35.7154	34.2445								5767.96	-28.4368	-31.8722	-32.4124	-19.3649	-37.1351	-40.3535	-45.0552	-23.3921	-51.4551	-78.2454	73.9931	58.9518	51.2227	32.3114	25.0037
5780.53	16.5427	-3.74092	-3.61747	15.1047	4.7047	5.64896	7.24663	23.8549	18.2702	48.5275	56.2174	36.6762	31.937	35.759	34.2666								5780.53	-28.3852	-31.8164	-32.3537	-19.3201	-37.0563	-40.2557	-44.9278	-23.2587	-51.1769	-78.1583	73.8686	59.3159	51.485	32.4974	25.133
5793.1	16.5325	-3.75354	-3.63102	15.0988	4.68294	5.61853	7.19954	23.8328	18.1341	47.9976	57.5615	36.9335	32.0628	35.8032	34.2891								5793.1	-28.3338	-31.7608	-32.2953	-19.2755	-36.9779	-40.1583	-44.8011	-23.1269	-50.9011	-78.0653	73.6631	59.681	51.7484	32.6848	25.2632
5805.66	16.5223	-3.76609	-3.6445	15.093	4.66134	5.58835	7.15292	23.8111	18.0007	47.483	58.9999	37.1964	32.1905	35.8481	34.3118								5805.66	-28.2826	-31.7054	-32.2371	-19.2311	-36.8998	-40.0614	-44.6751	-22.9966	-50.6277	-77.9667	73.3588	60.047	52.0129	32.8735	25.3943
5818.23	16.5122	-3.77857	-3.6579	15.0872	4.63988	5.55842	7.10678	23.7898	17.8699	46.983	60.5458	37.4652	32.32	35.8937	34.3348								5818.23	-28.2315	-31.6502	-32.179	-19.1869	-36.822	-39.9649	-44.5498	-22.8679	-50.3566	-77.8632	72.9322	60.4139	52.2784	33.0636	25.5263
5830.8	16.5022	-3.79099	-3.67123	15.0815	4.61858	5.52874	7.06109	23.7689	17.7417	46.4969	62.2154	37.74	32.4515	35.9399	34.3582								5830.8	-28.1806	-31.5951	-32.1212	-19.1429	-36.7445	-39.8689	-44.4251	-22.7407	-50.0878	-77.7551	72.3518	60.7816	52.545	33.2552	25.6591
5843.36	16.4922	-3.80335	-3.68448	15.0758	4.59743	5.49931	7.01586	23.7483	17.616	46.0239	64.0285	38.021	32.5849	35.9869	34.3818								5843.36	-28.1299	-31.5402	-32.0635	-19.0992	-36.6673	-39.7734	-44.3011	-22.6151	-49.8214	-77.6428	71.5746	61.15	52.8127	33.4481	25.7928
5855.93	16.4823	-3.81563	-3.69766	15.0701	4.57642	5.47011	6.97108	23.7281	17.4928	45.5634	66.0096	38.3084	32.7203	36.0345	34.4057								5855.93	-28.0793	-31.4855	-32.006	-19.0556	-36.5905	-39.6783	-44.1778	-22.4908	-49.5572	-77.5268	70.5407	61.519	53.0814	33.6424	25.9275
5868.5	16.4724	-3.82786	-3.71076	15.0645	4.55556	5.44116	6.92675	23.7083	17.372	45.1148	68.1891	38.6024	32.8578	36.0829	34.4299								5868.5	-28.0289	-31.4309	-31.9487	-19.0123	-36.5139	-39.5837	-44.0552	-22.3681	-49.2954	-77.4072	69.1636	61.8885	53.3511	33.8382	26.063
5881.06	16.4626	-3.84001	-3.7238	15.0589	4.53485	5.41245	6.88285	23.6889	17.2535	44.6776	70.6049	38.9031	32.9972	36.132	34.4545								5881.06	-27.9786	-31.3766	-31.8916	-18.9691	-36.4377	-39.4895	-43.9332	-22.2467	-49.0358	-77.2844	67.315	62.2584	53.6219	34.0354	26.1994
5893.63	16.4529	-3.85211	-3.73676	15.0534	4.51427	5.38397	6.83939	23.6697	17.1372	44.2512	73.3029	39.2109	33.1388	36.1818	34.4793								5893.63	-27.9286	-31.3224	-31.8347	-18.9261	-36.3618	-39.3957	-43.8118	-22.1268	-48.7785	-77.1586	64.7981	62.6287	53.8937	34.2341	26.3368
5906.19	16.4432	-3.86414	-3.74965	15.0479	4.49385	5.35572	6.79635	23.651	17.0232	43.8353	76.3356	39.526	33.2825	36.2324	34.5045								5906.19	-27.8786	-31.2683	-31.778	-18.8834	-36.2862	-39.3024	-43.6911	-22.0082	-48.5235	-77.0301	61.2987	62.9991	54.1665	34.4343	26.4751
5918.76	16.4335	-3.8761	-3.76246	15.0424	4.47356	5.3277	6.75374	23.6325	16.9113	43.4293	79.7508	39.8486	33.4284	36.2838	34.53								5918.76	-27.8289	-31.2144	-31.7215	-18.8408	-36.2109	-39.2096	-43.5711	-21.891	-48.2706	-76.8991	56.2991	63.3696	54.4404	34.6359	26.6144
5931.33	16.4239	-3.888	-3.77521	15.037	4.45341	5.29991	6.71153	23.6144	16.8015	43.0327	83.5476	40.1789	33.5765	36.3359	34.5559								5931.33	-27.7793	-31.1607	-31.6651	-18.7984	-36.1358	-39.1171	-43.4517	-21.7751	-48.02	-76.7658	48.9316	63.7401	54.7152	34.839	26.7546
5943.89	16.4143	-3.89985	-3.78789	15.0316	4.4334	5.27235	6.66974	23.5965	16.6938	42.6453	87.5385	40.5172	33.7269	36.3889	34.5821								5943.89	-27.7299	-31.1072	-31.6089	-18.7562	-36.0611	-39.0251	-43.3329	-21.6605	-47.7716	-76.6304	37.8183	64.1104	54.9909	35.0436	26.8958
5956.46	16.4048	-3.91162	-3.80049	15.0263	4.41352	5.245	6.62835	23.579	16.588	42.2667	91.013	40.8639	33.8796	36.4427	34.6086								5956.46	-27.6806	-31.0538	-31.5529	-18.7143	-35.9868	-38.9335	-43.2147	-21.5472	-47.5254	-76.493	21.3724	64.4803	55.2677	35.2497	27.0379
5969.03	16.3954	-3.92334	-3.81303	15.021	4.39379	5.21788	6.58737	23.5618	16.4842	41.8965	92.4995	41.2192	34.0346	36.4973	34.6355								5969.03	-27.6315	-31.0006	-31.4971	-18.6725	-35.9127	-38.8424	-43.0972	-21.4352	-47.2813	-76.3538	0	64.8498	55.5453	35.4574	27.181
5981.59	16.386	-3.935	-3.8255	15.0157	4.37418	5.19097	6.54677	23.5449	16.3824	41.5343	91.0188	41.5834	34.192	36.5528	34.6627								5981.59	-27.5825	-30.9475	-31.4415	-18.6309	-35.8389	-38.7516	-42.9803	-21.3244	-47.0394	-76.213	-21.3318	65.2186	55.824	35.6666	27.3251
5994.16	16.3767	-3.94659	-3.8379	15.0105	4.35471	5.16427	6.50657	23.5282	16.2823	41.1799	87.5713	41.9569	34.3519	36.6091	34.6903								5994.16	-27.5338	-30.8946	-31.386	-18.5894	-35.7653	-38.6613	-42.864	-21.2148	-46.7997	-76.0706	-37.7044	65.5867	56.1035	35.8773	27.4703
6006.73	16.3674	-3.95813	-3.85024	15.0053	4.33537	5.13779	6.46675	23.5118	16.1841	40.8331	83.622	42.34	34.5142	36.6663	34.7183								6006.73	-27.4851	-30.8419	-31.3307	-18.5482	-35.6921	-38.5714	-42.7483	-21.1064	-46.562	-75.9268	-48.7622	65.9536	56.3839	36.0896	27.6164
6019.29	16.3581	-3.9696	-3.8625	15.0001	4.31617	5.11152	6.4273	23.4958	16.0877	40.4934	79.8717	42.7332	34.6791	36.7244	34.7467								6019.29	-27.4366	-30.7893	-31.2756	-18.5072	-35.6192	-38.4819	-42.6332	-20.9992	-46.3264	-75.7818	-56.0973	66.3194	56.6653	36.3035	27.7635
6031.86	16.3489	-3.98102	-3.8747	14.995	4.29709	5.08546	6.38823	23.4799	15.993	40.1606	76.5037	43.1367	34.8466	36.7834	34.7754								6031.86	-27.3883	-30.7369	-31.2207	-18.4663	-35.5466	-38.3928	-42.5188	-20.8932	-46.093	-75.6356	-61.081	66.6838	56.9475	36.519	27.9116
6044.42	16.3398	-3.99237	-3.88684	14.9899	4.27814	5.0596	6.34954	23.4644	15.9	39.8346	73.5176	43.5511	35.0167	36.8434	34.8045								6044.42	-27.3402	-30.6847	-31.166	-18.4257	-35.4742	-38.3042	-42.4049	-20.7883	-45.8615	-75.4882	-64.5751	67.0464	57.2305	36.736	28.0608
6056.99	16.3307	-4.00367	-3.8989	14.9848	4.25932	5.03395	6.3112	23.449	15.8086	39.515	70.8654	43.9768	35.1895	36.9043	34.834								6056.99	-27.2921	-30.6326	-31.1114	-18.3852	-35.4022	-38.2159	-42.2916	-20.6846	-45.6322	-75.3399	-67.0938	67.4071	57.5144	36.9547	28.2111
6069.56	16.3216	-4.01491	-3.91091	14.9798	4.24062	5.0085	6.27323	23.434	15.7188	39.2017	68.4947	44.4143	35.365	36.9661	34.8639								6069.56	-27.2443	-30.5806	-31.057	-18.3449	-35.3304	-38.128	-42.179	-20.5819	-45.4048	-75.1907	-68.9492	67.7656	57.7991	37.175	28.3623
6082.12	16.3126	-4.02609	-3.92284	14.9748	4.22205	4.98324	6.23561	23.4191	15.6307	38.8944	66.3596	44.8641	35.5433	37.029	34.8942								6082.12	-27.1966	-30.5289	-31.0028	-18.3047	-35.2589	-38.0406	-42.0669	-20.4804	-45.1795	-75.0406	-70.337	68.1216	58.0847	37.3969	28.5147
6094.69	16.3037	-4.03721	-3.93472	14.9699	4.2036	4.95819	6.19834	23.4046	15.544	38.593	64.4223	45.3267	35.7245	37.0928	34.925								6094.69	-27.149	-30.4773	-30.9488	-18.2648	-35.1877	-37.9535	-41.9554	-20.3799	-44.9561	-74.8898	-71.3849	68.4747	58.3709	37.6205	28.6681
6107.26	16.2947	-4.04828	-3.94652	14.9649	4.18527	4.93333	6.16141	23.3902	15.4589	38.2972	62.6525	45.8028	35.9086	37.1577	34.9561								6107.26	-27.1016	-30.4258	-30.8949	-18.225	-35.1168	-37.8669	-41.8444	-20.2805	-44.7347	-74.7382	-72.1787	68.8246	58.658	37.8457	28.8226
6119.82	16.2859	-4.05929	-3.95827	14.9601	4.16707	4.90866	6.12483	23.3761	15.3752	38.0069	61.0258	46.2931	36.0957	37.2236	34.9877								6119.82	-27.0544	-30.3745	-30.8412	-18.1854	-35.0461	-37.7806	-41.7341	-20.1821	-44.5153	-74.586	-72.7782	69.1709	58.9457	38.0726	28.9782
6132.39	16.2771	-4.07024	-3.96995	14.9552	4.14899	4.88418	6.08859	23.3622	15.293	37.7218	59.5223	46.7981	36.2859	37.2906	35.0197								6132.39	-27.0073	-30.3234	-30.7877	-18.146	-34.9758	-37.6947	-41.6243	-20.0847	-44.2978	-74.4333	-73.2263	69.5132	59.2342	38.3012	29.1349
6144.96	16.2683	-4.08114	-3.98157	14.9504	4.13102	4.85989	6.05268	23.3485	15.2122	37.4419	58.126	47.3187	36.4791	37.3586	35.0522								6144.96	-26.9604	-30.2724	-30.7344	-18.1067	-34.9057	-37.6092	-41.5151	-19.9884	-44.0822	-74.2801	-73.5542	69.8509	59.5234	38.5314	29.2927
6157.52	16.2596	-4.09198	-3.99313	14.9456	4.11318	4.83579	6.0171	23.335	15.1327	37.167	56.8236	47.8557	36.6756	37.4278	35.0851								6157.52	-26.9136	-30.2216	-30.6812	-18.0677	-34.8359	-37.5241	-41.4064	-19.893	-43.8685	-74.1263	-73.7853	70.1836	59.8132	38.7634	29.4516
6170.09	16.2509	-4.10276	-4.00463	14.9408	4.09545	4.81187	5.98185	23.3218	15.0546	36.8969	55.6041	48.4099	36.8752	37.4981	35.1184								6170.09	-26.8669	-30.1709	-30.6282	-18.0288	-34.7663	-37.4394	-41.2983	-19.7987	-43.6568	-73.9722	-73.9373	70.5107	60.1037	38.9971	29.6117
6182.65	16.2422	-4.11349	-4.01606	14.9361	4.07784	4.78814	5.94691	23.3087	14.9778	36.6315	54.4583	48.9823	37.0782	37.5695	35.1522								6182.65	-26.8204	-30.1204	-30.5753	-17.99	-34.697	-37.355	-41.1908	-19.7053	-43.4468	-73.8177	-74.0242	70.8316	60.3948	39.2325	29.7729
6195.22	16.2337	-4.12417	-4.02744	14.9314	4.06034	4.76459	5.9123	23.2959	14.9023	36.3707	53.3784	49.5739	37.2846	37.6422	35.1865								6195.22	-26.7741	-30.07	-30.5226	-17.9515	-34.6281	-37.271	-41.0838	-19.6128	-43.2387	-73.6629	-74.0568	71.1454	60.6864	39.4696	29.9352
6207.79	16.2251	-4.13479	-4.03875	14.9268	4.04296	4.74121	5.87799	23.2832	14.828	36.1142	52.3578	50.1858	37.4945	37.716	35.2213								6207.79	-26.7279	-30.0198	-30.4701	-17.9131	-34.5593	-37.1874	-40.9774	-19.5213	-43.0324	-73.5078	-74.0438	71.4515	60.9786	39.7085	30.0987
6220.35	16.2166	-4.14536	-4.05	14.9222	4.02569	4.71802	5.844	23.2707	14.755	35.8621	51.3908	50.8194	37.7079	37.791	35.2566								6220.35	-26.6818	-29.9697	-30.4178	-17.8749	-34.4908	-37.1042	-40.8715	-19.4307	-42.828	-73.3524	-73.992	71.7489	61.2713	39.9491	30.2634
6232.92	16.2082	-4.15587	-4.0612	14.9176	4.00853	4.695	5.81032	23.2585	14.6832	35.6141	50.4725	51.476	37.9249	37.8672	35.2923								6232.92	-26.6359	-29.9198	-30.3656	-17.8368	-34.4226	-37.0214	-40.7661	-19.341	-42.6253	-73.1968	-73.9072	72.0365	61.5645	40.1915	30.4293
6245.49	16.1998	-4.16633	-4.07233	14.913	3.99149	4.67215	5.77693	23.2464	14.6126	35.3702	49.5986	52.157	38.1456	37.9448	35.3286								6245.49	-26.5902	-29.87	-30.3136	-17.7989	-34.3547	-36.9389	-40.6613	-19.2522	-42.4244	-73.0411	-73.7942	72.3132	61.8582	40.4357	30.5964
6258.05	16.1914	-4.17674	-4.08341	14.9085	3.97455	4.64947	5.74384	23.2344	14.543	35.1303	48.7654	52.8642	38.3702	38.0236	35.3654								6258.05	-26.5445	-29.8204	-30.2618	-17.7612	-34.287	-36.8568	-40.557	-19.1643	-42.2252	-72.8852	-73.6567	72.5778	62.1522	40.6817	30.7646
6270.62	16.1831	-4.18709	-4.09442	14.9039	3.95773	4.62697	5.71105	23.2227	14.4747	34.8942	47.9697	53.5993	38.5986	38.1037	35.4027								6270.62	-26.4991	-29.7709	-30.2101	-17.7236	-34.2196	-36.775	-40.4532	-19.0773	-42.0278	-72.7292	-73.498	72.8286	62.4467	40.9295	30.9341
6283.19	16.1748	-4.1974	-4.10538	14.8995	3.94101	4.60463	5.67855	23.2111	14.4074	34.6618	47.2084	54.3645	38.8311	38.1852	35.4405								6283.19	-26.4537	-29.7216	-30.1586	-17.6862	-34.1524	-36.6936	-40.35	-18.9911	-41.8321	-72.5731	-73.321	73.0639	62.7414	41.1791	31.1049
6295.75	16.1666	-4.20765	-4.11628	14.895	3.9244	4.58246	5.64634	23.1998	14.3412	34.433	46.4791	55.1619	39.0676	38.268	35.4789								6295.75	-26.4085	-29.6725	-30.1072	-17.6489	-34.0855	-36.6126	-40.2473	-18.9057	-41.6381	-72.417	-73.1278	73.2816	63.0365	41.4305	31.2768
6308.32	16.1583	-4.21784	-4.12713	14.8906	3.90789	4.56046	5.61441	23.1885	14.2761	34.2079	45.7795	55.9942	39.3083	38.3523	35.5178								6308.32	-26.3635	-29.6234	-30.056	-17.6119	-34.0189	-36.5319	-40.1451	-18.8212	-41.4458	-72.2608	-72.9206	73.4796	63.3319	41.6837	31.45
6320.88	16.1502	-4.22799	-4.13792	14.8862	3.8915	4.53862	5.58276	23.1775	14.212	33.9861	45.1075	56.8643	39.5533	38.4379	35.5573								6320.88	-26.3186	-29.5746	-30.005	-17.5749	-33.9525	-36.4516	-40.0434	-18.7375	-41.2551	-72.1046	-72.7011	73.6548	63.6274	41.9387	31.6245
6333.45	16.1421	-4.23809	-4.14865	14.8818	3.8752	4.51694	5.55139	23.1666	14.1489	33.7678	44.4612	57.7754	39.8027	38.5251	35.5973								6333.45	-26.2738	-29.5258	-29.9541	-17.5382	-33.8864	-36.3716	-39.9422	-18.6546	-41.0661	-71.9485	-72.4707	73.804	63.9232	42.1957	31.8002
6346.02	16.134	-4.24814	-4.15932	14.8775	3.85901	4.49542	5.5203	23.1558	14.0868	33.5527	43.839	58.7313	40.0567	38.6137	35.6379								6346.02	-26.2292	-29.4773	-29.9034	-17.5016	-33.8205	-36.292	-39.8416	-18.5725	-40.8788	-71.7924	-72.2307	73.9234	64.219	42.4544	31.9772
6358.58	16.126	-4.25813	-4.16994	14.8732	3.84293	4.47406	5.48947	23.1452	14.0257	33.3409	43.2394	59.7362	40.3152	38.7038	35.6792								6358.58	-26.1847	-29.4288	-29.8528	-17.4651	-33.7548	-36.2127	-39.7414	-18.4912	-40.693	-71.6363	-71.9823	74.0082	64.5149	42.715	32.1555
6371.15	16.118	-4.26808	-4.18051	14.8689	3.82694	4.45285	5.45892	23.1348	13.9656	33.1321	42.661	60.7951	40.5785	38.7955	35.721								6371.15	-26.1404	-29.3805	-29.8024	-17.4288	-33.6895	-36.1338	-39.6418	-18.4107	-40.5088	-71.4803	-71.7265	74.0526	64.8109	42.9776	32.3352
6383.72	16.1101	-4.27797	-4.19102	14.8647	3.81106	4.43181	5.42863	23.1245	13.9063	32.9265	42.1026	61.9135	40.8468	38.8887	35.7634								6383.72	-26.0962	-29.3324	-29.7522	-17.3926	-33.6243	-36.0552	-39.5426	-18.3309	-40.3263	-71.3244	-71.4641	74.0497	65.1068	43.2419	32.5161
6396.28	16.1022	-4.28782	-4.20147	14.8605	3.79527	4.41091	5.3986	23.1144	13.848	32.7238	41.563	63.0982	41.12	38.9835	35.8065								6396.28	-26.0521	-29.2844	-29.7021	-17.3566	-33.5594	-35.977	-39.4439	-18.2519	-40.1452	-71.1687	-71.1959	73.9907	65.4026	43.5082	32.6984
6408.85	16.0943	-4.29762	-4.21187	14.8563	3.77959	4.39017	5.36883	23.1043	13.7906	32.524	41.0412	64.3569	41.3984	39.08	35.8501								6408.85	-26.0082	-29.2365	-29.6522	-17.3208	-33.4948	-35.8991	-39.3458	-18.1736	-39.9658	-71.013	-70.9227	73.8648	65.6983	43.7763	32.882
6421.42	16.0865	-4.30737	-4.22222	14.8521	3.764	4.36958	5.33931	23.0945	13.734	32.3271	40.5362	65.6988	41.6821	39.1782	35.8945								6421.42	-25.9644	-29.1888	-29.6024	-17.2851	-33.4304	-35.8215	-39.2481	-18.096	-39.7878	-70.8576	-70.6449	73.658	65.9938	44.0464	33.0669
6433.98	16.0787	-4.31707	-4.23251	14.848	3.74851	4.34913	5.31005	23.0847	13.6783	32.1329	40.0472	67.1351	41.9713	39.2781	35.9395								6433.98	-25.9207	-29.1412	-29.5528	-17.2496	-33.3662	-35.7443	-39.1509	-18.0192	-39.6114	-70.7022	-70.3632	73.3525	66.289	44.3184	33.2532
6446.55	16.0709	-4.32672	-4.24275	14.8438	3.73312	4.32884	5.28103	23.0752	13.6235	31.9415	39.5733	68.6788	42.2661	39.3797	35.9851								6446.55	-25.8772	-29.0938	-29.5033	-17.2142	-33.3023	-35.6673	-39.0541	-17.943	-39.4365	-70.5471	-70.0781	72.9248	66.5838	44.5922	33.4409
6459.11	16.0632	-4.33633	-4.25294	14.8398	3.71782	4.30869	5.25227	23.0657	13.5695	31.7527	39.1138	70.3463	42.5666	39.4831	36.0314								6459.11	-25.8338	-29.0465	-29.454	-17.1789	-33.2386	-35.5908	-38.9579	-17.8676	-39.263	-70.3921	-69.79	72.3434	66.8782	44.868	33.63
6471.68	16.0556	-4.34589	-4.26307	14.8357	3.70262	4.28869	5.22374	23.0564	13.5163	31.5666	38.6679	72.1572	42.8732	39.5883	36.0785								6471.68	-25.7906	-28.9993	-29.4048	-17.1438	-33.1752	-35.5145	-38.8621	-17.7929	-39.0911	-70.2374	-69.4993	71.5655	67.1721	45.1457	33.8205
6484.25	16.0479	-4.3554	-4.27316	14.8316	3.68752	4.26883	5.19546	23.0471	13.4639	31.383	38.2351	74.136	43.1859	39.6954	36.1262								6484.25	-25.7475	-28.9523	-29.3558	-17.1089	-33.112	-35.4386	-38.7668	-17.7188	-38.9205	-70.0828	-69.2064	70.5309	67.4654	45.4254	34.0123
6496.81	16.0403	-4.36486	-4.28319	14.8276	3.67251	4.24911	5.16742	23.0381	13.4122	31.2018	37.8148	76.3133	43.5049	39.8044	36.1746								6496.81	-25.7045	-28.9054	-29.307	-17.074	-33.049	-35.363	-38.672	-17.6454	-38.7515	-69.9285	-68.9115	69.1533	67.7581	45.707	34.2056
6509.38	16.0328	-4.37428	-4.29317	14.8237	3.65759	4.22954	5.13961	23.0291	13.3613	31.0231	37.4063	78.7269	43.8304	39.9153	36.2238								6509.38	-25.6616	-28.8587	-29.2583	-17.0394	-32.9863	-35.2878	-38.5776	-17.5727	-38.5838	-69.7745	-68.6151	67.3044	68.0499	45.9905	34.4003
6521.95	16.0253	-4.38365	-4.3031	14.8197	3.64276	4.2101	5.11204	23.0203	13.3112	30.8468	37.0091	81.4226	44.1628	40.0283	36.2737								6521.95	-25.6189	-28.8121	-29.2097	-17.0049	-32.9238	-35.2128	-38.4837	-17.5006	-38.4175	-69.6206	-68.3173	64.7873	68.341	46.2759	34.5965
6534.51	16.0178	-4.39298	-4.31298	14.8157	3.62802	4.1908	5.08469	23.0116	13.2618	30.6728	36.6228	84.4531	44.5021	40.1432	36.3244								6534.51	-25.5763	-28.7656	-29.1613	-16.9705	-32.8615	-35.1382	-38.3902	-17.4292	-38.2527	-69.4671	-68.0184	61.2882	68.631	46.5633	34.7941
6547.08	16.0103	-4.40226	-4.3228	14.8118	3.61338	4.17164	5.05758	23.0029	13.2132	30.5011	36.2469	87.8659	44.8486	40.2602	36.3758								6547.08	-25.5339	-28.7193	-29.113	-16.9362	-32.7995	-35.0639	-38.2972	-17.3584	-38.0892	-69.3138	-67.7187	56.2894	68.92	46.8527	34.9932
6559.65	16.0029	-4.41149	-4.33258	14.8079	3.59882	4.15261	5.03069	22.9945	13.1652	30.3316	35.8809	91.6604	45.2025	40.3793	36.428								6559.65	-25.4915	-28.6731	-29.0649	-16.9021	-32.7377	-34.9899	-38.2047	-17.2882	-37.9271	-69.1608	-67.4183	48.9235	69.2078	47.1439	35.1938
6572.21	15.9956	-4.42068	-4.34231	14.8041	3.58435	4.13372	5.00402	22.9861	13.1179	30.1643	35.5245	95.6493	45.5642	40.5006	36.4811								6572.21	-25.4493	-28.627	-29.017	-16.8682	-32.6761	-34.9162	-38.1125	-17.2187	-37.7663	-69.0081	-67.1174	37.8128	69.4943	47.4372	35.3959
6584.78	15.9883	-4.42983	-4.35199	14.8003	3.56998	4.11496	4.97757	22.9778	13.0713	29.9992	35.1773	99.1225	45.9339	40.6241	36.5349								6584.78	-25.4073	-28.5811	-28.9691	-16.8344	-32.6148	-34.8428	-38.0209	-17.1497	-37.6068	-68.8557	-66.8162	21.3705	69.7794	47.7323	35.5994
6597.34	15.981	-4.43893	-4.36162	14.7964	3.55569	4.09633	4.95134	22.9697	13.0254	29.8361	34.8389	100.609	46.3119	40.7498	36.5896								6597.34	-25.3653	-28.5353	-28.9215	-16.8007	-32.5536	-34.7698	-37.9297	-17.0814	-37.4487	-68.7035	-66.5149	0	70.0628	48.0295	35.8045
6609.91	15.9737	-4.44798	-4.3712	14.7926	3.54148	4.07783	4.92532	22.9616	12.9801	29.6751	34.509	99.1278	46.6985	40.8778	36.6451								6609.91	-25.3235	-28.4897	-28.874	-16.7671	-32.4927	-34.697	-37.8389	-17.0137	-37.2919	-68.5517	-66.2137	-21.3337	70.3445	48.3285	36.0111
6622.48	15.9665	-4.45699	-4.38073	14.7889	3.52736	4.05946	4.89952	22.9536	12.9355	29.5162	34.1872	95.6791	47.0939	41.0082	36.7015								6622.48	-25.2818	-28.4441	-28.8266	-16.7337	-32.432	-34.6246	-37.7486	-16.9465	-37.1363	-68.4002	-65.9125	-37.7098	70.6244	48.6296	36.2193
6635.04	15.9593	-4.46596	-4.39022	14.7851	3.51333	4.04122	4.87393	22.9458	12.8915	29.3592	33.8733	91.7278	47.4987	41.141	36.7587								6635.04	-25.2403	-28.3987	-28.7794	-16.7004	-32.3716	-34.5524	-37.6586	-16.8799	-36.9821	-68.2491	-65.6116	-48.7702	70.9021	48.9325	36.429
6647.61	15.9521	-4.47489	-4.39966	14.7814	3.49938	4.0231	4.84854	22.9381	12.8481	29.2042	33.567	87.9753	47.9132	41.2763	36.8168								6647.61	-25.1989	-28.3535	-28.7323	-16.6673	-32.3114	-34.4806	-37.5692	-16.8139	-36.8291	-68.0982	-65.3111	-56.1069	71.1776	49.2374	36.6402
6660.18	15.945	-4.48377	-4.40905	14.7777	3.48552	4.00511	4.82337	22.9304	12.8053	29.0511	33.268	84.6052	48.3376	41.4141	36.8759								6660.18	-25.1576	-28.3084	-28.6853	-16.6343	-32.2514	-34.409	-37.4801	-16.7485	-36.6773	-67.9477	-65.0112	-61.0913	71.4506	49.5442	36.8531
6672.74	15.938	-4.49261	-4.41839	14.774	3.47174	3.98725	4.79839	22.9228	12.7631	28.8998	32.976	81.6169	48.7726	41.5545	36.9359								6672.74	-25.1164	-28.2634	-28.6385	-16.6014	-32.1915	-34.3378	-37.3915	-16.6836	-36.5268	-67.7976	-64.7117	-64.5856	71.7209	49.8529	37.0675
6685.31	15.9309	-4.5014	-4.42769	14.7704	3.45804	3.96951	4.77362	22.9154	12.7215	28.7504	32.6908	78.9626	49.2184	41.6975	36.9968								6685.31	-25.0753	-28.2185	-28.5919	-16.5687	-32.132	-34.2668	-37.3033	-16.6193	-36.3775	-67.6478	-64.413	-67.1042	71.9883	50.1636	37.2835
6697.88	15.9239	-4.51016	-4.43694	14.7668	3.44443	3.95189	4.74905	22.908	12.6805	28.6028	32.4122	76.5898	49.6756	41.8431	37.0587								6697.88	-25.0344	-28.1738	-28.5453	-16.5361	-32.0726	-34.1962	-37.2155	-16.5555	-36.2294	-67.4983	-64.115	-68.9593	72.2525	50.4762	37.5012
6710.44	15.9169	-4.51887	-4.44614	14.7631	3.43089	3.93439	4.72467	22.9007	12.6401	28.4569	32.14	74.4527	50.1448	41.9916	37.1215								6710.44	-24.9936	-28.1292	-28.499	-16.5036	-32.0135	-34.1258	-37.1281	-16.4923	-36.0825	-67.3492	-63.8179	-70.3466	72.5132	50.7906	37.7204
6723.01	15.91	-4.52754	-4.4553	14.7596	3.41744	3.91701	4.70049	22.8936	12.6001	28.3128	31.8739	72.5135	50.6264	42.1428	37.1854								6723.01	-24.9529	-28.0847	-28.4527	-16.4712	-31.9545	-34.0557	-37.0412	-16.4295	-35.9368	-67.2005	-63.5217	-71.3938	72.7701	51.107	37.9413
6735.57	15.9031	-4.53617	-4.46441	14.756	3.40407	3.89975	4.6765	22.8865	12.5608	28.1704	31.6137	70.7417	51.121	42.297	37.2503								6735.57	-24.9124	-28.0404	-28.4066	-16.439	-31.8958	-33.9859	-36.9546	-16.3673	-35.7923	-67.0521	-63.2265	-72.1868	73.0229	51.4253	38.1638
6748.14	15.8962	-4.54475	-4.47347	14.7524	3.39078	3.8826	4.6527	22.8795	12.5219	28.0296	31.3593	69.1131	51.6293	42.4541	37.3162								6748.14	-24.8719	-27.9962	-28.3607	-16.4069	-31.8373	-33.9164	-36.8685	-16.3056	-35.6489	-66.9042	-62.9323	-72.7855	73.2712	51.7454	38.388
6760.71	15.8894	-4.5533	-4.4825	14.7489	3.37756	3.86558	4.62909	22.8726	12.4836	27.8905	31.1105	67.6077	52.152	42.6142	37.3832								6760.71	-24.8316	-27.9521	-28.3148	-16.375	-31.779	-33.8472	-36.7827	-16.2445	-35.5067	-66.7565	-62.6392	-73.2326	73.5147	52.0674	38.6138
6773.27	15.8826	-4.5618	-4.49147	14.7454	3.36442	3.84866	4.60567	22.8657	12.4458	27.7531	30.867	66.2096	52.6898	42.7774	37.4512								6773.27	-24.7915	-27.9081	-28.2691	-16.3431	-31.7209	-33.7783	-36.6974	-16.1838	-35.3656	-66.6093	-62.3472	-73.5595	73.7527	52.3912	38.8414
6785.84	15.8758	-4.57027	-4.50041	14.7419	3.35136	3.83187	4.58243	22.859	12.4085	27.6172	30.6288	64.9053	53.2435	42.9438	37.5204								6785.84	-24.7514	-27.8643	-28.2236	-16.3114	-31.6631	-33.7096	-36.6125	-16.1236	-35.2256	-66.4625	-62.0564	-73.7894	73.9849	52.7169	39.0706
6798.41	15.8691	-4.57869	-4.50929	14.7385	3.33838	3.81518	4.55938	22.8523	12.3718	27.4828	30.3956	63.684	53.814	43.1134	37.5906								6798.41	-24.7114	-27.8206	-28.1782	-16.2798	-31.6054	-33.6413	-36.5279	-16.0639	-35.0867	-66.316	-61.7669	-73.9403	74.2107	53.0444	39.3015
6810.97	15.8624	-4.58708	-4.51814	14.735	3.32548	3.79861	4.5365	22.8457	12.3354	27.35	30.1674	62.5365	54.4022	43.2864	37.662								6810.97	-24.6716	-27.777	-28.1329	-16.2483	-31.5479	-33.5732	-36.4438	-16.0048	-34.9489	-66.1699	-61.4787	-74.0259	74.4295	53.3737	39.5342
6823.54	15.8557	-4.59542	-4.52694	14.7316	3.31265	3.78215	4.51381	22.8392	12.2996	27.2187	29.9439	61.4548	55.0092	43.4627	37.7346								6823.54	-24.6319	-27.7336	-28.0878	-16.217	-31.4907	-33.5053	-36.3601	-15.946	-34.8123	-66.0243	-61.1917	-74.0571	74.6406	53.7047	39.7685
6836.11	15.8491	-4.60373	-4.5357	14.7282	3.29989	3.7658	4.49129	22.8328	12.2643	27.0889	29.7251	60.4325	55.6361	43.6426	37.8084								6836.11	-24.5923	-27.6902	-28.0428	-16.1858	-31.4336	-33.4378	-36.2767	-15.8878	-34.6767	-65.879	-60.9062	-74.0426	74.8431	54.0375	40.0046
6848.67	15.8424	-4.61199	-4.54441	14.7249	3.28721	3.74956	4.46895	22.8264	12.2294	26.9605	29.5107	59.4638	56.2841	43.826	37.8834								6848.67	-24.5528	-27.647	-27.9979	-16.1547	-31.3768	-33.3706	-36.1937	-15.83	-34.5421	-65.7341	-60.622	-73.9893	75.0362	54.372	40.2425
6861.24	15.8359	-4.62022	-4.55308	14.7215	3.2746	3.73342	4.44677	22.8201	12.1949	26.8335	29.3008	58.5438	56.9545	44.0131	37.9596								6861.24	-24.5135	-27.6039	-27.9532	-16.1237	-31.3201	-33.3036	-36.1111	-15.7727	-34.4086	-65.5896	-60.3392	-73.903	75.219	54.7083	40.4821
6873.8	15.8293	-4.6284	-4.56171	14.7182	3.26207	3.7174	4.42478	22.8139	12.1609	26.708	29.095	57.6683	57.649	44.204	38.037								6873.8	-24.4743	-27.561	-27.9086	-16.0929	-31.2637	-33.2368	-36.0289	-15.7158	-34.2761	-65.4456	-60.0579	-73.7883	75.3902	55.0462	40.7235
6886.37	15.8228	-4.63655	-4.5703	14.7149	3.24961	3.70147	4.40295	22.8078	12.1274	26.5838	28.8934	56.8335	58.3691	44.3987	38.1158								6886.37	-24.4352	-27.5181	-27.8641	-16.0621	-31.2074	-33.1704	-35.9471	-15.6594	-34.1447	-65.3019	-59.7781	-73.6491	75.5486	55.3858	40.9666
6898.94	15.8163	-4.64466	-4.57885	14.7116	3.23722	3.68566	4.38128	22.8017	12.0943	26.461	28.6958	56.0361	59.1166	44.5973	38.1959								6898.94	-24.3961	-27.4754	-27.8198	-16.0315	-31.1514	-33.1042	-35.8656	-15.6034	-34.0143	-65.1587	-59.4997	-73.4887	75.6927	55.727	41.2115
6911.5	15.8099	-4.65274	-4.58735	14.7083	3.22491	3.66995	4.35979	22.7957	12.0616	26.3396	28.5021	55.2733	59.8937	44.8	38.2772								6911.5	-24.3573	-27.4328	-27.7756	-16.001	-31.0955	-33.0383	-35.7845	-15.5479	-33.8849	-65.0158	-59.2229	-73.3099	75.8208	56.0697	41.4583
6924.07	15.8035	-4.66077	-4.59581	14.705	3.21266	3.65434	4.33846	22.7898	12.0293	26.2194	28.3122	54.5425	60.7025	45.0069	38.36								6924.07	-24.3185	-27.3904	-27.7315	-15.9706	-31.0399	-32.9726	-35.7038	-15.4928	-33.7565	-64.8734	-58.9476	-73.1149	75.9308	56.4141	41.7068
6936.64	15.7971	-4.66877	-4.60423	14.7018	3.20049	3.63884	4.31729	22.7839	11.9974	26.1006	28.126	53.8413	61.5457	45.2181	38.4442								6936.64	-24.2798	-27.348	-27.6876	-15.9404	-30.9844	-32.9072	-35.6235	-15.4381	-33.6291	-64.7314	-58.6738	-72.9058	76.0204	56.7599	41.9572
6949.2	15.7907	-4.67673	-4.61261	14.6985	3.18838	3.62343	4.29628	22.7782	11.9659	25.983	27.9434	53.1677	62.4262	45.4336	38.5297								6949.2	-24.2413	-27.3058	-27.6438	-15.9102	-30.9292	-32.8421	-35.5435	-15.3839	-33.5027	-64.5898	-58.4016	-72.6843	76.0869	57.1073	42.2093
6961.77	15.7844	-4.68465	-4.62095	14.6953	3.17635	3.60813	4.27543	22.7724	11.9349	25.8667	27.7643	52.52	63.3471	45.6536	38.6167								6961.77	-24.2029	-27.2637	-27.6001	-15.8802	-30.8741	-32.7772	-35.4639	-15.3301	-33.3772	-64.4486	-58.131	-72.4519	76.1271	57.456	42.4634
6974.34	15.7781	-4.69253	-4.62925	14.6922	3.16438	3.59293	4.25474	22.7668	11.9042	25.7516	27.5886	51.8964	64.3123	45.8783	38.7052								6974.34	-24.1646	-27.2217	-27.5565	-15.8503	-30.8192	-32.7126	-35.3847	-15.2767	-33.2527	-64.3079	-57.862	-72.2099	76.1369	57.8062	42.7192
6986.9	15.7718	-4.70038	-4.63751	14.689	3.15248	3.57782	4.23421	22.7612	11.8739	25.6377	27.4162	51.2953	65.326	46.1077	38.7952								6986.9	-24.1264	-27.1798	-27.5131	-15.8205	-30.7645	-32.6482	-35.3058	-15.2237	-33.1291	-64.1675	-57.5945	-71.9594	76.1118	58.1577	42.9769
6999.47	15.7656	-4.70819	-4.64573	14.6859	3.14065	3.56282	4.21383	22.7556	11.8439	25.525	27.2471	50.7155	66.3931	46.342	38.8868								6999.47	-24.0883	-27.1381	-27.4698	-15.7908	-30.71	-32.5841	-35.2272	-15.1711	-33.0064	-64.0276	-57.3287	-71.7014	76.046	58.5105	43.2365
7012.03	15.7594	-4.71597	-4.65391	14.6827	3.12889	3.54791	4.1936	22.7502	11.8144	25.4135	27.0811	50.1557	67.5192	46.5813	38.9799								7012.03	-24.0503	-27.0965	-27.4266	-15.7613	-30.6558	-32.5203	-35.1491	-15.1189	-32.8847	-63.8881	-57.0645	-71.4369	75.9326	58.8645	43.498
7024.6	15.7532	-4.72371	-4.66205	14.6796	3.11719	3.5331	4.17352	22.7448	11.7852	25.3031	26.9181	49.6148	68.7111	46.8258	39.0746								7024.6	-24.0125	-27.0549	-27.3836	-15.7318	-30.6016	-32.4567	-35.0712	-15.0671	-32.7639	-63.749	-56.8019	-71.1665	75.7628	59.2197	43.7613
7037.17	15.747	-4.73141	-4.67015	14.6765	3.10556	3.51838	4.1536	22.7394	11.7564	25.1939	26.7582	49.0917	69.9764	47.0756	39.1709								7037.17	-23.9747	-27.0135	-27.3407	-15.7024	-30.5477	-32.3933	-34.9937	-15.0157	-32.644	-63.6104	-56.541	-70.891	75.5259	59.5761	44.0265
7049.73	15.7409	-4.73908	-4.67822	14.6735	3.094	3.50376	4.13382	22.7341	11.7279	25.0859	26.6012	48.5854	71.3244	47.3308	39.2689								7049.73	-23.9371	-26.9723	-27.2979	-15.6732	-30.494	-32.3302	-34.9166	-14.9646	-32.5251	-63.4722	-56.2817	-70.611	75.2079	59.9335	44.2936
7062.3	15.7348	-4.74671	-4.68624	14.6704	3.0825	3.48923	4.11419	22.7289	11.6998	24.9789	26.447	48.0951	72.7662	47.5917	39.3686								7062.3	-23.8996	-26.9311	-27.2552	-15.6441	-30.4404	-32.2674	-34.8398	-14.914	-32.4069	-63.3344	-56.0241	-70.327	74.791	60.2919	44.5626
7074.87	15.7288	-4.75431	-4.69423	14.6674	3.07106	3.47479	4.0947	22.7237	11.672	24.873	26.2956	47.6199	74.3149	47.8584	39.4701								7074.87	-23.8621	-26.89	-27.2127	-15.6151	-30.3871	-32.2048	-34.7634	-14.8637	-32.2897	-63.197	-55.7681	-70.0395	74.2518	60.6512	44.8334
7087.43	15.7227	-4.76187	-4.70217	14.6643	3.05969	3.46045	4.07536	22.7186	11.6445	24.7682	26.147	47.1592	75.9868	48.1311	39.5733								7087.43	-23.8248	-26.8491	-27.1703	-15.5862	-30.3339	-32.1424	-34.6873	-14.8138	-32.1734	-63.0601	-55.5137	-69.749	73.5588	61.0114	45.1063
7100	15.7167	-4.7694	-4.71008	14.6613	3.04839	3.44619	4.05616	22.7136	11.6174	24.6644	26.001	46.7121	77.8016	48.41	39.6783								7100	-23.7876	-26.8083	-27.128	-15.5574	-30.2809	-32.0803	-34.6115	-14.7643	-32.0579	-62.9236	-55.261	-69.4559	72.6692	61.3723	45.381
7112.57	15.7108	-4.77689	-4.71796	14.6584	3.03715	3.43203	4.0371	22.7086	11.5906	24.5617	25.8575	46.2781	79.7837	48.6952	39.7852								7112.57	-23.7505	-26.7676	-27.0858	-15.5287	-30.2281	-32.0185	-34.5361	-14.7151	-31.9432	-62.7876	-55.01	-69.1605	71.523	61.734	45.6576
7125.13	15.7048	-4.78435	-4.72579	14.6554	3.02597	3.41796	4.01818	22.7036	11.5641	24.46	25.7166	45.8566	81.9638	48.9869	39.894								7125.13	-23.7136	-26.727	-27.0438	-15.5001	-30.1754	-31.9568	-34.461	-14.6663	-31.8294	-62.6519	-54.7606	-68.8632	70.0337	62.0962	45.9362
7137.7	15.6989	-4.79177	-4.73359	14.6524	3.01485	3.40398	3.9994	22.6987	11.538	24.3593	25.5782	45.447	84.3795	49.2854	40.0047								7137.7	-23.6767	-26.6865	-27.0018	-15.4716	-30.123	-31.8954	-34.3863	-14.6179	-31.7164	-62.5167	-54.5128	-68.5643	68.0733	62.4589	46.2167
7150.26	15.693	-4.79916	-4.74135	14.6495	3.00379	3.39008	3.98076	22.6939	11.5121	24.2596	25.4422	45.0487	87.0769	49.5909	40.1174								7150.26	-23.6399	-26.6462	-26.96	-15.4432	-30.0707	-31.8343	-34.3118	-14.5698	-31.6043	-62.3819	-54.2667	-68.264	65.4449	62.822	46.4991
7162.83	15.6871	-4.80652	-4.74907	14.6466	2.9928	3.37627	3.96225	22.6891	11.4866	24.1609	25.3085	44.6613	90.1085	49.9037	40.2321								7162.83	-23.6033	-26.6059	-26.9184	-15.415	-30.0186	-31.7733	-34.2377	-14.5221	-31.493	-62.2476	-54.0223	-67.9626	61.8347	63.1853	46.7835
7175.4	15.6813	-4.81384	-4.75676	14.6437	2.98187	3.36255	3.94388	22.6844	11.4613	24.0632	25.1771	44.2843	93.5218	50.2239	40.3488								7175.4	-23.5667	-26.5658	-26.8768	-15.3868	-29.9667	-31.7127	-34.164	-14.4747	-31.3825	-62.1136	-53.7795	-67.6604	56.7253	63.5489	47.0698
7187.96	15.6755	-4.82113	-4.76441	14.6408	2.971	3.34892	3.92564	22.6797	11.4363	23.9664	25.048	43.9173	97.3163	50.5518	40.4677								7187.96	-23.5303	-26.5258	-26.8354	-15.3588	-29.915	-31.6522	-34.0905	-14.4276	-31.2728	-61.9802	-53.5383	-67.3574	49.2496	63.9124	47.358
7200.53	15.6697	-4.82838	-4.77202	14.6379	2.96018	3.33537	3.90753	22.675	11.4117	23.8706	24.921	43.5599	101.305	50.8877	40.5887								7200.53	-23.4939	-26.4859	-26.794	-15.3308	-29.8634	-31.592	-34.0174	-14.3809	-31.1638	-61.8471	-53.2988	-67.054	38.03	64.2759	47.6482
7213.1	15.6639	-4.83561	-4.7796	14.635	2.94943	3.3219	3.88955	22.6704	11.3873	23.7757	24.7962	43.2117	104.778	51.2319	40.7119								7213.1	-23.4577	-26.4461	-26.7528	-15.303	-29.812	-31.532	-33.9446	-14.3345	-31.0557	-61.7145	-53.0609	-66.7502	21.4796	64.6391	47.9403
7225.66	15.6582	-4.8428	-4.78715	14.6322	2.93874	3.30852	3.87169	22.6659	11.3632	23.6817	24.6735	42.8723	106.264	51.5847	40.8374								7225.66	-23.4216	-26.4064	-26.7118	-15.2752	-29.7608	-31.4722	-33.8721	-14.2885	-30.9483	-61.5823	-52.8246	-66.4463	0	65.0019	48.2343
7238.23	15.6525	-4.84995	-4.79466	14.6294	2.9281	3.29522	3.85397	22.6614	11.3394	23.5886	24.5529	42.5415	104.783	51.9464	40.9651								7238.23	-23.3855	-26.3668	-26.6708	-15.2476	-29.7097	-31.4127	-33.7999	-14.2427	-30.8417	-61.4505	-52.59	-66.1424	-21.4459	65.3642	48.5303
7250.8	15.6468	-4.85708	-4.80213	14.6266	2.91753	3.28201	3.83638	22.657	11.3158	23.4964	24.4343	42.2188	101.332	52.3173	41.0952								7250.8	-23.3496	-26.3273	-26.63	-15.22	-29.6589	-31.3534	-33.7281	-14.1973	-30.7359	-61.3192	-52.357	-65.8387	-37.9352	65.7258	48.8283
7263.36	15.6412	-4.86417	-4.80957	14.6238	2.90701	3.26888	3.8189	22.6526	11.2926	23.4051	24.3176	41.904	97.3779	52.6979	41.2277								7263.36	-23.3138	-26.288	-26.5892	-15.1926	-29.6082	-31.2943	-33.6565	-14.1522	-30.6308	-61.1883	-52.1256	-65.5352	-49.1078	66.0864	49.1281
7275.93	15.6355	-4.87123	-4.81697	14.621	2.89655	3.25582	3.80156	22.6482	11.2696	23.3147	24.2028	41.5968	93.6218	53.0884	41.3626								7275.93	-23.2781	-26.2487	-26.5486	-15.1653	-29.5576	-31.2355	-33.5853	-14.1075	-30.5265	-61.0578	-51.8959	-65.232	-56.5556	66.4459	49.4299
7288.49	15.6299	-4.87826	-4.82434	14.6183	2.88614	3.24285	3.78433	22.6439	11.2468	23.225	24.0899	41.2969	90.2475	53.4893	41.5								7288.49	-23.2425	-26.2096	-26.5081	-15.138	-29.5073	-31.1769	-33.5144	-14.063	-30.4229	-60.9278	-51.6677	-64.9294	-61.6501	66.8041	49.7337
7301.06	15.6244	-4.88526	-4.83167	14.6155	2.8758	3.22996	3.76723	22.6396	11.2243	23.1363	23.9789	41.0041	87.2545	53.901	41.64								7301.06	-23.207	-26.1705	-26.4678	-15.1109	-29.4571	-31.1185	-33.4437	-14.0189	-30.32	-60.7982	-51.4411	-64.6273	-65.2538	67.1607	50.0393
7313.63	15.6188	-4.89222	-4.83897	14.6128	2.8655	3.21714	3.75025	22.6354	11.2021	23.0484	23.8696	40.7181	84.5951	54.324	41.7827								7313.63	-23.1715	-26.1316	-26.4275	-15.0838	-29.4071	-31.0603	-33.3734	-13.975	-30.2179	-60.669	-51.2161	-64.3259	-67.8812	67.5155	50.3469
7326.19	15.6133	-4.89916	-4.84624	14.6101	2.85527	3.20441	3.73338	22.6312	11.1801	22.9613	23.7621	40.4387	82.2167	54.7587	41.928								7326.19	-23.1363	-26.0928	-26.3874	-15.0569	-29.3572	-31.0023	-33.3034	-13.9315	-30.1165	-60.5402	-50.9927	-64.0253	-69.8444	67.8681	50.6564
7338.76	15.6078	-4.90606	-4.85347	14.6074	2.84509	3.19175	3.71664	22.6271	11.1583	22.875	23.6564	40.1657	80.0735	55.2057	42.076								7338.76	-23.101	-26.0541	-26.3473	-15.03	-29.3075	-30.9446	-33.2337	-13.8882	-30.0158	-60.4119	-50.7709	-63.7255	-71.3393	68.2184	50.9678
7351.33	15.6023	-4.91293	-4.86067	14.6047	2.83496	3.17917	3.70001	22.623	11.1368	22.7895	23.5523	39.8989	78.1278	55.6656	42.2269								7351.33	-23.0659	-26.0155	-26.3074	-15.0033	-29.258	-30.887	-33.1643	-13.8453	-29.9157	-60.284	-50.5507	-63.4266	-72.4934	68.5659	51.2811
7363.89	15.5969	-4.91977	-4.86784	14.602	2.82489	3.16667	3.6835	22.6189	11.1156	22.7048	23.4499	39.638	76.3491	56.1389	42.3806								7363.89	-23.0309	-25.977	-26.2676	-14.9766	-29.2087	-30.8297	-33.0951	-13.8026	-29.8164	-60.1565	-50.332	-63.1287	-73.3929	68.9103	51.5962
7376.46	15.5915	-4.92658	-4.87497	14.5993	2.81488	3.15424	3.6671	22.6149	11.0945	22.6208	23.3491	39.3828	74.713	56.6263	42.5373								7376.46	-22.996	-25.9386	-26.2279	-14.9501	-29.1595	-30.7726	-33.0263	-13.7603	-29.7178	-60.0295	-50.1148	-62.8318	-74.0974	69.2512	51.9132
7389.03	15.5861	-4.93336	-4.88207	14.5967	2.80492	3.14188	3.65082	22.6109	11.0737	22.5377	23.2498	39.1333	73.1997	57.1284	42.697								7389.03	-22.9612	-25.9003	-26.1883	-14.9236	-29.1105	-30.7157	-32.9578	-13.7182	-29.6198	-59.9029	-49.8992	-62.5361	-74.6497	69.5883	52.2321
7401.59	15.5807	-4.94011	-4.88914	14.5941	2.79501	3.12961	3.63465	22.607	11.0532	22.4552	23.1521	38.8892	71.7932	57.6461	42.8597								7401.59	-22.9265	-25.8621	-26.1489	-14.8973	-29.0616	-30.6591	-32.8895	-13.6764	-29.5225	-59.7767	-49.6852	-62.2414	-75.0811	69.9209	52.5529
7414.16	15.5753	-4.94683	-4.89617	14.5915	2.78515	3.1174	3.61859	22.6031	11.0328	22.3736	23.056	38.6503	70.4801	58.1801	43.0256								7414.16	-22.8919	-25.824	-26.1095	-14.871	-29.0129	-30.6026	-32.8216	-13.6349	-29.4259	-59.6509	-49.4726	-61.948	-75.415	70.2486	52.8755
7426.73	15.57	-4.95352	-4.90317	14.5889	2.77535	3.10527	3.60264	22.5992	11.0127	22.2927	22.9613	38.4165	69.2496	58.7314	43.1948								7426.73	-22.8574	-25.7861	-26.0703	-14.8448	-28.9643	-30.5464	-32.7539	-13.5937	-29.33	-59.5256	-49.2616	-61.6558	-75.6691	70.5709	53.1999
7439.29	15.5647	-4.96018	-4.91014	14.5863	2.7656	3.09321	3.5868	22.5954	10.9928	22.2125	22.8681	38.1877	68.0924	59.3008	43.3673								7439.29	-22.823	-25.7482	-26.0312	-14.8187	-28.916	-30.4903	-32.6865	-13.5527	-29.2347	-59.4006	-49.0521	-61.365	-75.8573	70.887	53.5261
7451.86	15.5594	-4.96681	-4.91708	14.5837	2.7559	3.08122	3.57107	22.5916	10.9731	22.133	22.7763	37.9636	67.0006	59.8894	43.5431								7451.86	-22.7887	-25.7104	-25.9921	-14.7927	-28.8678	-30.4345	-32.6194	-13.512	-29.14	-59.2762	-48.8441	-61.0754	-75.9904	71.1962	53.854
7464.42	15.5542	-4.97341	-4.92399	14.5812	2.74625	3.06931	3.55545	22.5879	10.9536	22.0542	22.6859	37.7442	65.9678	60.4984	43.7225								7464.42	-22.7545	-25.6728	-25.9532	-14.7668	-28.8197	-30.3789	-32.5526	-13.4716	-29.0461	-59.1521	-48.6376	-60.7872	-76.077	71.4978	54.1838
7476.99	15.549	-4.97998	-4.93086	14.5786	2.73665	3.05747	3.53993	22.5842	10.9343	21.9762	22.5969	37.5293	64.9882	61.1289	43.9054								7476.99	-22.7203	-25.6352	-25.9144	-14.741	-28.7718	-30.3234	-32.4861	-13.4314	-28.9527	-59.0284	-48.4325	-60.5004	-76.1242	71.7909	54.5152
7489.56	15.5437	-4.98652	-4.93771	14.5761	2.72711	3.04569	3.52452	22.5805	10.9153	21.8988	22.5092	37.3188	64.0568	61.7824	44.0919								7489.56	-22.6863	-25.5978	-25.8757	-14.7153	-28.724	-30.2682	-32.4198	-13.3916	-28.8599	-58.9052	-48.229	-60.215	-76.1375	72.0743	54.8484
7502.12	15.5386	-4.99304	-4.94452	14.5736	2.71761	3.03399	3.50922	22.5769	10.8964	21.8221	22.4229	37.1126	63.1695	62.4604	44.2822								7502.12	-22.6524	-25.5604	-25.8372	-14.6897	-28.6764	-30.2132	-32.3538	-13.3519	-28.7678	-58.7824	-48.0269	-59.9311	-76.1217	72.347	55.1833
7514.69	15.5334	-4.99952	-4.9513	14.5711	2.70817	3.02235	3.49401	22.5733	10.8777	21.7461	22.3378	36.9105	62.3226	63.1645	44.4763								7514.69	-22.6186	-25.5231	-25.7987	-14.6642	-28.629	-30.1584	-32.2881	-13.3126	-28.6763	-58.66	-47.8262	-59.6486	-76.0805	72.6076	55.5198
7527.26	15.5283	-5.00598	-4.95805	14.5686	2.69877	3.01079	3.47891	22.5697	10.8592	21.6707	22.254	36.7124	61.5127	63.8965	44.6744								7527.26	-22.5848	-25.486	-25.7603	-14.6387	-28.5817	-30.1038	-32.2227	-13.2735	-28.5854	-58.538	-47.627	-59.3677	-76.0174	72.8546	55.8579
7539.82	15.5232	-5.01241	-4.96477	14.5661	2.68943	2.99929	3.46392	22.5662	10.841	21.596	22.1715	36.5182	60.737	64.6585	44.8765								7539.82	-22.5512	-25.4489	-25.7221	-14.6134	-28.5346	-30.0494	-32.1575	-13.2346	-28.4952	-58.4164	-47.4293	-59.0882	-75.9349	73.0863	56.1977
7552.39	15.5181	-5.01881	-4.97146	14.5637	2.68013	2.98786	3.44902	22.5627	10.8229	21.522	22.0901	36.3279	59.9928	65.4528	45.0828								7552.39	-22.5176	-25.412	-25.6839	-14.5881	-28.4876	-29.9952	-32.0926	-13.196	-28.4055	-58.2953	-47.2329	-58.8103	-75.8355	73.3006	56.539
7564.96	15.513	-5.02518	-4.97812	14.5612	2.67088	2.9765	3.43422	22.5592	10.805	21.4486	22.01	36.1412	59.278	66.282	45.2933								7564.96	-22.4842	-25.3751	-25.6459	-14.5629	-28.4408	-29.9412	-32.028	-13.1577	-28.3164	-58.1746	-47.038	-58.534	-75.7211	73.4951	56.8819
7577.52	15.508	-5.03152	-4.98475	14.5588	2.66168	2.9652	3.41952	22.5558	10.7873	21.3758	21.931	35.9582	58.5905	67.1489	45.5082								7577.52	-22.4508	-25.3384	-25.6079	-14.5378	-28.3941	-29.8873	-31.9637	-13.1196	-28.2279	-58.0542	-46.8444	-58.2593	-75.5934	73.6671	57.2262
7590.09	15.503	-5.03784	-4.99135	14.5563	2.65253	2.95397	3.40492	22.5524	10.7698	21.3037	21.8532	35.7787	57.9284	68.0569	45.7276								7590.09	-22.4176	-25.3017	-25.5701	-14.5128	-28.3476	-29.8337	-31.8996	-13.0817	-28.14	-57.9343	-46.6523	-57.9861	-75.454	73.8133	57.572
7602.65	15.4979	-5.04413	-4.99792	14.5539	2.64343	2.94281	3.39042	22.549	10.7524	21.2322	21.7765	35.6026	57.2901	69.0096	45.9516								7602.65	-22.3844	-25.2652	-25.5324	-14.4879	-28.3013	-29.7803	-31.8358	-13.0441	-28.0526	-57.8148	-46.4615	-57.7146	-75.304	73.9298	57.9192
7615.22	15.493	-5.05039	-5.00446	14.5515	2.63437	2.93171	3.37601	22.5456	10.7353	21.1613	21.7009	35.4299	56.674	70.0113	46.1803								7615.22	-22.3513	-25.2287	-25.4947	-14.4631	-28.2551	-29.7271	-31.7722	-13.0067	-27.9659	-57.6958	-46.2722	-57.4447	-75.1446	74.0118	58.2677
7627.79	15.488	-5.05662	-5.01097	14.5491	2.62536	2.92067	3.3617	22.5423	10.7183	21.091	21.6264	35.2604	56.0789	71.0669	46.4139								7627.79	-22.3183	-25.1923	-25.4572	-14.4384	-28.209	-29.674	-31.7089	-12.9695	-27.8797	-57.5771	-46.0842	-57.1763	-74.9768	74.0537	58.6176
7640.35	15.4831	-5.06283	-5.01745	14.5468	2.6164	2.9097	3.34748	22.5391	10.7014	21.0213	21.553	35.094	55.5034	72.1821	46.6525								7640.35	-22.2854	-25.1561	-25.4198	-14.4137	-28.1631	-29.6212	-31.6458	-12.9326	-27.794	-57.4588	-45.8975	-56.9097	-74.8015	74.0483	58.9687
7652.92	15.4782	-5.06901	-5.0239	14.5444	2.60748	2.8988	3.33336	22.5358	10.6848	20.9521	21.4806	34.9308	54.9465	73.3636	46.8963								7652.92	-22.2526	-25.1199	-25.3825	-14.3891	-28.1173	-29.5685	-31.5831	-12.8959	-27.7089	-57.341	-45.7122	-56.6446	-74.6194	73.987	59.321
7665.49	15.4733	-5.07516	-5.03033	14.5421	2.59861	2.88795	3.31933	22.5326	10.6683	20.8836	21.4093	34.7706	54.4071	74.6191	47.1453								7665.49	-22.2199	-25.0839	-25.3453	-14.3646	-28.0717	-29.516	-31.5205	-12.8595	-27.6244	-57.2235	-45.5282	-56.3813	-74.4313	73.859	59.6745
7678.05	15.4684	-5.08129	-5.03672	14.5397	2.58978	2.87717	3.30539	22.5294	10.652	20.8157	21.3389	34.6133	53.8843	75.9578	47.3999								7678.05	-22.1873	-25.0479	-25.3082	-14.3402	-28.0262	-29.4638	-31.4582	-12.8233	-27.5404	-57.1065	-45.3455	-56.1195	-74.2376	73.6503	60.029
7690.62	15.4636	-5.08739	-5.04309	14.5374	2.581	2.86645	3.29154	22.5263	10.6359	20.7483	21.2695	34.4588	53.3771	77.3907	47.66								7690.62	-22.1548	-25.012	-25.2712	-14.3159	-27.9809	-29.4117	-31.3962	-12.7873	-27.4569	-56.9898	-45.1642	-55.8595	-74.039	73.343	60.3845
7703.19	15.4588	-5.09346	-5.04942	14.5351	2.57227	2.85579	3.27779	22.5231	10.6199	20.6814	21.2011	34.3072	52.8849	78.9312	47.9259								7703.19	-22.1223	-24.9762	-25.2343	-14.2917	-27.9357	-29.3598	-31.3344	-12.7515	-27.374	-56.8736	-44.9841	-55.6011	-73.836	72.9136	60.741
7715.75	15.454	-5.09951	-5.05573	14.5328	2.56358	2.84519	3.26412	22.52	10.6041	20.6152	21.1337	34.1583	52.4067	80.5954	48.1978								7715.75	-22.09	-24.9405	-25.1975	-14.2675	-27.8906	-29.3081	-31.2729	-12.7159	-27.2916	-56.7578	-44.8054	-55.3444	-73.629	72.3308	61.0984
7728.32	15.4492	-5.10553	-5.06202	14.5305	2.55493	2.83466	3.25054	22.5169	10.5884	20.5495	21.0672	34.012	51.942	82.403	48.4759								7728.32	-22.0577	-24.905	-25.1608	-14.2435	-27.8457	-29.2565	-31.2116	-12.6806	-27.2098	-56.6423	-44.6279	-55.0893	-73.4183	71.5516	61.4566
7740.88	15.4444	-5.11152	-5.06827	14.5282	2.54633	2.82418	3.23705	22.5139	10.5729	20.4843	21.0016	33.8684	51.4901	84.3785	48.7602								7740.88	-22.0255	-24.8695	-25.1242	-14.2195	-27.801	-29.2052	-31.1506	-12.6455	-27.1284	-56.5273	-44.4517	-54.8359	-73.2044	70.516	61.8154
7753.45	15.4397	-5.11749	-5.0745	14.526	2.53777	2.81376	3.22365	22.5109	10.5575	20.4196	20.9369	33.7272	51.0504	86.5525	49.0511								7753.45	-21.9934	-24.8341	-25.0877	-14.1956	-27.7564	-29.154	-31.0898	-12.6106	-27.0476	-56.4127	-44.2768	-54.5842	-72.9875	69.1376	62.1749
7766.02	15.435	-5.12343	-5.0807	14.5237	2.52926	2.8034	3.21033	22.5079	10.5423	20.3555	20.8731	33.5886	50.6224	88.9626	49.3488								7766.02	-21.9614	-24.7988	-25.0513	-14.1718	-27.7119	-29.103	-31.0293	-12.5759	-26.9673	-56.2984	-44.1031	-54.3341	-72.7681	67.2882	62.5349
7778.58	15.4302	-5.12935	-5.08687	14.5215	2.52079	2.7931	3.1971	22.5049	10.5272	20.2919	20.8102	33.4524	50.2055	91.6549	49.6535								7778.58	-21.9295	-24.7635	-25.0151	-14.148	-27.6676	-29.0522	-30.969	-12.5414	-26.8875	-56.1846	-43.9306	-54.0858	-72.5462	64.771	62.8953
7791.15	15.4256	-5.13524	-5.09301	14.5193	2.51236	2.78286	3.18395	22.502	10.5123	20.2289	20.7481	33.3185	49.7993	94.6819	49.9653								7791.15	-21.8977	-24.7284	-24.9789	-14.1244	-27.6234	-29.0016	-30.9089	-12.5071	-26.8082	-56.0711	-43.7594	-53.8391	-72.3222	61.2723	63.256
7803.72	15.4209	-5.14111	-5.09913	14.517	2.50397	2.77268	3.17089	22.4991	10.4976	20.1663	20.6868	33.187	49.4033	98.0913	50.2846								7803.72	-21.866	-24.6934	-24.9428	-14.1008	-27.5793	-28.9511	-30.8491	-12.4731	-26.7294	-55.9581	-43.5894	-53.594	-72.0963	56.2747	63.6169
7816.28	15.4163	-5.14695	-5.10522	14.5148	2.49563	2.76255	3.15791	22.4962	10.4829	20.1043	20.6264	33.0577	49.017	101.882	50.6117								7816.28	-21.8343	-24.6585	-24.9068	-14.0773	-27.5354	-28.9008	-30.7895	-12.4392	-26.651	-55.8454	-43.4207	-53.3506	-71.8687	48.9111	63.9778
7828.85	15.4117	-5.15277	-5.11128	14.5126	2.48733	2.75248	3.14502	22.4933	10.4685	20.0427	20.5668	32.9306	48.6402	105.868	50.9467								7828.85	-21.8028	-24.6237	-24.8709	-14.0539	-27.4916	-28.8508	-30.7302	-12.4056	-26.5732	-55.7332	-43.2531	-53.1089	-71.6396	37.8045	64.3387
7841.42	15.4071	-5.15856	-5.11732	14.5105	2.47907	2.74247	3.1322	22.4905	10.4541	19.9817	20.508	32.8057	48.2723	109.339	51.2899								7841.42	-21.7713	-24.5889	-24.8351	-14.0305	-27.448	-28.8008	-30.6711	-12.3721	-26.4959	-55.6213	-43.0867	-52.8688	-71.4092	21.3675	64.6994
7853.98	15.4025	-5.16433	-5.12333	14.5083	2.47085	2.73251	3.11947	22.4877	10.4399	19.9211	20.45	32.6829	47.9132	110.825	51.6418								7853.98	-21.7399	-24.5542	-24.7994	-14.0073	-27.4045	-28.7511	-30.6122	-12.3389	-26.419	-55.5098	-42.9215	-52.6304	-71.1776	0	65.0598
7866.55	15.3979	-5.17007	-5.12931	14.5061	2.46268	2.72261	3.10682	22.4849	10.4259	19.861	20.3927	32.5621	47.5623	109.344	52.0025								7866.55	-21.7086	-24.5197	-24.7638	-13.9841	-27.3611	-28.7015	-30.5536	-12.3058	-26.3426	-55.3987	-42.7575	-52.3936	-70.9449	-21.3366	65.4196
7879.11	15.3934	-5.17579	-5.13527	14.504	2.45454	2.71277	3.09425	22.4821	10.4119	19.8014	20.3362	32.4434	47.2195	105.893	52.3725								7879.11	-21.6774	-24.4852	-24.7283	-13.961	-27.3179	-28.6521	-30.4951	-12.2729	-26.2666	-55.288	-42.5946	-52.1585	-70.7114	-37.718	65.7787
7891.68	15.3889	-5.18149	-5.1412	14.5018	2.44645	2.70298	3.08176	22.4794	10.3981	19.7423	20.2805	32.3266	46.8844	101.939	52.7521								7891.68	-21.6463	-24.4508	-24.6929	-13.938	-27.2748	-28.6029	-30.437	-12.2403	-26.1912	-55.1776	-42.4329	-51.925	-70.4771	-48.7824	66.1369
7904.25	15.3844	-5.18716	-5.14711	14.4997	2.43839	2.69324	3.06934	22.4767	10.3844	19.6837	20.2254	32.2118	46.5567	98.1832	53.1416								7904.25	-21.6152	-24.4165	-24.6576	-13.915	-27.2319	-28.5538	-30.379	-12.2078	-26.1162	-55.0677	-42.2724	-51.6931	-70.2422	-56.1213	66.4941
7916.81	15.3799	-5.1928	-5.15299	14.4976	2.43038	2.68356	3.05701	22.474	10.3709	19.6255	20.1711	32.0988	46.2362	94.8097	53.5415								7916.81	-21.5843	-24.3823	-24.6223	-13.8921	-27.189	-28.505	-30.3213	-12.1755	-26.0416	-54.9581	-42.1129	-51.4629	-70.0067	-61.1069	66.8499
7929.38	15.3754	-5.19842	-5.15884	14.4955	2.4224	2.67393	3.04475	22.4713	10.3575	19.5677	20.1175	31.9877	45.9226	91.8181	53.9522								7929.38	-21.5534	-24.3482	-24.5872	-13.8693	-27.1463	-28.4562	-30.2638	-12.1434	-25.9675	-54.8489	-41.9546	-51.2343	-69.7708	-64.6015	67.2042
7941.95	15.371	-5.20402	-5.16467	14.4934	2.41447	2.66435	3.03257	22.4687	10.3442	19.5104	20.0646	31.8784	45.6158	89.1606	54.3741								7941.95	-21.5226	-24.3142	-24.5522	-13.8466	-27.1038	-28.4077	-30.2065	-12.1115	-25.8939	-54.7401	-41.7974	-51.0073	-69.5346	-67.1201	67.5567
7954.51	15.3666	-5.2096	-5.17048	14.4913	2.40657	2.65483	3.02046	22.466	10.331	19.4536	20.0123	31.7709	45.3154	86.7847	54.8078								7954.51	-21.4919	-24.2803	-24.5173	-13.824	-27.0614	-28.3593	-30.1495	-12.0798	-25.8207	-54.6317	-41.6414	-50.7819	-69.2981	-68.9746	67.9072
7967.08	15.3622	-5.21515	-5.17626	14.4892	2.39872	2.64536	3.00843	22.4634	10.318	19.3972	19.9608	31.6651	45.0213	84.6445	55.2538								7967.08	-21.4613	-24.2464	-24.4824	-13.8014	-27.0191	-28.3111	-30.0926	-12.0483	-25.748	-54.5236	-41.4864	-50.5581	-69.0614	-70.3612	68.2553
7979.65	15.3578	-5.22068	-5.18201	14.4872	2.3909	2.63594	2.99647	22.4609	10.3051	19.3413	19.9098	31.561	44.7332	82.7022	55.7126								7979.65	-21.4307	-24.2127	-24.4477	-13.7789	-26.9769	-28.2631	-30.036	-12.0169	-25.6756	-54.416	-41.3325	-50.3359	-68.8246	-71.4074	68.6007
7992.21	15.3534	-5.22618	-5.18774	14.4851	2.38312	2.62657	2.98459	22.4583	10.2923	19.2858	19.8596	31.4585	44.4509	80.9275	56.1848								7992.21	-21.4002	-24.179	-24.413	-13.7565	-26.9349	-28.2152	-29.9796	-11.9857	-25.6038	-54.3087	-41.1797	-50.1152	-68.5878	-72.1993	68.943
8004.78	15.3491	-5.23167	-5.19344	14.4831	2.37538	2.61726	2.97278	22.4558	10.2796	19.2307	19.81	31.3577	44.1744	79.296	56.6711								8004.78	-21.3699	-24.1454	-24.3785	-13.7341	-26.893	-28.1675	-29.9235	-11.9547	-25.5323	-54.2017	-41.0279	-49.8961	-68.351	-72.7966	69.2819
8017.34	15.3447	-5.23712	-5.19912	14.481	2.36768	2.60799	2.96105	22.4533	10.267	19.176	19.7609	31.2585	43.9033	77.7877	57.1722								8017.34	-21.3396	-24.112	-24.344	-13.7118	-26.8512	-28.1199	-29.8675	-11.9239	-25.4613	-54.0952	-40.8772	-49.6786	-68.1143	-73.2422	69.617
8029.91	15.3404	-5.24256	-5.20478	14.479	2.36001	2.59878	2.94938	22.4508	10.2546	19.1218	19.7126	31.1608	43.6376	76.3867	57.6887								8029.91	-21.3094	-24.0785	-24.3096	-13.6896	-26.8095	-28.0725	-29.8118	-11.8933	-25.3907	-53.989	-40.7276	-49.4627	-67.8778	-73.5674	69.9476
8042.48	15.3361	-5.24797	-5.21041	14.477	2.35239	2.58961	2.93779	22.4483	10.2423	19.0679	19.6648	31.0647	43.377	75.0797	58.2216								8042.48	-21.2792	-24.0452	-24.2753	-13.6675	-26.768	-28.0253	-29.7563	-11.8628	-25.3205	-53.8832	-40.579	-49.2483	-67.6415	-73.7956	70.2735
8055.04	15.3319	-5.25336	-5.21602	14.475	2.3448	2.5805	2.92627	22.4458	10.2301	19.0145	19.6176	30.97	43.1215	73.8556	58.7718								8055.04	-21.2492	-24.012	-24.2412	-13.6455	-26.7266	-27.9782	-29.7009	-11.8325	-25.2507	-53.7777	-40.4314	-49.0354	-67.4055	-73.9446	70.5939
8067.61	15.3276	-5.25873	-5.2216	14.473	2.33724	2.57143	2.91482	22.4434	10.2179	18.9615	19.571	30.8768	42.8708	72.7053	59.34								8067.61	-21.2192	-23.9789	-24.2071	-13.6235	-26.6854	-27.9313	-29.6458	-11.8024	-25.1813	-53.6727	-40.2849	-48.8241	-67.1698	-74.0282	70.9082
8080.18	15.3234	-5.26408	-5.22716	14.471	2.32973	2.56241	2.90344	22.441	10.2059	18.9089	19.525	30.7851	42.6248	71.621	59.9275								8080.18	-21.1893	-23.9458	-24.173	-13.6015	-26.6442	-27.8846	-29.5909	-11.7724	-25.1124	-53.568	-40.1394	-48.6143	-66.9344	-74.0574	71.2157
8092.74	15.3192	-5.2694	-5.23269	14.469	2.32225	2.55345	2.89213	22.4386	10.194	18.8567	19.4795	30.6947	42.3835	70.596	60.5354								8092.74	-21.1595	-23.9128	-24.1391	-13.5797	-26.6032	-27.838	-29.5363	-11.7426	-25.0438	-53.4636	-39.9949	-48.406	-66.6995	-74.0406	71.5155
8105.31	15.315	-5.2747	-5.2382	14.4671	2.3148	2.54453	2.88088	22.4362	10.1823	18.8049	19.4346	30.6058	42.1465	69.6247	61.1647								8105.31	-21.1298	-23.8799	-24.1053	-13.5579	-26.5623	-27.7916	-29.4818	-11.713	-24.9757	-53.3596	-39.8514	-48.1992	-66.465	-73.9851	71.8069
8117.88	15.3108	-5.27998	-5.24369	14.4651	2.3074	2.53565	2.86971	22.4339	10.1706	18.7535	19.3903	30.5182	41.914	68.7022	61.8171								8117.88	-21.1001	-23.8471	-24.0716	-13.5362	-26.5216	-27.7453	-29.4275	-11.6835	-24.9079	-53.256	-39.7088	-47.9939	-66.231	-73.8963	72.0888
8130.44	15.3066	-5.28524	-5.24916	14.4632	2.30002	2.52683	2.8586	22.4316	10.159	18.7025	19.3464	30.4319	41.6857	67.8241	62.4939								8130.44	-21.0705	-23.8144	-24.0379	-13.5146	-26.4809	-27.6992	-29.3735	-11.6542	-24.8406	-53.1527	-39.5673	-47.7901	-65.9974	-73.7792	72.3599
8143.01	15.3025	-5.29048	-5.2546	14.4612	2.29269	2.51805	2.84756	22.4292	10.1475	18.6518	19.3032	30.3469	41.4614	66.9868	63.1968								8143.01	-21.041	-23.7818	-24.0044	-13.493	-26.4404	-27.6532	-29.3196	-11.6251	-24.7736	-53.0498	-39.4267	-47.5878	-65.7644	-73.6374	72.619
8155.57	15.2983	-5.29569	-5.26002	14.4593	2.28539	2.50932	2.83659	22.4269	10.1362	18.6015	19.2604	30.2632	41.2412	66.1869	63.9276								8155.57	-21.0116	-23.7492	-23.9709	-13.4716	-26.4	-27.6074	-29.266	-11.5961	-24.707	-52.9473	-39.2871	-47.3869	-65.532	-73.4743	72.8646
8168.14	15.2942	-5.30088	-5.26541	14.4574	2.27812	2.50064	2.82568	22.4247	10.1249	18.5516	19.2182	30.1807	41.0248	65.4217	64.6884								8168.14	-20.9823	-23.7168	-23.9375	-13.4501	-26.3597	-27.5618	-29.2125	-11.5673	-24.6408	-52.8451	-39.1484	-47.1875	-65.3003	-73.2927	73.0948
8180.71	15.2901	-5.30605	-5.27079	14.4555	2.27089	2.492	2.81484	22.4224	10.1137	18.5021	19.1764	30.0995	40.8123	64.6884	65.4815								8180.71	-20.953	-23.6844	-23.9042	-13.4288	-26.3196	-27.5163	-29.1593	-11.5387	-24.575	-52.7433	-39.0107	-46.9895	-65.0691	-73.0948	73.3078
8193.27	15.286	-5.3112	-5.27614	14.4536	2.2637	2.48341	2.80406	22.4202	10.1027	18.453	19.1352	30.0194	40.6034	63.9849	66.3095								8193.27	-20.9238	-23.6521	-23.871	-13.4075	-26.2796	-27.4709	-29.1062	-11.5102	-24.5095	-52.6418	-38.874	-46.7929	-64.8386	-72.8828	73.5011
8205.84	15.282	-5.31633	-5.28146	14.4517	2.25654	2.47486	2.79334	22.4179	10.0917	18.4042	19.0944	29.9406	40.3982	63.309	67.1752								8205.84	-20.8947	-23.6199	-23.8379	-13.3863	-26.2396	-27.4257	-29.0534	-11.4818	-24.4444	-52.5406	-38.7381	-46.5978	-64.6088	-72.6583	73.6719
8218.41	15.278	-5.32144	-5.28677	14.4498	2.24941	2.46636	2.78269	22.4157	10.0808	18.3557	19.0542	29.8629	40.1964	62.659	68.082								8218.41	-20.8657	-23.5877	-23.8049	-13.3651	-26.1999	-27.3807	-29.0007	-11.4536	-24.3798	-52.4398	-38.6032	-46.4041	-64.3796	-72.4228	73.8169
8230.97	15.2739	-5.32653	-5.29205	14.448	2.24232	2.45791	2.77211	22.4135	10.07	18.3076	19.0144	29.7863	39.9981	62.0331	69.0334								8230.97	-20.8367	-23.5557	-23.772	-13.344	-26.1602	-27.3358	-28.9483	-11.4256	-24.3154	-52.3394	-38.4692	-46.2118	-64.1513	-72.1776	73.9322
8243.54	15.2699	-5.33159	-5.29731	14.4461	2.23526	2.4495	2.76158	22.4114	10.0593	18.2599	18.9751	29.7108	39.8031	61.4298	70.0339								8243.54	-20.8078	-23.5237	-23.7391	-13.323	-26.1206	-27.291	-28.896	-11.3977	-24.2514	-52.2393	-38.3361	-46.0209	-63.9236	-71.9239	74.0132
8256.11	15.2659	-5.33664	-5.30255	14.4442	2.22823	2.44113	2.75112	22.4092	10.0487	18.2125	18.9362	29.6364	39.6114	60.8479	71.0883								8256.11	-20.7791	-23.4918	-23.7063	-13.3021	-26.0812	-27.2464	-28.844	-11.37	-24.1878	-52.1396	-38.2039	-45.8314	-63.6967	-71.6626	74.054
8268.67	15.2619	-5.34166	-5.30777	14.4424	2.22124	2.4328	2.74072	22.4071	10.0382	18.1655	18.8978	29.5631	39.4228	60.2859	72.2023								8268.67	-20.7503	-23.46	-23.6736	-13.2812	-26.0419	-27.202	-28.7921	-11.3424	-24.1246	-52.0402	-38.0726	-45.6432	-63.4706	-71.3947	74.0477
8281.24	15.258	-5.34667	-5.31296	14.4406	2.21428	2.42453	2.73038	22.405	10.0278	18.1188	18.8598	29.4909	39.2374	59.7429	73.3825								8281.24	-20.7217	-23.4283	-23.641	-13.2604	-26.0027	-27.1577	-28.7404	-11.315	-24.0617	-51.9412	-37.9422	-45.4564	-63.2454	-71.1209	73.9856
8293.8	15.254	-5.35165	-5.31813	14.4387	2.20735	2.41629	2.7201	22.4029	10.0175	18.0724	18.8223	29.4196	39.055	59.2177	74.6367								8293.8	-20.6931	-23.3967	-23.6085	-13.2396	-25.9636	-27.1135	-28.6889	-11.2877	-23.9992	-51.8424	-37.8126	-45.271	-63.0209	-70.8419	73.8567
8306.37	15.2501	-5.35661	-5.32329	14.4369	2.20046	2.4081	2.70988	22.4008	10.0072	18.0264	18.7852	29.3494	38.8755	58.7094	75.9742								8306.37	-20.6646	-23.3651	-23.5761	-13.219	-25.9246	-27.0695	-28.6376	-11.2605	-23.937	-51.7441	-37.6839	-45.0869	-62.7972	-70.5583	73.6472
8318.94	15.2462	-5.36156	-5.32842	14.4351	2.1936	2.39994	2.69973	22.3987	9.99709	17.9808	18.7486	29.2802	38.6989	58.2171	77.4059								8318.94	-20.6362	-23.3336	-23.5438	-13.1983	-25.8858	-27.0257	-28.5865	-11.2335	-23.8751	-51.6461	-37.5561	-44.9041	-62.5744	-70.2707	73.3393
8331.5	15.2423	-5.36648	-5.33352	14.4333	2.18677	2.39184	2.68963	22.3967	9.98702	17.9354	18.7123	29.2119	38.5252	57.7399	78.9451								8331.5	-20.6078	-23.3022	-23.5115	-13.1778	-25.8471	-26.982	-28.5356	-11.2067	-23.8136	-51.5484	-37.4291	-44.7226	-62.3525	-69.9796	72.9093
8344.07	15.2384	-5.37138	-5.33861	14.4315	2.17998	2.38377	2.67959	22.3946	9.97704	17.8904	18.6765	29.1446	38.3542	57.2773	80.608								8344.07	-20.5796	-23.2709	-23.4794	-13.1573	-25.8085	-26.9384	-28.4849	-11.1799	-23.7524	-51.451	-37.303	-44.5425	-62.1314	-69.6854	72.3259
8356.64	15.2346	-5.37627	-5.34368	14.4297	2.17321	2.37575	2.6696	22.3926	9.96715	17.8456	18.6411	29.0783	38.1859	56.8283	82.4143								8356.64	-20.5513	-23.2396	-23.4473	-13.1369	-25.77	-26.8949	-28.4343	-11.1534	-23.6916	-51.354	-37.1777	-44.3637	-61.9112	-69.3886	71.5462
8369.2	15.2307	-5.38113	-5.34872	14.428	2.16648	2.36776	2.65968	22.3906	9.95734	17.8012	18.6061	29.0129	38.0202	56.3925	84.3886								8369.2	-20.5232	-23.2085	-23.4153	-13.1165	-25.7316	-26.8516	-28.384	-11.1269	-23.6311	-51.2573	-37.0533	-44.1861	-61.6919	-69.0894	70.5102
8381.77	15.2269	-5.38597	-5.35375	14.4262	2.15978	2.35982	2.64981	22.3886	9.94761	17.7572	18.5714	28.9483	37.8571	55.9691	86.5613								8381.77	-20.4952	-23.1774	-23.3833	-13.0962	-25.6933	-26.8085	-28.3338	-11.1006	-23.571	-51.161	-36.9297	-44.0099	-61.4735	-68.7883	69.1315
8394.34	15.2231	-5.3908	-5.35875	14.4244	2.15311	2.35192	2.64	22.3866	9.93796	17.7134	18.5372	28.8847	37.6966	55.5577	88.9701								8394.34	-20.4672	-23.1464	-23.3515	-13.076	-25.6551	-26.7655	-28.2838	-11.0745	-23.5111	-51.065	-36.8068	-43.8349	-61.256	-68.4855	67.2819
8406.9	15.2193	-5.3956	-5.36373	14.4227	2.14647	2.34406	2.63025	22.3847	9.92839	17.6699	18.5034	28.8219	37.5385	55.1577	91.6611								8406.9	-20.4393	-23.1154	-23.3197	-13.0558	-25.6171	-26.7226	-28.234	-11.0485	-23.4516	-50.9693	-36.6848	-43.6611	-61.0394	-68.1813	64.7647
8419.47	15.2155	-5.40039	-5.36869	14.4209	2.13986	2.33624	2.62055	22.3827	9.91891	17.6268	18.4699	28.76	37.3828	54.7686	94.6867								8419.47	-20.4114	-23.0846	-23.2881	-13.0357	-25.5791	-26.6799	-28.1844	-11.0226	-23.3925	-50.874	-36.5636	-43.4887	-60.8237	-67.876	61.2661
8432.03	15.2117	-5.40515	-5.37363	14.4192	2.13329	2.32846	2.61091	22.3808	9.9095	17.584	18.4368	28.699	37.2295	54.3899	98.0947								8432.03	-20.3837	-23.0538	-23.2565	-13.0157	-25.5413	-26.6373	-28.1349	-10.9968	-23.3336	-50.7789	-36.4432	-43.3174	-60.609	-67.5697	56.2689
8444.6	15.208	-5.4099	-5.37856	14.4175	2.12674	2.32072	2.60133	22.3789	9.90017	17.5414	18.4041	28.6387	37.0785	54.0213	101.885								8444.6	-20.356	-23.0231	-23.225	-12.9957	-25.5036	-26.5948	-28.0857	-10.9712	-23.2751	-50.6842	-36.3236	-43.1474	-60.3952	-67.2628	48.9064
8457.17	15.2042	-5.41463	-5.38346	14.4158	2.12022	2.31302	2.5918	22.377	9.89091	17.4992	18.3717	28.5793	36.9298	53.6623	105.869								8457.17	-20.3284	-22.9925	-23.1935	-12.9758	-25.466	-26.5525	-28.0366	-10.9457	-23.2168	-50.5899	-36.2047	-42.9786	-60.1823	-66.9553	37.8013
8469.73	15.2005	-5.41934	-5.38834	14.4141	2.11374	2.30536	2.58232	22.3751	9.88173	17.4572	18.3397	28.5207	36.7833	53.3125	109.34								8469.73	-20.3008	-22.962	-23.1622	-12.9559	-25.4285	-26.5103	-27.9877	-10.9203	-23.1589	-50.4958	-36.0867	-42.8111	-59.9704	-66.6475	21.3664
8482.3	15.1968	-5.42403	-5.3932	14.4124	2.10728	2.29774	2.5729	22.3732	9.87263	17.4155	18.308	28.4628	36.6389	52.9716	110.825								8482.3	-20.2733	-22.9315	-23.1309	-12.9361	-25.3911	-26.4683	-27.9389	-10.8951	-23.1013	-50.4021	-35.9694	-42.6447	-59.7595	-66.3395	0
8494.87	15.1931	-5.4287	-5.39804	14.4107	2.10086	2.29016	2.56353	22.3713	9.8636	17.3742	18.2767	28.4058	36.4967	52.6393	109.344								8494.87	-20.2459	-22.9011	-23.0997	-12.9164	-25.3538	-26.4264	-27.8904	-10.87	-23.044	-50.3087	-35.8528	-42.4795	-59.5495	-66.0315	-21.3378
8507.43	15.1894	-5.43335	-5.40286	14.409	2.09446	2.28261	2.55421	22.3695	9.85465	17.3331	18.2457	28.3495	36.3566	52.3151	105.892								8507.43	-20.2186	-22.8708	-23.0686	-12.8968	-25.3167	-26.3846	-27.842	-10.845	-22.9871	-50.2156	-35.7371	-42.3155	-59.3405	-65.7236	-37.7211
8520	15.1858	-5.43799	-5.40766	14.4073	2.08809	2.2751	2.54495	22.3677	9.84576	17.2923	18.2151	28.2939	36.2185	51.9989	101.937								8520	-20.1913	-22.8406	-23.0376	-12.8771	-25.2796	-26.343	-27.7938	-10.8202	-22.9304	-50.1228	-35.622	-42.1526	-59.1324	-65.416	-48.7871
8532.57	15.1821	-5.4426	-5.41244	14.4056	2.08176	2.26763	2.53573	22.3658	9.83695	17.2518	18.1848	28.2391	36.0824	51.6903	98.1798								8532.57	-20.1641	-22.8104	-23.0067	-12.8576	-25.2427	-26.3015	-27.7457	-10.7955	-22.874	-50.0304	-35.5077	-41.991	-58.9254	-65.1087	-56.127
8545.13	15.1785	-5.4472	-5.41721	14.404	2.07545	2.2602	2.52657	22.364	9.82821	17.2115	18.1548	28.185	35.9483	51.3891	94.805								8545.13	-20.137	-22.7803	-22.9758	-12.8381	-25.2058	-26.2601	-27.6978	-10.7709	-22.8179	-49.9383	-35.3942	-41.8304	-58.7193	-64.8019	-61.1129
8557.7	15.1748	-5.45178	-5.42195	14.4023	2.06917	2.25281	2.51747	22.3622	9.81955	17.1716	18.1251	28.1315	35.8161	51.095	91.8122								8557.7	-20.1099	-22.7503	-22.945	-12.8187	-25.1691	-26.2188	-27.6502	-10.7464	-22.7621	-49.8465	-35.2813	-41.6711	-58.5142	-64.4957	-64.6077
8570.26	15.1712	-5.45634	-5.42667	14.4007	2.06292	2.24545	2.50841	22.3605	9.81095	17.1319	18.0958	28.0788	35.6857	50.8077	89.1534								8570.26	-20.083	-22.7204	-22.9143	-12.7993	-25.1324	-26.1777	-27.6026	-10.7221	-22.7067	-49.755	-35.1692	-41.5128	-58.31	-64.1901	-67.1262
8582.83	15.1677	-5.46088	-5.43138	14.399	2.0567	2.23813	2.4994	22.3587	9.80242	17.0924	18.0668	28.0268	35.5573	50.5271	86.7763								8582.83	-20.056	-22.6905	-22.8837	-12.78	-25.0959	-26.1368	-27.5553	-10.6978	-22.6515	-49.6638	-35.0578	-41.3557	-58.1068	-63.8853	-68.9806
8595.4	15.1641	-5.46541	-5.43606	14.3974	2.0505	2.23085	2.49045	22.3569	9.79395	17.0533	18.0381	27.9754	35.4306	50.2528	84.6349								8595.4	-20.0292	-22.6607	-22.8531	-12.7607	-25.0595	-26.0959	-27.5081	-10.6737	-22.5966	-49.5729	-34.9471	-41.1996	-57.9046	-63.5813	-70.3668
8607.96	15.1605	-5.46991	-5.44073	14.3958	2.04434	2.2236	2.48154	22.3552	9.78556	17.0144	18.0096	27.9247	35.3057	49.9848	82.6914								8607.96	-20.0024	-22.631	-22.8226	-12.7415	-25.0232	-26.0552	-27.461	-10.6497	-22.5419	-49.4823	-34.8372	-41.0447	-57.7034	-63.2782	-71.4127
8620.53	15.157	-5.4744	-5.44537	14.3942	2.0382	2.21639	2.47268	22.3535	9.77723	16.9758	17.9815	27.8747	35.1826	49.7227	80.9155								8620.53	-19.9757	-22.6014	-22.7922	-12.7224	-24.987	-26.0146	-27.4142	-10.6259	-22.4876	-49.3921	-34.7279	-40.8909	-57.5032	-62.9761	-72.2041
8633.1	15.1534	-5.47887	-5.45	14.3926	2.03209	2.20922	2.46388	22.3518	9.76897	16.9374	17.9537	27.8253	35.0612	49.4665	79.2828								8633.1	-19.9491	-22.5718	-22.7619	-12.7033	-24.9508	-25.9741	-27.3675	-10.6021	-22.4336	-49.3021	-34.6193	-40.7382	-57.304	-62.675	-72.8009
8645.66	15.1499	-5.48333	-5.45461	14.391	2.02601	2.20208	2.45512	22.35	9.76077	16.8993	17.9262	27.7765	34.9414	49.2158	77.7735								8645.66	-19.9225	-22.5423	-22.7317	-12.6843	-24.9148	-25.9338	-27.321	-10.5785	-22.3798	-49.2125	-34.5114	-40.5865	-57.1058	-62.375	-73.246
8658.23	15.1464	-5.48776	-5.4592	14.3894	2.01995	2.19498	2.44641	22.3484	9.75264	16.8615	17.8989	27.7283	34.8233	48.9706	76.3713								8658.23	-19.896	-22.5129	-22.7015	-12.6653	-24.8789	-25.8936	-27.2746	-10.555	-22.3263	-49.1231	-34.4041	-40.4359	-56.9085	-62.0762	-73.5706
8670.8	15.1429	-5.49218	-5.46378	14.3878	2.01392	2.18791	2.43775	22.3467	9.74457	16.8239	17.872	27.6808	34.7068	48.7308	75.0632								8670.8	-19.8695	-22.4835	-22.6714	-12.6464	-24.8431	-25.8535	-27.2284	-10.5316	-22.2731	-49.0341	-34.2976	-40.2864	-56.7122	-61.7786	-73.7981
8683.36	15.1395	-5.49658	-5.46833	14.3862	2.00792	2.18087	2.42913	22.345	9.73656	16.7865	17.8453	27.6338	34.5919	48.496	73.8381								8683.36	-19.8432	-22.4542	-22.6414	-12.6276	-24.8074	-25.8136	-27.1823	-10.5083	-22.2201	-48.9454	-34.1917	-40.1379	-56.517	-61.4822	-73.9463
8695.93	15.136	-5.50097	-5.47287	14.3846	2.00195	2.17387	2.42056	22.3434	9.72862	16.7494	17.8189	27.5874	34.4786	48.2661	72.6867								8695.93	-19.8168	-22.425	-22.6115	-12.6088	-24.7718	-25.7737	-27.1365	-10.4851	-22.1675	-48.8569	-34.0865	-39.9905	-56.3227	-61.1871	-74.0292
8708.49	15.1325	-5.50533	-5.47739	14.3831	1.996	2.16691	2.41204	22.3417	9.72073	16.7126	17.7928	27.5416	34.3668	48.0411	71.6013								8708.49	-19.7906	-22.3959	-22.5816	-12.59	-24.7363	-25.734	-27.0907	-10.462	-22.1151	-48.7688	-33.9819	-39.844	-56.1294	-60.8933	-74.0575
8721.06	15.1291	-5.50968	-5.48189	14.3815	1.99008	2.15998	2.40357	22.3401	9.71291	16.676	17.7669	27.4964	34.2565	47.8208	70.5753								8721.06	-19.7644	-22.3668	-22.5518	-12.5714	-24.7009	-25.6944	-27.0452	-10.4391	-22.0629	-48.681	-33.878	-39.6986	-55.937	-60.601	-74.0399
8733.63	15.1257	-5.51402	-5.48637	14.38	1.98419	2.15308	2.39514	22.3385	9.70515	16.6396	17.7413	27.4517	34.1476	47.605	69.603								8733.63	-19.7383	-22.3379	-22.5221	-12.5527	-24.6656	-25.655	-26.9998	-10.4162	-22.0111	-48.5934	-33.7747	-39.5543	-55.7457	-60.31	-73.9834
8746.19	15.1223	-5.51833	-5.49083	14.3784	1.97832	2.14622	2.38676	22.3369	9.69745	16.6035	17.716	27.4076	34.0402	47.3937	68.6794								8746.19	-19.7123	-22.3089	-22.4925	-12.5342	-24.6305	-25.6156	-26.9545	-10.3935	-21.9595	-48.5062	-33.6721	-39.4109	-55.5553	-60.0204	-73.8937
8758.76	15.1189	-5.52263	-5.49528	14.3769	1.97248	2.13939	2.37843	22.3353	9.68981	16.5676	17.6909	27.364	33.9343	47.1866	67.8003								8758.76	-19.6863	-22.2801	-22.4629	-12.5157	-24.5954	-25.5764	-26.9094	-10.3709	-21.9081	-48.4192	-33.5701	-39.2685	-55.366	-59.7324	-73.7755
8771.33	15.1155	-5.52691	-5.49971	14.3753	1.96667	2.1326	2.37014	22.3337	9.68223	16.532	17.6661	27.321	33.8297	46.9837	66.962								8771.33	-19.6604	-22.2513	-22.4334	-12.4972	-24.5604	-25.5373	-26.8645	-10.3484	-21.857	-48.3326	-33.4687	-39.1271	-55.1776	-59.4458	-73.6327
8783.89	15.1121	-5.53118	-5.50412	14.3738	1.96088	2.12584	2.36189	22.3321	9.6747	16.4966	17.6415	27.2784	33.7265	46.7848	66.1612								8783.89	-19.6346	-22.2226	-22.404	-12.4788	-24.5255	-25.4984	-26.8197	-10.326	-21.8062	-48.2462	-33.368	-38.9867	-54.9901	-59.1607	-73.4686
8796.46	15.1088	-5.53543	-5.50851	14.3723	1.95512	2.11911	2.35369	22.3305	9.66724	16.4614	17.6172	27.2364	33.6246	46.5899	65.3949								8796.46	-19.6088	-22.194	-22.3747	-12.4605	-24.4907	-25.4595	-26.7751	-10.3037	-21.7556	-48.1602	-33.2679	-38.8472	-54.8037	-58.8772	-73.2859
8809.03	15.1054	-5.53966	-5.51289	14.3708	1.94938	2.11241	2.34553	22.329	9.65982	16.4265	17.5931	27.1949	33.5241	46.3989	64.6608								8809.03	-19.5831	-22.1654	-22.3454	-12.4422	-24.456	-25.4208	-26.7307	-10.2815	-21.7053	-48.0744	-33.1683	-38.7087	-54.6182	-58.5952	-73.0869
8821.59	15.1021	-5.54388	-5.51724	14.3693	1.94367	2.10575	2.33742	22.3274	9.65247	16.3917	17.5693	27.1539	33.4249	46.2115	63.9563								8821.59	-19.5574	-22.1369	-22.3162	-12.4239	-24.4214	-25.3822	-26.6863	-10.2594	-21.6552	-47.9889	-33.0694	-38.5712	-54.4337	-58.3148	-72.8737
8834.16	15.0988	-5.54808	-5.52159	14.3678	1.93798	2.09911	2.32935	22.3259	9.64517	16.3572	17.5457	27.1134	33.3269	46.0278	63.2795								8834.16	-19.5318	-22.1085	-22.2871	-12.4058	-24.3869	-25.3437	-26.6422	-10.2374	-21.6054	-47.9037	-32.9711	-38.4346	-54.2502	-58.036	-72.648
8846.72	15.0955	-5.55226	-5.52591	14.3663	1.93232	2.09251	2.32133	22.3244	9.63793	16.323	17.5223	27.0734	33.2302	45.8477	62.6285								8846.72	-19.5063	-22.0801	-22.2581	-12.3876	-24.3525	-25.3053	-26.5982	-10.2156	-21.5559	-47.8188	-32.8734	-38.2989	-54.0676	-57.7589	-72.4113
8859.29	15.0922	-5.55643	-5.53022	14.3648	1.92668	2.08595	2.31334	22.3229	9.63074	16.2889	17.4992	27.0339	33.1348	45.671	62.0018								8859.29	-19.4809	-22.0519	-22.2291	-12.3696	-24.3181	-25.2671	-26.5543	-10.1938	-21.5066	-47.7341	-32.7763	-38.1642	-53.886	-57.4833	-72.1649
8871.86	15.0889	-5.56058	-5.53451	14.3634	1.92107	2.07941	2.3054	22.3214	9.6236	16.2551	17.4763	26.9948	33.0405	45.4976	61.3976								8871.86	-19.4554	-22.0236	-22.2002	-12.3515	-24.2839	-25.2289	-26.5106	-10.1721	-21.4575	-47.6498	-32.6798	-38.0303	-53.7054	-57.2094	-71.9099
8884.42	15.0857	-5.56471	-5.53878	14.3619	1.91548	2.0729	2.29751	22.3199	9.61652	16.2215	17.4536	26.9562	32.9475	45.3276	60.8148								8884.42	-19.4301	-21.9955	-22.1714	-12.3336	-24.2498	-25.1909	-26.467	-10.1505	-21.4086	-47.5657	-32.5838	-37.8974	-53.5257	-56.9371	-71.6473
8896.99	15.0824	-5.56883	-5.54304	14.3604	1.90992	2.06643	2.28965	22.3184	9.60949	16.1881	17.4311	26.918	32.8556	45.1607	60.252								8896.99	-19.4048	-21.9674	-22.1426	-12.3156	-24.2158	-25.153	-26.4236	-10.1291	-21.36	-47.4819	-32.4885	-37.7654	-53.3469	-56.6665	-71.378
8909.56	15.0792	-5.57294	-5.54728	14.359	1.90438	2.05999	2.28184	22.3169	9.60251	16.1549	17.4089	26.8803	32.7649	44.9969	59.7081								8909.56	-19.3797	-21.9394	-22.1139	-12.2978	-24.1819	-25.1152	-26.3803	-10.1077	-21.3117	-47.3984	-32.3937	-37.6343	-53.1692	-56.3975	-71.1029
8922.12	15.076	-5.57702	-5.5515	14.3575	1.89887	2.05358	2.27406	22.3155	9.59559	16.1219	17.3868	26.843	32.6753	44.8362	59.1821								8922.12	-19.3545	-21.9114	-22.0853	-12.28	-24.148	-25.0776	-26.3372	-10.0864	-21.2636	-47.3152	-32.2995	-37.5041	-52.9923	-56.1303	-70.8225
8934.69	15.0727	-5.58109	-5.5557	14.3561	1.89338	2.04719	2.26633	22.314	9.58871	16.0892	17.365	26.8062	32.5868	44.6784	58.673								8934.69	-19.3294	-21.8836	-22.0568	-12.2622	-24.1143	-25.04	-26.2942	-10.0653	-21.2157	-47.2323	-32.2058	-37.3748	-52.8164	-55.8647	-70.5375
8947.26	15.0695	-5.58515	-5.55989	14.3546	1.88792	2.04084	2.25864	22.3126	9.58189	16.0566	17.3434	26.7697	32.4994	44.5235	58.1799								8947.26	-19.3044	-21.8557	-22.0283	-12.2445	-24.0806	-25.0026	-26.2514	-10.0442	-21.168	-47.1496	-32.1127	-37.2463	-52.6415	-55.6007	-70.2485
8959.82	15.0664	-5.58919	-5.56407	14.3532	1.88247	2.03452	2.25099	22.3112	9.57511	16.0243	17.322	26.7338	32.4131	44.3714	57.702								8959.82	-19.2795	-21.828	-21.9999	-12.2269	-24.0471	-24.9652	-26.2087	-10.0232	-21.1206	-47.0672	-32.0202	-37.1187	-52.4675	-55.3385	-69.9559
8972.39	15.0632	-5.59322	-5.56822	14.3518	1.87706	2.02823	2.24338	22.3098	9.56839	15.9921	17.3008	26.6982	32.3279	44.2221	57.2385								8972.39	-19.2546	-21.8003	-21.9715	-12.2092	-24.0136	-24.928	-26.1662	-10.0023	-21.0734	-46.9851	-31.9282	-36.992	-52.2944	-55.078	-69.6603
8984.95	15.06	-5.59723	-5.57237	14.3504	1.87166	2.02197	2.23581	22.3083	9.56171	15.9602	17.2798	26.663	32.2437	44.0754	56.7889								8984.95	-19.2297	-21.7727	-21.9433	-12.1917	-23.9803	-24.8909	-26.1238	-9.98155	-21.0265	-46.9032	-31.8367	-36.8661	-52.1223	-54.8192	-69.3619
8997.52	15.0569	-5.60122	-5.57649	14.349	1.86629	2.01574	2.22828	22.3069	9.55509	15.9285	17.2591	26.6282	32.1606	43.9314	56.3523								8997.52	-19.205	-21.7452	-21.9151	-12.1742	-23.947	-24.8539	-26.0815	-9.96086	-20.9797	-46.8217	-31.7458	-36.741	-51.9511	-54.562	-69.0613
9010.09	15.0537	-5.6052	-5.5806	14.3476	1.86094	2.00954	2.22079	22.3055	9.54851	15.8969	17.2385	26.5938	32.0784	43.7899	55.9282								9010.09	-19.1803	-21.7177	-21.8869	-12.1567	-23.9138	-24.817	-26.0394	-9.94026	-20.9332	-46.7404	-31.6554	-36.6168	-51.7808	-54.3066	-68.7586
9022.65	15.0506	-5.60917	-5.58469	14.3462	1.85562	2.00337	2.21334	22.3042	9.54198	15.8656	17.2181	26.5599	31.9973	43.651	55.5161								9022.65	-19.1556	-21.6903	-21.8589	-12.1393	-23.8807	-24.7803	-25.9974	-9.91976	-20.8869	-46.6593	-31.5656	-36.4934	-51.6114	-54.0528	-68.4543
9035.22	15.0475	-5.61312	-5.58877	14.3448	1.85032	1.99722	2.20593	22.3028	9.5355	15.8344	17.1979	26.5263	31.9171	43.5144	55.1154								9035.22	-19.131	-21.6629	-21.8309	-12.122	-23.8477	-24.7436	-25.9556	-9.89935	-20.8409	-46.5786	-31.4763	-36.3708	-51.443	-53.8008	-68.1486
9047.79	15.0444	-5.61705	-5.59283	14.3434	1.84504	1.99111	2.19856	22.3014	9.52906	15.8035	17.1779	26.493	31.8378	43.3803	54.7256								9047.79	-19.1065	-21.6356	-21.803	-12.1047	-23.8148	-24.7071	-25.9139	-9.87904	-20.795	-46.4981	-31.3875	-36.249	-51.2754	-53.5505	-67.8417
9060.35	15.0413	-5.62097	-5.59687	14.342	1.83978	1.98502	2.19122	22.3001	9.52267	15.7727	17.1581	26.4602	31.7596	43.2484	54.3463								9060.35	-19.082	-21.6084	-21.7751	-12.0874	-23.7819	-24.6706	-25.8723	-9.85882	-20.7494	-46.4178	-31.2992	-36.1281	-51.1088	-53.3018	-67.5338
9072.92	15.0382	-5.62487	-5.6009	14.3406	1.83455	1.97896	2.18392	22.2987	9.51632	15.7422	17.1384	26.4277	31.6822	43.1189	53.977								9072.92	-19.0576	-21.5813	-21.7474	-12.0702	-23.7492	-24.6343	-25.8309	-9.83868	-20.704	-46.3379	-31.2114	-36.0079	-50.9431	-53.0549	-67.2253
9085.49	15.0352	-5.62876	-5.60492	14.3392	1.82934	1.97294	2.17666	22.2974	9.51003	15.7118	17.119	26.3956	31.6058	42.9916	53.6173								9085.49	-19.0333	-21.5542	-21.7197	-12.0531	-23.7166	-24.5981	-25.7896	-9.81864	-20.6588	-46.2582	-31.1242	-35.8886	-50.7783	-52.8096	-66.9162
9098.05	15.0321	-5.63264	-5.60892	14.3379	1.82415	1.96693	2.16944	22.2961	9.50377	15.6816	17.0997	26.3638	31.5303	42.8664	53.2669								9098.05	-19.009	-21.5272	-21.692	-12.036	-23.684	-24.562	-25.7485	-9.79869	-20.6138	-46.1787	-31.0374	-35.77	-50.6143	-52.566	-66.6068
9110.62	15.0291	-5.6365	-5.6129	14.3365	1.81898	1.96096	2.16226	22.2947	9.49756	15.6516	17.0806	26.3324	31.4557	42.7434	52.9254								9110.62	-18.9847	-21.5002	-21.6644	-12.0189	-23.6516	-24.526	-25.7075	-9.77883	-20.5691	-46.0996	-30.9512	-35.6522	-50.4513	-52.3241	-66.2972
9123.19	15.026	-5.64034	-5.61687	14.3352	1.81384	1.95502	2.15511	22.2934	9.4914	15.6218	17.0617	26.3013	31.382	42.6224	52.5925								9123.19	-18.9606	-21.4733	-21.6369	-12.0019	-23.6192	-24.4901	-25.6666	-9.75905	-20.5245	-46.0206	-30.8654	-35.5352	-50.2891	-52.0839	-65.9875
9135.75	15.023	-5.64418	-5.62082	14.3338	1.80871	1.9491	2.148	22.2921	9.48528	15.5922	17.043	26.2706	31.3091	42.5035	52.2677								9135.75	-18.9365	-21.4465	-21.6095	-11.985	-23.5869	-24.4543	-25.6258	-9.73936	-20.4802	-45.942	-30.7801	-35.4189	-50.1279	-51.8453	-65.678
9148.32	15.02	-5.64799	-5.62476	14.3325	1.80361	1.94321	2.14092	22.2908	9.4792	15.5627	17.0244	26.2402	31.237	42.3866	51.9509								9148.32	-18.9124	-21.4197	-21.5821	-11.9681	-23.5547	-24.4186	-25.5852	-9.71977	-20.436	-45.8636	-30.6954	-35.3034	-49.9675	-51.6084	-65.3687
9160.88	15.017	-5.6518	-5.62868	14.3312	1.79853	1.93735	2.13388	22.2895	9.47316	15.5335	17.006	26.2102	31.1658	42.2716	51.6418								9160.88	-18.8884	-21.393	-21.5548	-11.9512	-23.5226	-24.383	-25.5448	-9.70025	-20.3921	-45.7854	-30.6111	-35.1886	-49.808	-51.3732	-65.0598
9173.45	15.014	-5.65558	-5.63259	14.3298	1.79348	1.93151	2.12688	22.2883	9.46717	15.5044	16.9877	26.1805	31.0955	42.1585	51.34								9173.45	-18.8645	-21.3664	-21.5275	-11.9344	-23.4905	-24.3475	-25.5044	-9.68083	-20.3484	-45.7075	-30.5273	-35.0746	-49.6493	-51.1396	-64.7513
9186.02	15.011	-5.65936	-5.63648	14.3285	1.78844	1.9257	2.11991	22.287	9.46122	15.4755	16.9697	26.151	31.0259	42.0473	51.0454								9186.02	-18.8406	-21.3398	-21.5004	-11.9176	-23.4586	-24.3122	-25.4642	-9.66149	-20.3048	-45.6299	-30.444	-34.9613	-49.4916	-50.9077	-64.4434
9198.58	15.0081	-5.66312	-5.64036	14.3272	1.78343	1.91992	2.11298	22.2857	9.45531	15.4467	16.9518	26.1219	30.9571	41.9379	50.7576								9198.58	-18.8168	-21.3133	-21.4733	-11.9009	-23.4267	-24.2769	-25.4241	-9.64223	-20.2615	-45.5525	-30.3611	-34.8488	-49.3347	-50.6775	-64.1361
9211.15	15.0051	-5.66686	-5.64422	14.3259	1.77843	1.91417	2.10609	22.2845	9.44944	15.4182	16.934	26.0932	30.8892	41.8303	50.4764								9211.15	-18.793	-21.2869	-21.4462	-11.8842	-23.395	-24.2417	-25.3842	-9.62306	-20.2184	-45.4754	-30.2787	-34.737	-49.1786	-50.4488	-63.8296
9223.72	15.0022	-5.6706	-5.64807	14.3246	1.77346	1.90844	2.09922	22.2832	9.44361	15.3898	16.9165	26.0647	30.822	41.7244	50.2017								9223.72	-18.7693	-21.2605	-21.4192	-11.8676	-23.3633	-24.2067	-25.3443	-9.60397	-20.1755	-45.3986	-30.1968	-34.6259	-49.0234	-50.2218	-63.5239
9236.28	14.9993	-5.67431	-5.6519	14.3233	1.76851	1.90273	2.0924	22.282	9.43782	15.3616	16.899	26.0365	30.7555	41.6203	49.9332								9236.28	-18.7457	-21.2341	-21.3923	-11.8511	-23.3317	-24.1717	-25.3047	-9.58497	-20.1328	-45.3219	-30.1154	-34.5155	-48.8691	-49.9964	-63.2192
9248.85	14.9963	-5.67802	-5.65572	14.322	1.76358	1.89706	2.08561	22.2808	9.43208	15.3335	16.8818	26.0087	30.6898	41.5178	49.6707								9248.85	-18.7221	-21.2079	-21.3654	-11.8345	-23.3002	-24.1369	-25.2651	-9.56604	-20.0902	-45.2456	-30.0344	-34.4058	-48.7156	-49.7726	-62.9154
9261.42	14.9934	-5.68171	-5.65952	14.3207	1.75867	1.89141	2.07885	22.2796	9.42637	15.3056	16.8647	25.9811	30.6249	41.4169	49.4139								9261.42	-18.6986	-21.1817	-21.3387	-11.818	-23.2688	-24.1021	-25.2257	-9.5472	-20.0479	-45.1694	-29.9538	-34.2968	-48.5629	-49.5505	-62.6126
9273.98	14.9905	-5.68539	-5.66331	14.3194	1.75378	1.88578	2.07212	22.2783	9.4207	15.2779	16.8477	25.9538	30.5606	41.3177	49.1629								9273.98	-18.6751	-21.1555	-21.3119	-11.8016	-23.2374	-24.0675	-25.1864	-9.52845	-20.0058	-45.0936	-29.8738	-34.1885	-48.4111	-49.3299	-62.3109
9286.55	14.9877	-5.68905	-5.66709	14.3181	1.74891	1.88018	2.06543	22.2771	9.41507	15.2504	16.8309	25.9268	30.4972	41.22	48.9173								9286.55	-18.6517	-21.1295	-21.2853	-11.7852	-23.2062	-24.0329	-25.1472	-9.50977	-19.9638	-45.0179	-29.7941	-34.081	-48.2601	-49.1109	-62.0104
9299.11	14.9848	-5.6927	-5.67085	14.3169	1.74407	1.87461	2.05878	22.2759	9.40948	15.223	16.8142	25.9001	30.4344	41.1239	48.6769								9299.11	-18.6283	-21.1034	-21.2587	-11.7689	-23.175	-23.9985	-25.1081	-9.49117	-19.9221	-44.9425	-29.7149	-33.974	-48.1099	-48.8935	-61.7111
9311.68	14.9819	-5.69633	-5.67459	14.3156	1.73924	1.86906	2.05215	22.2747	9.40393	15.1958	16.7977	25.8737	30.3723	41.0292	48.4417								9311.68	-18.605	-21.0775	-21.2322	-11.7526	-23.1439	-23.9642	-25.0692	-9.47266	-19.8805	-44.8674	-29.6362	-33.8678	-47.9605	-48.6777	-61.413
9324.25	14.9791	-5.69996	-5.67833	14.3143	1.73443	1.86354	2.04556	22.2736	9.39841	15.1687	16.7814	25.8475	30.3109	40.9361	48.2115								9324.25	-18.5818	-21.0516	-21.2057	-11.7363	-23.1129	-23.9299	-25.0304	-9.45422	-19.8391	-44.7925	-29.5578	-33.7622	-47.812	-48.4634	-61.1162
9336.81	14.9762	-5.70357	-5.68205	14.3131	1.72964	1.85804	2.03901	22.2724	9.39293	15.1418	16.7651	25.8217	30.2501	40.8444	47.9862								9336.81	-18.5586	-21.0258	-21.1793	-11.7201	-23.0819	-23.8958	-24.9917	-9.43586	-19.7979	-44.7179	-29.4799	-33.6573	-47.6643	-48.2507	-60.8208
9349.38	14.9734	-5.70716	-5.68575	14.3118	1.72488	1.85257	2.03248	22.2712	9.38749	15.1151	16.7491	25.796	30.1901	40.7541	47.7655								9349.38	-18.5354	-21	-21.153	-11.704	-23.0511	-23.8617	-24.9532	-9.41758	-19.7569	-44.6434	-29.4025	-33.5531	-47.5174	-48.0395	-60.5267
9361.95	14.9706	-5.71074	-5.68944	14.3106	1.72013	1.84712	2.02599	22.2701	9.38209	15.0885	16.7331	25.7707	30.1307	40.6652	47.5493								9361.95	-18.5124	-20.9743	-21.1267	-11.6878	-23.0203	-23.8278	-24.9147	-9.39938	-19.7161	-44.5693	-29.3255	-33.4495	-47.3713	-47.8299	-60.2341
9374.51	14.9678	-5.71431	-5.69312	14.3093	1.7154	1.84169	2.01953	22.2689	9.37672	15.0621	16.7173	25.7456	30.0719	40.5776	47.3376								9374.51	-18.4893	-20.9486	-21.1005	-11.6718	-22.9896	-23.7939	-24.8764	-9.38125	-19.6755	-44.4953	-29.2489	-33.3466	-47.226	-47.6217	-59.9429
9387.08	14.965	-5.71787	-5.69678	14.3081	1.71069	1.83629	2.0131	22.2677	9.37139	15.0358	16.7017	25.7208	30.0138	40.4914	47.1302								9387.08	-18.4664	-20.923	-21.0743	-11.6557	-22.959	-23.7602	-24.8382	-9.3632	-19.635	-44.4216	-29.1727	-33.2443	-47.0814	-47.4151	-59.6531
9399.65	14.9622	-5.72141	-5.70043	14.3069	1.706	1.83092	2.0067	22.2666	9.3661	15.0097	16.6861	25.6962	29.9563	40.4065	46.9269								9399.65	-18.4434	-20.8975	-21.0482	-11.6398	-22.9285	-23.7265	-24.8002	-9.34523	-19.5947	-44.3482	-29.0969	-33.1426	-46.9377	-47.21	-59.3649
9412.21	14.9594	-5.72494	-5.70406	14.3056	1.70133	1.82557	2.00034	22.2655	9.36084	14.9838	16.6707	25.6719	29.8995	40.3229	46.7278								9412.21	-18.4206	-20.872	-21.0222	-11.6238	-22.8981	-23.6929	-24.7622	-9.32733	-19.5546	-44.275	-29.0215	-33.0416	-46.7948	-47.0064	-59.0781
9424.78	14.9566	-5.72846	-5.70769	14.3044	1.69668	1.82024	1.994	22.2644	9.35561	14.958	16.6555	25.6478	29.8432	40.2405	46.5326								9424.78	-18.3978	-20.8466	-20.9962	-11.6079	-22.8677	-23.6595	-24.7244	-9.30951	-19.5147	-44.202	-28.9466	-32.9412	-46.6526	-46.8043	-58.793
9437.34	14.9539	-5.73196	-5.71129	14.3032	1.69205	1.81494	1.9877	22.2632	9.35042	14.9323	16.6403	25.624	29.7875	40.1594	46.3412								9437.34	-18.375	-20.8212	-20.9703	-11.5921	-22.8374	-23.6261	-24.6867	-9.29177	-19.475	-44.1292	-28.872	-32.8414	-46.5112	-46.6037	-58.5093
9449.91	14.9511	-5.73545	-5.71489	14.302	1.68744	1.80966	1.98143	22.2621	9.34527	14.9068	16.6253	25.6003	29.7325	40.0795	46.1536								9449.91	-18.3523	-20.796	-20.9445	-11.5763	-22.8072	-23.5928	-24.6491	-9.27409	-19.4354	-44.0567	-28.7979	-32.7422	-46.3706	-46.4045	-58.2273
9462.48	14.9484	-5.73893	-5.71847	14.3008	1.68285	1.8044	1.97519	22.261	9.34014	14.8815	16.6104	25.577	29.678	40.0008	45.9696								9462.48	-18.3297	-20.7707	-20.9187	-11.5605	-22.7771	-23.5597	-24.6116	-9.2565	-19.396	-43.9844	-28.7242	-32.6436	-46.2308	-46.2068	-57.9469
9475.04	14.9457	-5.7424	-5.72204	14.2996	1.67827	1.79917	1.96898	22.2599	9.33506	14.8563	16.5957	25.5539	29.6242	39.9232	45.7892								9475.04	-18.3071	-20.7455	-20.893	-11.5448	-22.7471	-23.5266	-24.5743	-9.23897	-19.3568	-43.9124	-28.6508	-32.5457	-46.0917	-46.0105	-57.6681
9487.61	14.9429	-5.74585	-5.72559	14.2984	1.67372	1.79396	1.9628	22.2588	9.33	14.8312	16.5811	25.531	29.5708	39.8468	45.6122								9487.61	-18.2845	-20.7204	-20.8673	-11.5291	-22.7171	-23.4936	-24.5371	-9.22152	-19.3177	-43.8405	-28.5779	-32.4483	-45.9534	-45.8156	-57.3909
9500.18	14.9402	-5.74929	-5.72913	14.2972	1.66918	1.78877	1.95665	22.2577	9.32498	14.8063	16.5666	25.5083	29.5181	39.7715	45.4386								9500.18	-18.2621	-20.6954	-20.8417	-11.5135	-22.6872	-23.4607	-24.4999	-9.20414	-19.2789	-43.7689	-28.5053	-32.3516	-45.8158	-45.6222	-57.1153
9512.74	14.9375	-5.75272	-5.73266	14.296	1.66466	1.78361	1.95053	22.2567	9.31999	14.7815	16.5522	25.4859	29.4659	39.6973	45.2683								9512.74	-18.2396	-20.6703	-20.8162	-11.4979	-22.6574	-23.4279	-24.4629	-9.18683	-19.2402	-43.6976	-28.4332	-32.2554	-45.679	-45.4302	-56.8415
9525.31	14.9349	-5.75614	-5.73618	14.2949	1.66016	1.77847	1.94444	22.2556	9.31504	14.7569	16.5379	25.4636	29.4142	39.6242	45.1012								9525.31	-18.2173	-20.6454	-20.7907	-11.4824	-22.6277	-23.3952	-24.4261	-9.16959	-19.2016	-43.6264	-28.3614	-32.1598	-45.5429	-45.2396	-56.5692
9537.88	14.9322	-5.75954	-5.73968	14.2937	1.65568	1.77335	1.93838	22.2545	9.31011	14.7324	16.5238	25.4416	29.3631	39.5521	44.9372								9537.88	-18.1949	-20.6205	-20.7653	-11.4669	-22.5981	-23.3626	-24.3893	-9.15243	-19.1633	-43.5555	-28.29	-32.0648	-45.4075	-45.0504	-56.2987
9550.44	14.9295	-5.76293	-5.74317	14.2925	1.65122	1.76825	1.93235	22.2535	9.30522	14.708	16.5098	25.4199	29.3126	39.481	44.7763								9550.44	-18.1727	-20.5957	-20.7399	-11.4514	-22.5685	-23.3301	-24.3526	-9.13533	-19.1251	-43.4848	-28.2189	-31.9704	-45.2729	-44.8626	-56.0299
9563.01	14.9268	-5.76631	-5.74665	14.2913	1.64678	1.76318	1.92635	22.2524	9.30036	14.6838	16.4959	25.3983	29.2625	39.411	44.6183								9563.01	-18.1504	-20.5709	-20.7146	-11.436	-22.539	-23.2976	-24.3161	-9.11831	-19.087	-43.4144	-28.1483	-31.8765	-45.139	-44.6761	-55.7627
9575.57	14.9242	-5.76967	-5.75011	14.2902	1.64235	1.75813	1.92037	22.2514	9.29554	14.6598	16.4821	25.3769	29.213	39.342	44.4632								9575.57	-18.1283	-20.5462	-20.6894	-11.4206	-22.5096	-23.2653	-24.2797	-9.10135	-19.0491	-43.3441	-28.078	-31.7832	-45.0059	-44.491	-55.4972
9588.14	14.9216	-5.77303	-5.75356	14.289	1.63794	1.7531	1.91443	22.2503	9.29074	14.6358	16.4684	25.3558	29.1639	39.274	44.311								9588.14	-18.1062	-20.5215	-20.6642	-11.4053	-22.4802	-23.233	-24.2433	-9.08446	-19.0114	-43.2741	-28.0081	-31.6905	-44.8735	-44.3073	-55.2334
9600.71	14.9189	-5.77637	-5.757	14.2879	1.63355	1.74809	1.90851	22.2493	9.28597	14.612	16.4548	25.3348	29.1154	39.2069	44.1615								9600.71	-18.0841	-20.4969	-20.6391	-11.39	-22.4509	-23.2009	-24.2071	-9.06765	-18.9739	-43.2043	-27.9386	-31.5983	-44.7418	-44.1249	-54.9714
9613.27	14.9163	-5.7797	-5.76042	14.2867	1.62918	1.74311	1.90262	22.2482	9.28124	14.5884	16.4414	25.3141	29.0674	39.1408	44.0147								9613.27	-18.0621	-20.4724	-20.614	-11.3747	-22.4217	-23.1688	-24.1711	-9.0509	-18.9365	-43.1347	-27.8694	-31.5067	-44.6108	-43.9438	-54.711
9625.84	14.9137	-5.78302	-5.76384	14.2856	1.62482	1.73815	1.89676	22.2472	9.27653	14.5648	16.428	25.2935	29.0199	39.0756	43.8705								9625.84	-18.0401	-20.4479	-20.589	-11.3595	-22.3926	-23.1368	-24.1351	-9.03421	-18.8993	-43.0654	-27.8006	-31.4156	-44.4805	-43.764	-54.4523
9638.41	14.9111	-5.78632	-5.76724	14.2844	1.62048	1.73321	1.89093	22.2462	9.27186	14.5414	16.4148	25.2732	28.9728	39.0113	43.7288								9638.41	-18.0182	-20.4234	-20.5641	-11.3443	-22.3636	-23.105	-24.0992	-9.0176	-18.8622	-42.9962	-27.7322	-31.3251	-44.3509	-43.5856	-54.1954
9650.97	14.9085	-5.78962	-5.77062	14.2833	1.61616	1.72829	1.88513	22.2452	9.26722	14.5182	16.4017	25.253	28.9262	38.9479	43.5897								9650.97	-17.9964	-20.399	-20.5392	-11.3292	-22.3346	-23.0732	-24.0635	-9.00105	-18.8253	-42.9273	-27.6641	-31.2351	-44.222	-43.4085	-53.9402
9663.54	14.9059	-5.7929	-5.774	14.2822	1.61186	1.72339	1.87935	22.2442	9.2626	14.495	16.3887	25.233	28.8802	38.8854	43.453								9663.54	-17.9746	-20.3747	-20.5144	-11.3141	-22.3057	-23.0415	-24.0278	-8.98457	-18.7885	-42.8586	-27.5963	-31.1456	-44.0938	-43.2326	-53.6866
9676.11	14.9034	-5.79617	-5.77736	14.2811	1.60757	1.71851	1.8736	22.2432	9.25801	14.472	16.3757	25.2133	28.8345	38.8237	43.3188								9676.11	-17.9528	-20.3504	-20.4896	-11.299	-22.2769	-23.0098	-23.9923	-8.96816	-18.752	-42.7901	-27.5289	-31.0566	-43.9663	-43.058	-53.4348
9688.67	14.9008	-5.79943	-5.78071	14.2799	1.60331	1.71365	1.86788	22.2422	9.25346	14.4492	16.3629	25.1937	28.7893	38.7629	43.1868								9688.67	-17.9311	-20.3262	-20.4649	-11.284	-22.2482	-22.9783	-23.9568	-8.95181	-18.7155	-42.7218	-27.4619	-30.9682	-43.8395	-42.8847	-53.1847
9701.24	14.8983	-5.80268	-5.78405	14.2788	1.59905	1.70882	1.86219	22.2412	9.24893	14.4264	16.3502	25.1743	28.7446	38.703	43.0572								9701.24	-17.9094	-20.3021	-20.4402	-11.2691	-22.2195	-22.9469	-23.9215	-8.93552	-18.6792	-42.6538	-27.3952	-30.8803	-43.7133	-42.7127	-52.9363
9713.8	14.8957	-5.80591	-5.78738	14.2777	1.59482	1.704	1.85652	22.2402	9.24443	14.4038	16.3376	25.1551	28.7004	38.6438	42.9297								9713.8	-17.8878	-20.278	-20.4156	-11.2541	-22.1909	-22.9155	-23.8863	-8.9193	-18.6431	-42.5859	-27.3289	-30.7929	-43.5879	-42.5419	-52.6895
9726.37	14.8932	-5.80914	-5.79069	14.2766	1.5906	1.69921	1.85088	22.2393	9.23996	14.3813	16.3251	25.136	28.6565	38.5855	42.8045								9726.37	-17.8663	-20.2539	-20.3911	-11.2393	-22.1624	-22.8842	-23.8512	-8.90315	-18.6071	-42.5183	-27.2629	-30.7061	-43.4631	-42.3723	-52.4445
9738.94	14.8906	-5.81235	-5.794	14.2755	1.5864	1.69444	1.84526	22.2383	9.23552	14.3589	16.3127	25.1172	28.6131	38.5279	42.6814								9738.94	-17.8448	-20.2299	-20.3666	-11.2244	-22.1339	-22.853	-23.8162	-8.88706	-18.5713	-42.4509	-27.1972	-30.6197	-43.339	-42.204	-52.2012
9751.5	14.8881	-5.81555	-5.79729	14.2744	1.58222	1.68969	1.83968	22.2373	9.2311	14.3367	16.3004	25.0985	28.5702	38.4711	42.5603								9751.5	-17.8233	-20.206	-20.3422	-11.2096	-22.1056	-22.822	-23.7813	-8.87103	-18.5356	-42.3836	-27.1319	-30.5339	-43.2155	-42.0369	-51.9596
9764.07	14.8856	-5.81874	-5.80056	14.2733	1.57805	1.68495	1.83412	22.2364	9.22671	14.3146	16.2882	25.08	28.5276	38.4151	42.4413								9764.07	-17.8019	-20.1821	-20.3178	-11.1948	-22.0772	-22.7909	-23.7465	-8.85507	-18.5001	-42.3166	-27.0669	-30.4485	-43.0928	-41.871	-51.7196
9776.64	14.8831	-5.82192	-5.80383	14.2722	1.5739	1.68024	1.82858	22.2354	9.22235	14.2926	16.2761	25.0616	28.4855	38.3598	42.3244								9776.64	-17.7806	-20.1583	-20.2935	-11.1801	-22.049	-22.76	-23.7118	-8.83917	-18.4647	-42.2498	-27.0022	-30.3636	-42.9706	-41.7062	-51.4814
9789.2	14.8806	-5.82509	-5.80709	14.2712	1.56976	1.67555	1.82307	22.2345	9.21802	14.2707	16.2641	25.0435	28.4438	38.3053	42.2093								9789.2	-17.7593	-20.1345	-20.2692	-11.1654	-22.0209	-22.7292	-23.6773	-8.82333	-18.4294	-42.1833	-26.9378	-30.2792	-42.8491	-41.5427	-51.2448
9801.77	14.8781	-5.82824	-5.81033	14.2701	1.56565	1.67088	1.81759	22.2335	9.21372	14.2489	16.2522	25.0254	28.4025	38.2515	42.0962								9801.77	-17.738	-20.1108	-20.245	-11.1508	-21.9928	-22.6984	-23.6428	-8.80755	-18.3943	-42.1169	-26.8738	-30.1954	-42.7283	-41.3804	-51.0098
9814.34	14.8757	-5.83139	-5.81356	14.269	1.56155	1.66623	1.81213	22.2326	9.20944	14.2273	16.2403	25.0076	28.3616	38.1984	41.9849								9814.34	-17.7168	-20.0871	-20.2209	-11.1361	-21.9647	-22.6678	-23.6084	-8.79184	-18.3594	-42.0507	-26.8101	-30.112	-42.6081	-41.2192	-50.7766
9826.9	14.8732	-5.83452	-5.81678	14.2679	1.55746	1.6616	1.8067	22.2317	9.20518	14.2058	16.2286	24.9899	28.321	38.1459	41.8754								9826.9	-17.6957	-20.0635	-20.1968	-11.1216	-21.9368	-22.6372	-23.5741	-8.77619	-18.3246	-41.9847	-26.7468	-30.029	-42.4886	-41.0592	-50.545
9839.47	14.8708	-5.83764	-5.81999	14.2669	1.55339	1.65698	1.80129	22.2307	9.20096	14.1844	16.217	24.9724	28.2809	38.0942	41.7678								9839.47	-17.6745	-20.0399	-20.1728	-11.107	-21.9089	-22.6067	-23.54	-8.7606	-18.2899	-41.919	-26.6837	-29.9466	-42.3696	-40.9003	-50.315
9852.03	14.8683	-5.84075	-5.82318	14.2658	1.54934	1.65239	1.79591	22.2298	9.19676	14.1631	16.2054	24.9551	28.2412	38.0432	41.6619								9852.03	-17.6535	-20.0164	-20.1488	-11.0925	-21.8811	-22.5762	-23.5059	-8.74507	-18.2554	-41.8534	-26.621	-29.8646	-42.2514	-40.7425	-50.0867
9864.6	14.8659	-5.84385	-5.82637	14.2647	1.5453	1.64782	1.79055	22.2289	9.19258	14.1419	16.194	24.9379	28.2019	37.9928	41.5577								9864.6	-17.6325	-19.9929	-20.1248	-11.0781	-21.8534	-22.5459	-23.472	-8.72959	-18.221	-41.788	-26.5585	-29.7831	-42.1337	-40.5859	-49.86
9877.17	14.8635	-5.84694	-5.82954	14.2637	1.54128	1.64326	1.78522	22.228	9.18843	14.1209	16.1826	24.9208	28.1629	37.9431	41.4552								9877.17	-17.6115	-19.9695	-20.101	-11.0637	-21.8257	-22.5157	-23.4381	-8.71418	-18.1868	-41.7229	-26.4964	-29.702	-42.0167	-40.4304	-49.6349
9889.73	14.861	-5.85002	-5.8327	14.2626	1.53727	1.63873	1.77991	22.2271	9.18431	14.0999	16.1713	24.9039	28.1243	37.894	41.3543								9889.73	-17.5906	-19.9462	-20.0772	-11.0493	-21.7981	-22.4855	-23.4044	-8.69883	-18.1527	-41.6579	-26.4346	-29.6214	-41.9002	-40.276	-49.4115
9902.3	14.8586	-5.85309	-5.83585	14.2616	1.53328	1.63422	1.77462	22.2262	9.18021	14.0791	16.1601	24.8872	28.0861	37.8455	41.255								9902.3	-17.5697	-19.9229	-20.0534	-11.0349	-21.7706	-22.4554	-23.3707	-8.68354	-18.1187	-41.5932	-26.3731	-29.5413	-41.7844	-40.1228	-49.1897
9914.87	14.8562	-5.85615	-5.83899	14.2606	1.52931	1.62972	1.76936	22.2253	9.17613	14.0584	16.149	24.8706	28.0482	37.7977	41.1573								9914.87	-17.5489	-19.8996	-20.0297	-11.0206	-21.7431	-22.4254	-23.3372	-8.66831	-18.0849	-41.5286	-26.3119	-29.4616	-41.6693	-39.9706	-48.9694
9927.43	14.8538	-5.85919	-5.84212	14.2595	1.52535	1.62524	1.76413	22.2244	9.17208	14.0378	16.138	24.8542	28.0107	37.7505	41.0612								9927.43	-17.5281	-19.8764	-20.006	-11.0063	-21.7157	-22.3955	-23.3037	-8.65313	-18.0512	-41.4642	-26.251	-29.3824	-41.5547	-39.8195	-48.7508
9940	14.8514	-5.86223	-5.84524	14.2585	1.52141	1.62078	1.75892	22.2235	9.16806	14.0173	16.127	24.8379	27.9736	37.7038	40.9666								9940	-17.5074	-19.8533	-19.9824	-10.9921	-21.6884	-22.3656	-23.2703	-8.63801	-18.0177	-41.4001	-26.1905	-29.3036	-41.4407	-39.6694	-48.5337
9952.57	14.8491	-5.86525	-5.84835	14.2575	1.51748	1.61634	1.75373	22.2226	9.16406	13.9969	16.1162	24.8218	27.9368	37.6578	40.8734								9952.57	-17.4867	-19.8302	-19.9589	-10.9779	-21.6612	-22.3358	-23.2371	-8.62296	-17.9843	-41.3361	-26.1302	-29.2252	-41.3273	-39.5204	-48.3182
9965.13	14.8467	-5.86827	-5.85144	14.2564	1.51357	1.61192	1.74857	22.2218	9.16008	13.9767	16.1054	24.8057	27.9003	37.6123	40.7817								9965.13	-17.4661	-19.8071	-19.9354	-10.9637	-21.634	-22.3062	-23.2039	-8.60795	-17.951	-41.2723	-26.0702	-29.1473	-41.2145	-39.3725	-48.1043
9977.7	14.8444	-5.87127	-5.85452	14.2554	1.50967	1.60752	1.74343	22.2209	9.15613	13.9565	16.0947	24.7899	27.8642	37.5675	40.6914								9977.7	-17.4455	-19.7842	-19.912	-10.9496	-21.6069	-22.2766	-23.1709	-8.59301	-17.9179	-41.2087	-26.0105	-29.0698	-41.1023	-39.2256	-47.892
9990.26	14.842	-5.87426	-5.8576	14.2544	1.50579	1.60314	1.73831	22.22	9.1522	13.9365	16.0841	24.7742	27.8284	37.5231	40.6025								9990.26	-17.425	-19.7612	-19.8886	-10.9355	-21.5798	-22.247	-23.1379	-8.57812	-17.8849	-41.1454	-25.9511	-28.9928	-40.9907	-39.0798	-47.6811
10002.8	14.8397	-5.87725	-5.86066	14.2534	1.50192	1.59877	1.73322	22.2192	9.14829	13.9165	16.0736	24.7586	27.793	37.4794	40.515								10002.8	-17.4045	-19.7383	-19.8652	-10.9215	-21.5528	-22.2176	-23.105	-8.56329	-17.852	-41.0822	-25.8919	-28.9162	-40.8797	-38.935	-47.4719
10015.4	14.8373	-5.88022	-5.86371	14.2524	1.49807	1.59442	1.72815	22.2183	9.14441	13.8967	16.0631	24.7431	27.7579	37.4361	40.4288								10015.4	-17.3841	-19.7155	-19.842	-10.9075	-21.5259	-22.1882	-23.0723	-8.54851	-17.8193	-41.0192	-25.8331	-28.84	-40.7692	-38.7912	-47.2641
10028	14.835	-5.88318	-5.86675	14.2514	1.49423	1.59009	1.7231	22.2175	9.14055	13.8769	16.0527	24.7278	27.7231	37.3934	40.344								10028	-17.3637	-19.6927	-19.8187	-10.8935	-21.4991	-22.1589	-23.0396	-8.53379	-17.7866	-40.9564	-25.7746	-28.7642	-40.6594	-38.6484	-47.0579
10040.5	14.8327	-5.88613	-5.86978	14.2504	1.49041	1.58578	1.71807	22.2166	9.13672	13.8573	16.0424	24.7126	27.6886	37.3513	40.2604								10040.5	-17.3433	-19.67	-19.7955	-10.8796	-21.4723	-22.1297	-23.007	-8.51913	-17.7541	-40.8937	-25.7163	-28.6888	-40.5501	-38.5066	-46.8531
10053.1	14.8304	-5.88907	-5.8728	14.2494	1.4866	1.58149	1.71307	22.2158	9.1329	13.8378	16.0322	24.6976	27.6545	37.3096	40.1781								10053.1	-17.323	-19.6473	-19.7724	-10.8657	-21.4456	-22.1006	-22.9745	-8.50452	-17.7218	-40.8313	-25.6583	-28.6139	-40.4413	-38.3658	-46.6499
10065.7	14.8281	-5.892	-5.87581	14.2484	1.48281	1.57721	1.70809	22.2149	9.12911	13.8184	16.0221	24.6827	27.6206	37.2685	40.097								10065.7	-17.3028	-19.6246	-19.7494	-10.8518	-21.4189	-22.0715	-22.9421	-8.48997	-17.6896	-40.7691	-25.6006	-28.5394	-40.3332	-38.2259	-46.4482
10078.2	14.8258	-5.89493	-5.87881	14.2474	1.47903	1.57295	1.70314	22.2141	9.12534	13.799	16.012	24.6679	27.5871	37.2278	40.0171								10078.2	-17.2825	-19.602	-19.7263	-10.8379	-21.3924	-22.0426	-22.9098	-8.47547	-17.6575	-40.707	-25.5432	-28.4652	-40.2256	-38.0871	-46.2479
10090.8	14.8235	-5.89784	-5.88179	14.2464	1.47526	1.56871	1.6982	22.2133	9.1216	13.7798	16.002	24.6532	27.5539	37.1877	39.9384								10090.8	-17.2624	-19.5795	-19.7034	-10.8241	-21.3658	-22.0137	-22.8776	-8.46102	-17.6255	-40.6452	-25.486	-28.3915	-40.1185	-37.9492	-46.0491
10103.4	14.8212	-5.90074	-5.88477	14.2454	1.47151	1.56449	1.69329	22.2125	9.11787	13.7607	15.9921	24.6387	27.5209	37.148	39.8609								10103.4	-17.2423	-19.557	-19.6805	-10.8104	-21.3394	-21.9849	-22.8455	-8.44663	-17.5936	-40.5835	-25.4292	-28.3182	-40.012	-37.8123	-45.8518
10115.9	14.8189	-5.90363	-5.88774	14.2444	1.46778	1.56028	1.6884	22.2116	9.11417	13.7417	15.9822	24.6243	27.4883	37.1088	39.7846								10115.9	-17.2222	-19.5346	-19.6576	-10.7967	-21.313	-21.9561	-22.8135	-8.43229	-17.5619	-40.522	-25.3726	-28.2453	-39.9061	-37.6763	-45.6559
10128.5	14.8167	-5.90651	-5.89069	14.2435	1.46406	1.55609	1.68353	22.2108	9.11049	13.7228	15.9724	24.61	27.456	37.0701	39.7093								10128.5	-17.2021	-19.5122	-19.6348	-10.783	-21.2867	-21.9274	-22.7816	-8.418	-17.5303	-40.4607	-25.3162	-28.1727	-39.8007	-37.5412	-45.4614
10141.1	14.8144	-5.90938	-5.89364	14.2425	1.46035	1.55192	1.67868	22.21	9.10683	13.7039	15.9627	24.5958	27.424	37.0319	39.6352								10141.1	-17.1822	-19.4899	-19.612	-10.7693	-21.2604	-21.8988	-22.7498	-8.40377	-17.4989	-40.3996	-25.2601	-28.1006	-39.6958	-37.4071	-45.2684
10153.6	14.8122	-5.91224	-5.89657	14.2415	1.45666	1.54777	1.67386	22.2092	9.10319	13.6852	15.9531	24.5817	27.3922	36.9941	39.5621								10153.6	-17.1622	-19.4676	-19.5893	-10.7557	-21.2342	-21.8703	-22.718	-8.38959	-17.4675	-40.3386	-25.2044	-28.0289	-39.5915	-37.2739	-45.0768
10166.2	14.8099	-5.91509	-5.8995	14.2406	1.45298	1.54363	1.66906	22.2084	9.09958	13.6666	15.9435	24.5678	27.3607	36.9567	39.4901								10166.2	-17.1423	-19.4453	-19.5666	-10.7421	-21.2081	-21.8419	-22.6864	-8.37546	-17.4363	-40.2779	-25.1488	-27.9575	-39.4877	-37.1417	-44.8866
10178.8	14.8077	-5.91793	-5.90241	14.2396	1.44932	1.53951	1.66427	22.2076	9.09598	13.6481	15.934	24.554	27.3296	36.9198	39.4191								10178.8	-17.1225	-19.4231	-19.544	-10.7286	-21.182	-21.8135	-22.6548	-8.36139	-17.4052	-40.2173	-25.0935	-27.8865	-39.3845	-37.0103	-44.6978
10191.3	14.8055	-5.92077	-5.90531	14.2386	1.44567	1.53541	1.65951	22.2068	9.09241	13.6296	15.9246	24.5403	27.2987	36.8834	39.3492								10191.3	-17.1027	-19.401	-19.5215	-10.715	-21.156	-21.7852	-22.6234	-8.34736	-17.3742	-40.1569	-25.0385	-27.8159	-39.2817	-36.8798	-44.5103
10203.9	14.8033	-5.92359	-5.90821	14.2377	1.44203	1.53132	1.65477	22.206	9.08885	13.6113	15.9153	24.5267	27.268	36.8473	39.2803								10203.9	-17.0829	-19.3789	-19.499	-10.7015	-21.1301	-21.757	-22.592	-8.33339	-17.3433	-40.0967	-24.9838	-27.7457	-39.1795	-36.7503	-44.3243
10216.5	14.8011	-5.9264	-5.91109	14.2368	1.43841	1.52725	1.65005	22.2052	9.08532	13.5931	15.906	24.5132	27.2377	36.8117	39.2123								10216.5	-17.0632	-19.3568	-19.4765	-10.6881	-21.1042	-21.7289	-22.5607	-8.31947	-17.3126	-40.0367	-24.9293	-27.6759	-39.0779	-36.6216	-44.1396
10229	14.7989	-5.9292	-5.91397	14.2358	1.4348	1.52319	1.64535	22.2045	9.0818	13.5749	15.8967	24.4999	27.2076	36.7765	39.1453								10229	-17.0435	-19.3348	-19.4541	-10.6747	-21.0784	-21.7008	-22.5295	-8.30559	-17.2819	-39.9768	-24.875	-27.6064	-38.9767	-36.4937	-43.9562
10241.6	14.7967	-5.932	-5.91683	14.2349	1.4312	1.51916	1.64068	22.2037	9.07831	13.5569	15.8876	24.4866	27.1778	36.7417	39.0793								10241.6	-17.0239	-19.3129	-19.4318	-10.6613	-21.0527	-21.6728	-22.4984	-8.29177	-17.2514	-39.9172	-24.821	-27.5373	-38.8761	-36.3668	-43.7742
10254.2	14.7945	-5.93478	-5.91969	14.2339	1.42762	1.51514	1.63602	22.2029	9.07484	13.5389	15.8785	24.4735	27.1482	36.7073	39.0142								10254.2	-17.0043	-19.291	-19.4094	-10.6479	-21.027	-21.6449	-22.4674	-8.278	-17.221	-39.8577	-24.7673	-27.4685	-38.7759	-36.2407	-43.5936
10266.7	14.7923	-5.93755	-5.92253	14.233	1.42405	1.51113	1.63138	22.2021	9.07138	13.521	15.8695	24.4605	27.1189	36.6733	38.95								10266.7	-16.9848	-19.2691	-19.3872	-10.6346	-21.0013	-21.617	-22.4365	-8.26428	-17.1907	-39.7983	-24.7138	-27.4001	-38.6763	-36.1155	-43.4142
10279.3	14.7901	-5.94032	-5.92536	14.2321	1.4205	1.50714	1.62677	22.2014	9.06795	13.5033	15.8605	24.4475	27.0898	36.6397	38.8867								10279.3	-16.9653	-19.2473	-19.365	-10.6214	-20.9758	-21.5893	-22.4057	-8.25061	-17.1606	-39.7392	-24.6605	-27.3321	-38.5772	-35.9911	-43.2362
10291.9	14.788	-5.94307	-5.92819	14.2311	1.41696	1.50317	1.62217	22.2006	9.06453	13.4856	15.8516	24.4347	27.0611	36.6065	38.8242								10291.9	-16.9458	-19.2256	-19.3428	-10.6081	-20.9503	-21.5616	-22.3749	-8.23699	-17.1305	-39.6802	-24.6075	-27.2645	-38.4785	-35.8675	-43.0594
10304.4	14.7858	-5.94582	-5.931	14.2302	1.41343	1.49921	1.6176	22.1999	9.06114	13.468	15.8428	24.422	27.0325	36.5736	38.7627								10304.4	-16.9264	-19.2038	-19.3207	-10.5949	-20.9248	-21.5339	-22.3442	-8.22342	-17.1006	-39.6214	-24.5548	-27.1972	-38.3804	-35.7448	-42.884
10317	14.7837	-5.94856	-5.93381	14.2293	1.40991	1.49527	1.61304	22.1991	9.05776	13.4505	15.834	24.4094	27.0042	36.5411	38.702								10317	-16.907	-19.1822	-19.2986	-10.5817	-20.8995	-21.5064	-22.3137	-8.20989	-17.0708	-39.5628	-24.5023	-27.1302	-38.2828	-35.6229	-42.7098
10329.6	14.7815	-5.95128	-5.9366	14.2284	1.40641	1.49135	1.6085	22.1984	9.05441	13.4331	15.8253	24.3969	26.9762	36.509	38.6421								10329.6	-16.8877	-19.1606	-19.2766	-10.5686	-20.8742	-21.4789	-22.2832	-8.19642	-17.041	-39.5044	-24.45	-27.0636	-38.1856	-35.5018	-42.5369
10342.1	14.7794	-5.954	-5.93939	14.2275	1.40292	1.48744	1.60399	22.1976	9.05107	13.4157	15.8166	24.3845	26.9484	36.4773	38.5831								10342.1	-16.8684	-19.139	-19.2547	-10.5555	-20.8489	-21.4515	-22.2528	-8.18299	-17.0115	-39.4461	-24.398	-26.9973	-38.089	-35.3815	-42.3653
10354.7	14.7773	-5.95671	-5.94217	14.2266	1.39945	1.48355	1.59949	22.1969	9.04775	13.3985	15.808	24.3722	26.9208	36.4459	38.5248								10354.7	-16.8492	-19.1175	-19.2327	-10.5424	-20.8237	-21.4241	-22.2225	-8.16961	-16.982	-39.388	-24.3462	-26.9314	-37.9928	-35.2621	-42.1949
10367.3	14.7752	-5.95941	-5.94493	14.2256	1.39598	1.47967	1.59501	22.1961	9.04445	13.3813	15.7995	24.36	26.8934	36.4149	38.4674								10367.3	-16.83	-19.096	-19.2109	-10.5293	-20.7986	-21.3969	-22.1922	-8.15628	-16.9526	-39.3301	-24.2946	-26.8658	-37.8971	-35.1434	-42.0258
10379.8	14.7731	-5.9621	-5.94769	14.2248	1.39253	1.47581	1.59056	22.1954	9.04117	13.3643	15.791	24.3479	26.8663	36.3842	38.4107								10379.8	-16.8108	-19.0746	-19.1891	-10.5163	-20.7735	-21.3697	-22.1621	-8.14299	-16.9233	-39.2723	-24.2433	-26.8006	-37.8019	-35.0255	-41.8578
10392.4	14.771	-5.96478	-5.95044	14.2239	1.3891	1.47196	1.58612	22.1947	9.0379	13.3473	15.7826	24.3359	26.8395	36.3538	38.3548								10392.4	-16.7917	-19.0532	-19.1673	-10.5033	-20.7485	-21.3425	-22.132	-8.12976	-16.8942	-39.2147	-24.1922	-26.7357	-37.7072	-34.9084	-41.6911
10405	14.7689	-5.96746	-5.95318	14.223	1.38567	1.46813	1.5817	22.194	9.03466	13.3304	15.7743	24.3239	26.8128	36.3238	38.2996								10405	-16.7726	-19.0318	-19.1456	-10.4904	-20.7235	-21.3155	-22.102	-8.11657	-16.8651	-39.1573	-24.1414	-26.6711	-37.6129	-34.792	-41.5256
10417.5	14.7668	-5.97012	-5.9559	14.2221	1.38226	1.46431	1.5773	22.1932	9.03143	13.3136	15.766	24.3121	26.7864	36.2942	38.2452								10417.5	-16.7536	-19.0105	-19.1239	-10.4775	-20.6987	-21.2885	-22.0721	-8.10342	-16.8362	-39.1001	-24.0907	-26.6069	-37.5191	-34.6764	-41.3613
10430.1	14.7647	-5.97277	-5.95862	14.2212	1.37886	1.46051	1.57292	22.1925	9.02822	13.2969	15.7577	24.3004	26.7602	36.2648	38.1915								10430.1	-16.7346	-18.9893	-19.1023	-10.4646	-20.6738	-21.2615	-22.0423	-8.09033	-16.8074	-39.043	-24.0403	-26.543	-37.4258	-34.5616	-41.1982
10442.7	14.7626	-5.97542	-5.96133	14.2203	1.37548	1.45672	1.56855	22.1918	9.02503	13.2802	15.7496	24.2888	26.7342	36.2358	38.1385								10442.7	-16.7157	-18.9681	-19.0807	-10.4517	-20.649	-21.2347	-22.0126	-8.07728	-16.7786	-38.986	-23.9902	-26.4794	-37.3329	-34.4476	-41.0363
10455.2	14.7606	-5.97806	-5.96404	14.2194	1.3721	1.45295	1.56421	22.1911	9.02185	13.2637	15.7414	24.2772	26.7085	36.2071	38.0862								10455.2	-16.6968	-18.9469	-19.0591	-10.4389	-20.6243	-21.2079	-21.983	-8.06427	-16.75	-38.9293	-23.9402	-26.4161	-37.2405	-34.3342	-40.8755
10467.8	14.7585	-5.98068	-5.96673	14.2185	1.36874	1.4492	1.55989	22.1904	9.0187	13.2472	15.7334	24.2658	26.6829	36.1787	38.0346								10467.8	-16.6779	-18.9258	-19.0376	-10.4261	-20.5997	-21.1812	-21.9534	-8.05131	-16.7215	-38.8727	-23.8905	-26.3532	-37.1485	-34.2217	-40.7159
10480.4	14.7564	-5.9833	-5.96941	14.2177	1.3654	1.44546	1.55558	22.1897	9.01556	13.2308	15.7254	24.2544	26.6576	36.1506	37.9837								10480.4	-16.6591	-18.9048	-19.0162	-10.4133	-20.5751	-21.1545	-21.9239	-8.0384	-16.6931	-38.8163	-23.841	-26.2905	-37.057	-34.1098	-40.5574
10492.9	14.7544	-5.98591	-5.97208	14.2168	1.36206	1.44173	1.55129	22.189	9.01244	13.2145	15.7174	24.2431	26.6325	36.1228	37.9334								10492.9	-16.6403	-18.8837	-18.9948	-10.4006	-20.5506	-21.1279	-21.8945	-8.02553	-16.6648	-38.76	-23.7917	-26.2282	-36.966	-33.9987	-40.4001
10505.5	14.7523	-5.98851	-5.97475	14.2159	1.35873	1.43802	1.54702	22.1883	9.00933	13.1983	15.7095	24.232	26.6076	36.0953	37.8838								10505.5	-16.6215	-18.8628	-18.9735	-10.3879	-20.5261	-21.1014	-21.8652	-8.0127	-16.6366	-38.7039	-23.7427	-26.1663	-36.8754	-33.8883	-40.2439
10518.1	14.7503	-5.99111	-5.9774	14.215	1.35542	1.43432	1.54277	22.1876	9.00624	13.1821	15.7016	24.2209	26.5829	36.0681	37.8348								10518.1	-16.6029	-18.8418	-18.9522	-10.3752	-20.5016	-21.075	-21.836	-7.99992	-16.6085	-38.648	-23.6938	-26.1046	-36.7852	-33.7787	-40.0888
10530.6	14.7483	-5.99369	-5.98005	14.2142	1.35212	1.43064	1.53853	22.1869	9.00317	13.166	15.6938	24.2099	26.5584	36.0412	37.7865								10530.6	-16.5842	-18.8209	-18.9309	-10.3626	-20.4773	-21.0486	-21.8068	-7.98719	-16.5806	-38.5922	-23.6452	-26.0432	-36.6955	-33.6697	-39.9349
10543.2	14.7463	-5.99627	-5.98269	14.2133	1.34884	1.42697	1.53432	22.1862	9.00012	13.1501	15.6861	24.1989	26.5341	36.0146	37.7388								10543.2	-16.5656	-18.8001	-18.9097	-10.35	-20.453	-21.0223	-21.7777	-7.9745	-16.5527	-38.5366	-23.5968	-25.9822	-36.6062	-33.5614	-39.782
10555.8	14.7443	-5.99883	-5.98532	14.2125	1.34556	1.42331	1.53012	22.1856	8.99708	13.1341	15.6784	24.1881	26.51	35.9883	37.6917								10555.8	-16.547	-18.7793	-18.8885	-10.3374	-20.4287	-20.9961	-21.7488	-7.96185	-16.5249	-38.4812	-23.5486	-25.9214	-36.5174	-33.4539	-39.6302
10568.3	14.7423	-6.00139	-5.98794	14.2116	1.3423	1.41967	1.52594	22.1849	8.99406	13.1183	15.6707	24.1773	26.4861	35.9622	37.6452								10568.3	-16.5284	-18.7585	-18.8674	-10.3249	-20.4045	-20.9699	-21.7198	-7.94925	-16.4972	-38.4259	-23.5006	-25.8609	-36.429	-33.347	-39.4795
10580.9	14.7402	-6.00394	-5.99055	14.2108	1.33905	1.41605	1.52178	22.1842	8.99106	13.1025	15.6632	24.1667	26.4624	35.9365	37.5993								10580.9	-16.51	-18.7378	-18.8464	-10.3124	-20.3804	-20.9438	-21.691	-7.93669	-16.4696	-38.3708	-23.4528	-25.8008	-36.341	-33.2408	-39.3299
10593.5	14.7383	-6.00648	-5.99315	14.2099	1.33581	1.41244	1.51763	22.1835	8.98807	13.0869	15.6556	24.1561	26.4389	35.9109	37.554								10593.5	-16.4915	-18.7172	-18.8253	-10.2999	-20.3563	-20.9177	-21.6623	-7.92417	-16.4421	-38.3158	-23.4052	-25.7409	-36.2534	-33.1353	-39.1813
10606	14.7363	-6.00902	-5.99574	14.2091	1.33258	1.40884	1.51351	22.1829	8.98509	13.0713	15.6481	24.1456	26.4155	35.8857	37.5092								10606	-16.4731	-18.6965	-18.8043	-10.2874	-20.3323	-20.8917	-21.6336	-7.9117	-16.4148	-38.261	-23.3579	-25.6814	-36.1663	-33.0304	-39.0338
10618.6	14.7343	-6.01154	-5.99833	14.2082	1.32936	1.40526	1.5094	22.1822	8.98214	13.0557	15.6407	24.1351	26.3924	35.8607	37.465								10618.6	-16.4547	-18.676	-18.7834	-10.275	-20.3083	-20.8658	-21.605	-7.89926	-16.3875	-38.2063	-23.3107	-25.6221	-36.0796	-32.9263	-38.8874
10631.1	14.7323	-6.01406	-6.0009	14.2074	1.32616	1.40169	1.5053	22.1816	8.9792	13.0403	15.6333	24.1248	26.3695	35.836	37.4214								10631.1	-16.4364	-18.6554	-18.7625	-10.2626	-20.2844	-20.84	-21.5765	-7.88688	-16.3603	-38.1518	-23.2638	-25.5631	-35.9933	-32.8227	-38.7419
10643.7	14.7304	-6.01657	-6.00347	14.2066	1.32297	1.39813	1.50123	22.1809	8.97627	13.0249	15.6259	24.1145	26.3467	35.8116	37.3783								10643.7	-16.4181	-18.6349	-18.7417	-10.2503	-20.2606	-20.8142	-21.548	-7.87453	-16.3332	-38.0975	-23.2171	-25.5044	-35.9074	-32.7199	-38.5975
10656.3	14.7284	-6.01907	-6.00603	14.2057	1.31978	1.39459	1.49717	22.1802	8.97336	13.0096	15.6187	24.1043	26.3241	35.7874	37.3357								10656.3	-16.3998	-18.6145	-18.7209	-10.2379	-20.2368	-20.7885	-21.5196	-7.86222	-16.3062	-38.0433	-23.1705	-25.446	-35.822	-32.6177	-38.4541
10668.8	14.7264	-6.02156	-6.00858	14.2049	1.31661	1.39106	1.49313	22.1796	8.97047	12.9944	15.6114	24.0942	26.3017	35.7634	37.2937								10668.8	-16.3816	-18.5941	-18.7001	-10.2256	-20.213	-20.7628	-21.4914	-7.84996	-16.2793	-37.9892	-23.1242	-25.3879	-35.7369	-32.5161	-38.3118
10681.4	14.7245	-6.02404	-6.01112	14.2041	1.31346	1.38755	1.4891	22.1789	8.96759	12.9792	15.6042	24.0842	26.2795	35.7397	37.2522								10681.4	-16.3634	-18.5737	-18.6794	-10.2134	-20.1894	-20.7372	-21.4631	-7.83774	-16.2525	-37.9354	-23.078	-25.3301	-35.6523	-32.4152	-38.1704
10694	14.7226	-6.02652	-6.01365	14.2033	1.31031	1.38405	1.48509	22.1783	8.96473	12.9641	15.5971	24.0742	26.2575	35.7162	37.2112								10694	-16.3453	-18.5534	-18.6588	-10.2011	-20.1657	-20.7117	-21.435	-7.82556	-16.2258	-37.8817	-23.0321	-25.2726	-35.568	-32.3149	-38.03
10706.5	14.7206	-6.02898	-6.01618	14.2024	1.30717	1.38056	1.4811	22.1776	8.96188	12.9491	15.59	24.0643	26.2356	35.693	37.1707								10706.5	-16.3272	-18.5331	-18.6381	-10.1889	-20.1421	-20.6862	-21.407	-7.81342	-16.1992	-37.8281	-22.9864	-25.2153	-35.4842	-32.2152	-37.8906
10719.1	14.7187	-6.03144	-6.01869	14.2016	1.30405	1.37709	1.47713	22.177	8.95905	12.9342	15.5829	24.0545	26.2139	35.67	37.1307								10719.1	-16.3091	-18.5129	-18.6176	-10.1767	-20.1186	-20.6608	-21.379	-7.80132	-16.1727	-37.7747	-22.9408	-25.1583	-35.4008	-32.1161	-37.7522
10731.7	14.7168	-6.03389	-6.0212	14.2008	1.30094	1.37362	1.47317	22.1764	8.95623	12.9193	15.5759	24.0447	26.1924	35.6473	37.0911								10731.7	-16.2911	-18.4927	-18.597	-10.1646	-20.0952	-20.6355	-21.3511	-7.78927	-16.1463	-37.7214	-22.8955	-25.1016	-35.3177	-32.0177	-37.6147
10744.2	14.7149	-6.03634	-6.0237	14.2	1.29784	1.37018	1.46923	22.1757	8.95343	12.9045	15.5689	24.035	26.1711	35.6247	37.0521								10744.2	-16.2731	-18.4726	-18.5765	-10.1525	-20.0717	-20.6102	-21.3232	-7.77725	-16.12	-37.6683	-22.8503	-25.0452	-35.2351	-31.9199	-37.4782
10756.8	14.713	-6.03877	-6.02619	14.1992	1.29475	1.36674	1.4653	22.1751	8.95064	12.8898	15.562	24.0254	26.1499	35.6024	37.0135								10756.8	-16.2552	-18.4525	-18.5561	-10.1404	-20.0484	-20.585	-21.2955	-7.76527	-16.0938	-37.6153	-22.8053	-24.989	-35.1528	-31.8227	-37.3426
10769.4	14.7111	-6.0412	-6.02867	14.1984	1.29167	1.36332	1.46139	22.1745	8.94787	12.8752	15.5551	24.0159	26.1289	35.5804	36.9754								10769.4	-16.2372	-18.4324	-18.5357	-10.1283	-20.0251	-20.5598	-21.2678	-7.75334	-16.0676	-37.5625	-22.7606	-24.9331	-35.071	-31.7261	-37.208
10781.9	14.7092	-6.04362	-6.03115	14.1976	1.2886	1.35991	1.4575	22.1739	8.94511	12.8606	15.5483	24.0065	26.108	35.5585	36.9378								10781.9	-16.2194	-18.4124	-18.5153	-10.1163	-20.0018	-20.5347	-21.2402	-7.74144	-16.0416	-37.5098	-22.716	-24.8775	-34.9895	-31.6301	-37.0743
10794.5	14.7073	-6.04603	-6.03361	14.1968	1.28554	1.35652	1.45362	22.1732	8.94236	12.8461	15.5415	23.9971	26.0873	35.5369	36.9006								10794.5	-16.2016	-18.3924	-18.495	-10.1043	-19.9786	-20.5097	-21.2127	-7.72959	-16.0156	-37.4573	-22.6716	-24.8221	-34.9084	-31.5346	-36.9415
10807.1	14.7054	-6.04843	-6.03607	14.196	1.28249	1.35314	1.44976	22.1726	8.93963	12.8316	15.5348	23.9877	26.0668	35.5155	36.8638								10807.1	-16.1837	-18.3725	-18.4748	-10.0923	-19.9555	-20.4848	-21.1852	-7.71777	-15.9898	-37.4049	-22.6274	-24.767	-34.8277	-31.4398	-36.8096
10819.6	14.7035	-6.05082	-6.03852	14.1952	1.27946	1.34977	1.44592	22.172	8.93692	12.8172	15.5281	23.9785	26.0465	35.4943	36.8275								10819.6	-16.166	-18.3526	-18.4545	-10.0803	-19.9324	-20.4599	-21.1578	-7.70599	-15.964	-37.3527	-22.5833	-24.7122	-34.7474	-31.3455	-36.6787
10832.2	14.7017	-6.05321	-6.04096	14.1944	1.27643	1.34641	1.44209	22.1714	8.93422	12.8029	15.5214	23.9693	26.0262	35.4733	36.7916								10832.2	-16.1483	-18.3327	-18.4343	-10.0684	-19.9094	-20.435	-21.1305	-7.69425	-15.9383	-37.3007	-22.5395	-24.6576	-34.6674	-31.2519	-36.5486
10844.8	14.6998	-6.05559	-6.0434	14.1936	1.27342	1.34307	1.43827	22.1708	8.93153	12.7887	15.5148	23.9602	26.0062	35.4525	36.7561								10844.8	-16.1306	-18.3129	-18.4142	-10.0565	-19.8864	-20.4103	-21.1033	-7.68255	-15.9127	-37.2487	-22.4959	-24.6033	-34.5878	-31.1587	-36.4195
10857.3	14.6979	-6.05796	-6.04582	14.1928	1.27042	1.33974	1.43447	22.1702	8.92885	12.7745	15.5082	23.9511	25.9863	35.4319	36.721								10857.3	-16.113	-18.2931	-18.3941	-10.0447	-19.8635	-20.3855	-21.0761	-7.67089	-15.8872	-37.197	-22.4524	-24.5492	-34.5086	-31.0662	-36.2912
10869.9	14.6961	-6.06033	-6.04824	14.192	1.26742	1.33642	1.43069	22.1696	8.92619	12.7604	15.5017	23.9421	25.9666	35.4115	36.6864								10869.9	-16.0953	-18.2734	-18.374	-10.0328	-19.8406	-20.3609	-21.049	-7.65927	-15.8618	-37.1453	-22.4091	-24.4954	-34.4298	-30.9742	-36.1638
10882.5	14.6942	-6.06269	-6.05065	14.1913	1.26444	1.33311	1.42692	22.169	8.92355	12.7464	15.4952	23.9332	25.947	35.3913	36.6521								10882.5	-16.0778	-18.2537	-18.354	-10.021	-19.8178	-20.3363	-21.022	-7.64768	-15.8365	-37.0938	-22.366	-24.4418	-34.3513	-30.8828	-36.0372
10895	14.6924	-6.06503	-6.05305	14.1905	1.26147	1.32982	1.42317	22.1684	8.92092	12.7324	15.4887	23.9244	25.9275	35.3713	36.6183								10895	-16.0602	-18.2341	-18.3341	-10.0092	-19.795	-20.3117	-20.995	-7.63614	-15.8112	-37.0425	-22.3231	-24.3885	-34.2732	-30.7919	-35.9116
10907.6	14.6906	-6.06738	-6.05545	14.1897	1.25851	1.32654	1.41944	22.1678	8.9183	12.7185	15.4823	23.9156	25.9082	35.3516	36.5848								10907.6	-16.0428	-18.2145	-18.3141	-9.99749	-19.7723	-20.2873	-20.9681	-7.62463	-15.7861	-36.9913	-22.2803	-24.3355	-34.1955	-30.7016	-35.7867
10920.2	14.6887	-6.06971	-6.05783	14.1889	1.25556	1.32327	1.41571	22.1672	8.91569	12.7047	15.4759	23.9068	25.8891	35.3319	36.5517								10920.2	-16.0253	-18.1949	-18.2942	-9.98576	-19.7496	-20.2629	-20.9413	-7.61316	-15.761	-36.9402	-22.2377	-24.2827	-34.1181	-30.6118	-35.6628
10932.7	14.6869	-6.07204	-6.06021	14.1882	1.25262	1.32001	1.41201	22.1666	8.9131	12.6909	15.4696	23.8982	25.8701	35.3125	36.519								10932.7	-16.0079	-18.1754	-18.2744	-9.97406	-19.727	-20.2385	-20.9146	-7.60172	-15.736	-36.8893	-22.1953	-24.2301	-34.0411	-30.5225	-35.5396
10945.3	14.6851	-6.07435	-6.06258	14.1874	1.24969	1.31677	1.40832	22.166	8.91052	12.6772	15.4633	23.8896	25.8512	35.2933	36.4867								10945.3	-15.9905	-18.1559	-18.2546	-9.9624	-19.7044	-20.2142	-20.8879	-7.59033	-15.7111	-36.8385	-22.1531	-24.1778	-33.9644	-30.4338	-35.4173
10957.9	14.6833	-6.07667	-6.06495	14.1867	1.24677	1.31354	1.40464	22.1655	8.90795	12.6635	15.4571	23.881	25.8325	35.2743	36.4548								10957.9	-15.9732	-18.1364	-18.2348	-9.95075	-19.6819	-20.19	-20.8613	-7.57897	-15.6863	-36.7879	-22.1111	-24.1257	-33.8881	-30.3456	-35.2958
10970.4	14.6815	-6.07897	-6.0673	14.1859	1.24386	1.31032	1.40098	22.1649	8.9054	12.6499	15.4509	23.8725	25.8139	35.2554	36.4232								10970.4	-15.9558	-18.117	-18.2151	-9.93914	-19.6594	-20.1658	-20.8348	-7.56764	-15.6616	-36.7374	-22.0692	-24.0739	-33.8121	-30.258	-35.1751
10983	14.6797	-6.08127	-6.06965	14.1851	1.24096	1.30711	1.39733	22.1643	8.90286	12.6364	15.4447	23.8641	25.7955	35.2367	36.3919								10983	-15.9386	-18.0977	-18.1954	-9.92755	-19.637	-20.1417	-20.8084	-7.55636	-15.637	-36.687	-22.0275	-24.0223	-33.7365	-30.1709	-35.0553
10995.6	14.6779	-6.08356	-6.07199	14.1844	1.23808	1.30391	1.3937	22.1637	8.90033	12.6229	15.4386	23.8557	25.7772	35.2182	36.361								10995.6	-15.9213	-18.0784	-18.1758	-9.91599	-19.6147	-20.1176	-20.782	-7.54511	-15.6124	-36.6368	-21.9859	-23.9709	-33.6612	-30.0842	-34.9362
11008.1	14.6761	-6.08584	-6.07432	14.1836	1.2352	1.30073	1.39008	22.1632	8.89782	12.6096	15.4325	23.8474	25.759	35.1999	36.3305								11008.1	-15.9041	-18.0591	-18.1562	-9.90446	-19.5924	-20.0936	-20.7556	-7.5339	-15.5879	-36.5867	-21.9446	-23.9198	-33.5863	-29.9981	-34.8179
11020.7	14.6743	-6.08811	-6.07664	14.1829	1.23233	1.29756	1.38648	22.1626	8.89532	12.5962	15.4264	23.8392	25.741	35.1817	36.3003								11020.7	-15.887	-18.0398	-18.1366	-9.89296	-19.5701	-20.0696	-20.7294	-7.52272	-15.5636	-36.5368	-21.9034	-23.8689	-33.5117	-29.9125	-34.7004
11033.3	14.6725	-6.09038	-6.07896	14.1821	1.22947	1.2944	1.38289	22.162	8.89283	12.5829	15.4204	23.831	25.7231	35.1637	36.2704								11033.3	-15.8698	-18.0206	-18.1171	-9.88148	-19.5479	-20.0458	-20.7032	-7.51158	-15.5392	-36.487	-21.8624	-23.8183	-33.4375	-29.8274	-34.5837
11045.8	14.6708	-6.09264	-6.08127	14.1814	1.22662	1.29125	1.37931	22.1615	8.89035	12.5697	15.4144	23.8228	25.7054	35.1459	36.2409								11045.8	-15.8528	-18.0014	-18.0976	-9.87003	-19.5257	-20.0219	-20.6771	-7.50047	-15.515	-36.4373	-21.8215	-23.7678	-33.3636	-29.7428	-34.4678
11058.4	14.669	-6.09489	-6.08357	14.1806	1.22378	1.28811	1.37575	22.1609	8.88789	12.5566	15.4085	23.8148	25.6877	35.1283	36.2117								11058.4	-15.8357	-17.9823	-18.0782	-9.8586	-19.5036	-19.9982	-20.6511	-7.4894	-15.4909	-36.3878	-21.7808	-23.7177	-33.29	-29.6587	-34.3526
11071	14.6673	-6.09714	-6.08587	14.1799	1.22096	1.28499	1.3722	22.1604	8.88544	12.5435	15.4025	23.8067	25.6702	35.1108	36.1828								11071	-15.8187	-17.9632	-18.0588	-9.8472	-19.4816	-19.9744	-20.6251	-7.47837	-15.4668	-36.3384	-21.7403	-23.6677	-33.2168	-29.5751	-34.2382
11083.5	14.6655	-6.09937	-6.08815	14.1792	1.21814	1.28187	1.36867	22.1598	8.883	12.5305	15.3967	23.7988	25.6529	35.0935	36.1543								11083.5	-15.8017	-17.9442	-18.0394	-9.83583	-19.4596	-19.9508	-20.5992	-7.46737	-15.4429	-36.2891	-21.6999	-23.618	-33.1439	-29.492	-34.1246
11096.1	14.6638	-6.10161	-6.09043	14.1784	1.21533	1.27877	1.36515	22.1592	8.88057	12.5175	15.3908	23.7909	25.6356	35.0763	36.126								11096.1	-15.7847	-17.9252	-18.0201	-9.82448	-19.4376	-19.9272	-20.5733	-7.45641	-15.419	-36.24	-21.6597	-23.5684	-33.0713	-29.4093	-34.0117
11108.7	14.662	-6.10383	-6.09271	14.1777	1.21253	1.27568	1.36165	22.1587	8.87816	12.5046	15.385	23.783	25.6185	35.0593	36.0981								11108.7	-15.7678	-17.9062	-18.0009	-9.81317	-19.4157	-19.9036	-20.5475	-7.44548	-15.3951	-36.191	-21.6197	-23.5192	-32.999	-29.3272	-33.8995
11121.2	14.6603	-6.10605	-6.09497	14.177	1.20974	1.2726	1.35816	22.1581	8.87575	12.4917	15.3792	23.7752	25.6015	35.0424	36.0704								11121.2	-15.7509	-17.8873	-17.9816	-9.80187	-19.3938	-19.8802	-20.5218	-7.43458	-15.3714	-36.1422	-21.5798	-23.4701	-32.9271	-29.2455	-33.7881
11133.8	14.6586	-6.10826	-6.09723	14.1762	1.20696	1.26953	1.35468	22.1576	8.87336	12.4789	15.3735	23.7675	25.5847	35.0257	36.0431								11133.8	-15.7341	-17.8684	-17.9624	-9.79061	-19.372	-19.8567	-20.4962	-7.42372	-15.3477	-36.0934	-21.54	-23.4213	-32.8555	-29.1642	-33.6774
11146.4	14.6568	-6.11046	-6.09948	14.1755	1.20419	1.26648	1.35122	22.1571	8.87098	12.4662	15.3678	23.7598	25.5679	35.0092	36.0161								11146.4	-15.7173	-17.8495	-17.9433	-9.77937	-19.3503	-19.8333	-20.4706	-7.4129	-15.3242	-36.0449	-21.5005	-23.3726	-32.7843	-29.0835	-33.5674
11158.9	14.6551	-6.11266	-6.10172	14.1748	1.20143	1.26343	1.34777	22.1565	8.86862	12.4535	15.3621	23.7521	25.5513	34.9928	35.9893								11158.9	-15.7005	-17.8307	-17.9242	-9.76815	-19.3285	-19.81	-20.4451	-7.40211	-15.3007	-35.9964	-21.4611	-23.3242	-32.7133	-29.0032	-33.4581
11171.5	14.6534	-6.11484	-6.10396	14.1741	1.19868	1.2604	1.34434	22.156	8.86626	12.4409	15.3565	23.7445	25.5348	34.9766	35.9628								11171.5	-15.6838	-17.8119	-17.9051	-9.75696	-19.3069	-19.7868	-20.4197	-7.39135	-15.2773	-35.9481	-21.4218	-23.276	-32.6427	-28.9234	-33.3495
11184.1	14.6517	-6.11703	-6.10619	14.1734	1.19594	1.25737	1.34091	22.1554	8.86392	12.4283	15.3509	23.737	25.5184	34.9605	35.9367								11184.1	-15.6671	-17.7932	-17.8861	-9.7458	-19.2853	-19.7635	-20.3943	-7.38063	-15.2539	-35.8999	-21.3827	-23.228	-32.5723	-28.844	-33.2417
11196.6	14.65	-6.1192	-6.10841	14.1727	1.19321	1.25436	1.33751	22.1549	8.86158	12.4158	15.3453	23.7295	25.5022	34.9445	35.9108								11196.6	-15.6504	-17.7745	-17.8671	-9.73466	-19.2637	-19.7404	-20.369	-7.36994	-15.2306	-35.8518	-21.3438	-23.1803	-32.5023	-28.7651	-33.1345
11209.2	14.6483	-6.12137	-6.11062	14.172	1.19048	1.25136	1.33411	22.1544	8.85926	12.4033	15.3398	23.722	25.486	34.9287	35.8851								11209.2	-15.6338	-17.7558	-17.8481	-9.72355	-19.2422	-19.7173	-20.3437	-7.35928	-15.2074	-35.8039	-21.305	-23.1327	-32.4326	-28.6866	-33.028
11221.8	14.6466	-6.12353	-6.11283	14.1712	1.18777	1.24837	1.33073	22.1538	8.85695	12.391	15.3343	23.7147	25.47	34.913	35.8598								11221.8	-15.6172	-17.7372	-17.8292	-9.71247	-19.2207	-19.6943	-20.3185	-7.34866	-15.1843	-35.7561	-21.2663	-23.0854	-32.3632	-28.6086	-32.9222
11234.3	14.6449	-6.12569	-6.11503	14.1705	1.18507	1.24539	1.32736	22.1533	8.85465	12.3786	15.3288	23.7073	25.4541	34.8975	35.8347								11234.3	-15.6006	-17.7186	-17.8103	-9.70141	-19.1993	-19.6713	-20.2934	-7.33807	-15.1613	-35.7084	-21.2279	-23.0383	-32.2941	-28.531	-32.8171
11246.9	14.6432	-6.12783	-6.11723	14.1698	1.18237	1.24242	1.32401	22.1528	8.85237	12.3663	15.3234	23.7	25.4383	34.8821	35.8099								11246.9	-15.5841	-17.7001	-17.7915	-9.69037	-19.1779	-19.6483	-20.2684	-7.32751	-15.1383	-35.6609	-21.1895	-22.9913	-32.2254	-28.4539	-32.7127
11259.5	14.6416	-6.12998	-6.11941	14.1691	1.17969	1.23947	1.32066	22.1523	8.85009	12.3541	15.318	23.6928	25.4226	34.8669	35.7853								11259.5	-15.5676	-17.6816	-17.7727	-9.67936	-19.1566	-19.6254	-20.2433	-7.31699	-15.1154	-35.6135	-21.1513	-22.9446	-32.1569	-28.3772	-32.6089
11272	14.6399	-6.13211	-6.12159	14.1684	1.17701	1.23652	1.31733	22.1518	8.84782	12.3419	15.3126	23.6856	25.407	34.8518	35.761								11272	-15.5511	-17.6631	-17.7539	-9.66838	-19.1353	-19.6026	-20.2184	-7.3065	-15.0926	-35.5662	-21.1133	-22.8981	-32.0887	-28.3009	-32.5058
11284.6	14.6382	-6.13424	-6.12376	14.1677	1.17434	1.23358	1.31402	22.1513	8.84557	12.3298	15.3073	23.6785	25.3915	34.8368	35.7369								11284.6	-15.5347	-17.6446	-17.7352	-9.65742	-19.114	-19.5798	-20.1936	-7.29604	-15.0699	-35.519	-21.0754	-22.8518	-32.0208	-28.225	-32.4033
11297.2	14.6366	-6.13636	-6.12593	14.167	1.17169	1.23066	1.31071	22.1507	8.84333	12.3177	15.302	23.6714	25.3762	34.8219	35.7131								11297.2	-15.5183	-17.6262	-17.7165	-9.64648	-19.0929	-19.5571	-20.1688	-7.28562	-15.0472	-35.472	-21.0377	-22.8057	-31.9533	-28.1496	-32.3015
11309.7	14.6349	-6.13847	-6.12809	14.1663	1.16904	1.22774	1.30742	22.1502	8.84109	12.3057	15.2967	23.6643	25.3609	34.8072	35.6896								11309.7	-15.5019	-17.6079	-17.6979	-9.63557	-19.0717	-19.5345	-20.144	-7.27522	-15.0246	-35.4251	-21.0001	-22.7598	-31.886	-28.0746	-32.2003
11322.3	14.6333	-6.14058	-6.13024	14.1657	1.1664	1.22484	1.30415	22.1497	8.83887	12.2937	15.2915	23.6573	25.3458	34.7926	35.6662								11322.3	-15.4856	-17.5895	-17.6793	-9.62469	-19.0506	-19.5118	-20.1193	-7.26486	-15.0021	-35.3783	-20.9626	-22.7141	-31.819	-28	-32.0998
11334.9	14.6316	-6.14268	-6.13239	14.165	1.16377	1.22194	1.30088	22.1492	8.83666	12.2819	15.2863	23.6503	25.3307	34.7782	35.6432								11334.9	-15.4693	-17.5713	-17.6607	-9.61383	-19.0296	-19.4893	-20.0947	-7.25453	-14.9797	-35.3317	-20.9253	-22.6685	-31.7523	-27.9258	-31.9999
11347.4	14.63	-6.14478	-6.13452	14.1643	1.16114	1.21906	1.29763	22.1487	8.83446	12.27	15.2811	23.6434	25.3158	34.7638	35.6203								11347.4	-15.453	-17.553	-17.6422	-9.60299	-19.0086	-19.4668	-20.0702	-7.24423	-14.9573	-35.2851	-20.8882	-22.6232	-31.6859	-27.8521	-31.9006
11360	14.6284	-6.14686	-6.13665	14.1636	1.15853	1.21619	1.29439	22.1482	8.83227	12.2582	15.2759	23.6366	25.301	34.7496	35.5977								11360	-15.4368	-17.5348	-17.6237	-9.59218	-18.9876	-19.4443	-20.0457	-7.23397	-14.935	-35.2387	-20.8512	-22.5781	-31.6198	-27.7787	-31.802
11372.6	14.6267	-6.14895	-6.13878	14.1629	1.15593	1.21332	1.29116	22.1477	8.83009	12.2464	15.2708	23.6297	25.2863	34.7355	35.5753								11372.6	-15.4206	-17.5166	-17.6052	-9.5814	-18.9667	-19.4219	-20.0212	-7.22373	-14.9128	-35.1924	-20.8143	-22.5332	-31.5539	-27.7058	-31.7039
11385.1	14.6251	-6.15102	-6.1409	14.1623	1.15333	1.21047	1.28794	22.1472	8.82792	12.2347	15.2657	23.623	25.2716	34.7216	35.5532								11385.1	-15.4044	-17.4985	-17.5868	-9.57063	-18.9458	-19.3996	-19.9969	-7.21353	-14.8906	-35.1463	-20.7776	-22.4885	-31.4884	-27.6332	-31.6065
11397.7	14.6235	-6.15309	-6.14301	14.1616	1.15074	1.20763	1.28474	22.1467	8.82577	12.2231	15.2607	23.6162	25.2571	34.7077	35.5313								11397.7	-15.3883	-17.4804	-17.5684	-9.5599	-18.925	-19.3773	-19.9726	-7.20336	-14.8686	-35.1002	-20.741	-22.4439	-31.4231	-27.5611	-31.5097
11410.3	14.6219	-6.15515	-6.14511	14.1609	1.14817	1.2048	1.28155	22.1462	8.82362	12.2115	15.2556	23.6095	25.2427	34.694	35.5095								11410.3	-15.3722	-17.4623	-17.5501	-9.54918	-18.9043	-19.355	-19.9483	-7.19322	-14.8465	-35.0543	-20.7045	-22.3996	-31.3581	-27.4893	-31.4135
11422.8	14.6203	-6.15721	-6.14721	14.1602	1.1456	1.20198	1.27837	22.1457	8.82148	12.2	15.2506	23.6029	25.2284	34.6804	35.4881								11422.8	-15.3561	-17.4443	-17.5317	-9.5385	-18.8835	-19.3328	-19.9242	-7.1831	-14.8246	-35.0085	-20.6682	-22.3554	-31.2934	-27.4179	-31.3179
11435.4	14.6187	-6.15926	-6.1493	14.1596	1.14304	1.19916	1.27521	22.1453	8.81935	12.1885	15.2456	23.5963	25.2142	34.6669	35.4668								11435.4	-15.3401	-17.4262	-17.5135	-9.52783	-18.8628	-19.3107	-19.9	-7.17303	-14.8027	-34.9629	-20.632	-22.3115	-31.229	-27.3469	-31.2228
11448	14.6171	-6.1613	-6.15139	14.1589	1.14049	1.19636	1.27205	22.1448	8.81724	12.177	15.2407	23.5897	25.2	34.6535	35.4457								11448	-15.3241	-17.4083	-17.4952	-9.51719	-18.8422	-19.2886	-19.876	-7.16298	-14.7809	-34.9173	-20.596	-22.2677	-31.1649	-27.2764	-31.1284
11460.5	14.6155	-6.16334	-6.15347	14.1582	1.13794	1.19357	1.26891	22.1443	8.81513	12.1656	15.2358	23.5832	25.186	34.6402	35.4249								11460.5	-15.3081	-17.3904	-17.477	-9.50657	-18.8216	-19.2666	-19.8519	-7.15296	-14.7592	-34.8719	-20.5601	-22.2241	-31.101	-27.2061	-31.0345
11473.1	14.6139	-6.16537	-6.15554	14.1576	1.13541	1.19079	1.26578	22.1438	8.81303	12.1543	15.2309	23.5767	25.1721	34.6271	35.4042								11473.1	-15.2922	-17.3725	-17.4589	-9.49598	-18.8011	-19.2446	-19.828	-7.14297	-14.7375	-34.8266	-20.5243	-22.1807	-31.0374	-27.1363	-30.9412
11485.7	14.6123	-6.16739	-6.1576	14.1569	1.13288	1.18802	1.26266	22.1433	8.81094	12.143	15.226	23.5703	25.1582	34.614	35.3838								11485.7	-15.2763	-17.3546	-17.4408	-9.48541	-18.7806	-19.2226	-19.8041	-7.13301	-14.7159	-34.7814	-20.4887	-22.1375	-30.9741	-27.0669	-30.8485
11498.2	14.6107	-6.16941	-6.15966	14.1563	1.13036	1.18525	1.25956	22.1428	8.80886	12.1317	15.2212	23.5639	25.1445	34.6011	35.3635								11498.2	-15.2604	-17.3368	-17.4227	-9.47487	-18.7601	-19.2008	-19.7803	-7.12308	-14.6944	-34.7363	-20.4532	-22.0944	-30.911	-26.9978	-30.7563
11510.8	14.6092	-6.17142	-6.16171	14.1556	1.12785	1.1825	1.25646	22.1424	8.8068	12.1205	15.2164	23.5576	25.1308	34.5883	35.3435								11510.8	-15.2446	-17.319	-17.4046	-9.46434	-18.7397	-19.1789	-19.7565	-7.11318	-14.673	-34.6914	-20.4179	-22.0516	-30.8482	-26.9291	-30.6648
11523.4	14.6076	-6.17343	-6.16376	14.1549	1.12535	1.17976	1.25338	22.1419	8.80474	12.1094	15.2116	23.5512	25.1173	34.5755	35.3237								11523.4	-15.2288	-17.3013	-17.3866	-9.45384	-18.7193	-19.1571	-19.7328	-7.10332	-14.6516	-34.6465	-20.3827	-22.0089	-30.7857	-26.8607	-30.5737
11535.9	14.606	-6.17542	-6.1658	14.1543	1.12286	1.17702	1.25031	22.1414	8.80269	12.0983	15.2068	23.545	25.1038	34.5629	35.304								11535.9	-15.213	-17.2836	-17.3686	-9.44337	-18.699	-19.1354	-19.7092	-7.09348	-14.6302	-34.6018	-20.3475	-21.9664	-30.7234	-26.7928	-30.4832
11548.5	14.6045	-6.17742	-6.16783	14.1537	1.12038	1.1743	1.24725	22.141	8.80065	12.0872	15.2021	23.5387	25.0905	34.5504	35.2845								11548.5	-15.1973	-17.2659	-17.3507	-9.43292	-18.6787	-19.1137	-19.6856	-7.08367	-14.609	-34.5572	-20.3126	-21.9241	-30.6614	-26.7251	-30.3933
11561.1	14.6029	-6.1794	-6.16986	14.153	1.1179	1.17159	1.2442	22.1405	8.79862	12.0762	15.1974	23.5326	25.0772	34.538	35.2653								11561.1	-15.1816	-17.2482	-17.3328	-9.42249	-18.6585	-19.0921	-19.6621	-7.07389	-14.5878	-34.5128	-20.2778	-21.8819	-30.5997	-26.6579	-30.3039
11573.6	14.6014	-6.18139	-6.17188	14.1524	1.11543	1.16888	1.24116	22.14	8.7966	12.0653	15.1927	23.5264	25.064	34.5257	35.2462								11573.6	-15.1659	-17.2306	-17.3149	-9.41208	-18.6383	-19.0705	-19.6386	-7.06414	-14.5667	-34.4684	-20.2431	-21.8399	-30.5382	-26.591	-30.215
11586.2	14.5998	-6.18336	-6.1739	14.1517	1.11297	1.16619	1.23814	22.1395	8.79459	12.0544	15.1881	23.5203	25.0509	34.5135	35.2273								11586.2	-15.1502	-17.213	-17.2971	-9.4017	-18.6181	-19.049	-19.6152	-7.05441	-14.5456	-34.4241	-20.2085	-21.7981	-30.477	-26.5244	-30.1267
11598.8	14.5983	-6.18533	-6.1759	14.1511	1.11052	1.1635	1.23513	22.1391	8.79259	12.0435	15.1834	23.5142	25.0378	34.5014	35.2086								11598.8	-15.1346	-17.1955	-17.2793	-9.39134	-18.598	-19.0275	-19.5918	-7.04472	-14.5246	-34.38	-20.174	-21.7565	-30.4161	-26.4582	-30.0389
11611.3	14.5968	-6.18729	-6.17791	14.1504	1.10808	1.16083	1.23212	22.1386	8.7906	12.0327	15.1788	23.5082	25.0249	34.4894	35.19								11611.3	-15.119	-17.178	-17.2615	-9.38101	-18.578	-19.006	-19.5685	-7.03505	-14.5037	-34.336	-20.1397	-21.7151	-30.3554	-26.3924	-29.9516
11623.9	14.5952	-6.18925	-6.1799	14.1498	1.10564	1.15816	1.22913	22.1382	8.78861	12.0219	15.1743	23.5022	25.0121	34.4775	35.1716								11623.9	-15.1035	-17.1605	-17.2438	-9.3707	-18.5579	-18.9846	-19.5453	-7.02542	-14.4828	-34.2921	-20.1055	-21.6738	-30.2949	-26.3269	-29.8649
11636.5	14.5937	-6.1912	-6.18189	14.1492	1.10322	1.1555	1.22615	22.1377	8.78664	12.0112	15.1697	23.4962	24.9993	34.4657	35.1535								11636.5	-15.088	-17.1431	-17.2261	-9.3604	-18.538	-18.9633	-19.5221	-7.01581	-14.462	-34.2483	-20.0715	-21.6327	-30.2347	-26.2618	-29.7786
11649	14.5922	-6.19314	-6.18387	14.1486	1.1008	1.15285	1.22318	22.1373	8.78467	12.0005	15.1652	23.4903	24.9866	34.454	35.1354								11649	-15.0725	-17.1257	-17.2085	-9.35014	-18.518	-18.942	-19.4989	-7.00623	-14.4413	-34.2046	-20.0375	-21.5917	-30.1748	-26.1969	-29.6929
11661.6	14.5907	-6.19508	-6.18585	14.1479	1.09839	1.15022	1.22022	22.1368	8.78272	11.9899	15.1607	23.4844	24.974	34.4424	35.1176								11661.6	-15.057	-17.1083	-17.1909	-9.33989	-18.4981	-18.9208	-19.4759	-6.99668	-14.4207	-34.1611	-20.0037	-21.5509	-30.1151	-26.1325	-29.6077
11674.2	14.5892	-6.19702	-6.18782	14.1473	1.09598	1.14759	1.21728	22.1364	8.78077	11.9793	15.1562	23.4785	24.9615	34.4309	35.0999								11674.2	-15.0416	-17.091	-17.1733	-9.32967	-18.4783	-18.8996	-19.4529	-6.98716	-14.4001	-34.1176	-19.97	-21.5103	-30.0556	-26.0683	-29.523
11686.7	14.5877	-6.19894	-6.18979	14.1467	1.09359	1.14497	1.21434	22.1359	8.77883	11.9688	15.1518	23.4727	24.9491	34.4194	35.0824								11686.7	-15.0262	-17.0737	-17.1557	-9.31947	-18.4585	-18.8784	-19.4299	-6.97766	-14.3795	-34.0743	-19.9364	-21.4699	-29.9964	-26.0045	-29.4387
11699.3	14.5861	-6.20086	-6.19175	14.146	1.0912	1.14235	1.21142	22.1355	8.7769	11.9583	15.1473	23.4669	24.9367	34.4081	35.065								11699.3	-15.0108	-17.0564	-17.1382	-9.30929	-18.4387	-18.8573	-19.407	-6.9682	-14.359	-34.0311	-19.903	-21.4296	-29.9374	-25.9411	-29.355
11711.9	14.5846	-6.20278	-6.1937	14.1454	1.08882	1.13975	1.2085	22.135	8.77498	11.9478	15.143	23.4612	24.9245	34.3969	35.0479								11711.9	-14.9955	-17.0392	-17.1207	-9.29914	-18.419	-18.8363	-19.3841	-6.95876	-14.3386	-33.9879	-19.8697	-21.3895	-29.8787	-25.8779	-29.2718
11724.4	14.5832	-6.20469	-6.19565	14.1448	1.08645	1.13716	1.2056	22.1346	8.77307	11.9374	15.1386	23.4555	24.9123	34.3857	35.0308								11724.4	-14.9802	-17.022	-17.1033	-9.28901	-18.3993	-18.8153	-19.3613	-6.94935	-14.3183	-33.9449	-19.8365	-21.3496	-29.8203	-25.8151	-29.189
11737	14.5817	-6.20659	-6.19759	14.1442	1.08409	1.13458	1.20271	22.1342	8.77117	11.927	15.1342	23.4498	24.9002	34.3746	35.014								11737	-14.9649	-17.0048	-17.0859	-9.2789	-18.3797	-18.7943	-19.3386	-6.93996	-14.298	-33.9021	-19.8034	-21.3098	-29.762	-25.7526	-29.1068
11749.6	14.5802	-6.20849	-6.19952	14.1436	1.08173	1.132	1.19983	22.1337	8.76928	11.9167	15.1299	23.4442	24.8881	34.3637	34.9972								11749.6	-14.9496	-16.9877	-17.0685	-9.26881	-18.3601	-18.7734	-19.3159	-6.93061	-14.2778	-33.8593	-19.7704	-21.2701	-29.704	-25.6904	-29.025
11762.1	14.5787	-6.21038	-6.20145	14.143	1.07938	1.12943	1.19696	22.1333	8.76739	11.9064	15.1256	23.4385	24.8762	34.3528	34.9807								11762.1	-14.9344	-16.9706	-17.0512	-9.25874	-18.3405	-18.7525	-19.2933	-6.92128	-14.2576	-33.8166	-19.7376	-21.2307	-29.6463	-25.6285	-28.9437
11774.7	14.5772	-6.21227	-6.20337	14.1424	1.07704	1.12688	1.19409	22.1328	8.76551	11.8962	15.1213	23.433	24.8643	34.342	34.9643								11774.7	-14.9192	-16.9535	-17.0339	-9.2487	-18.321	-18.7317	-19.2707	-6.91197	-14.2375	-33.7741	-19.7049	-21.1914	-29.5888	-25.567	-28.8628
11787.3	14.5758	-6.21415	-6.20529	14.1417	1.07471	1.12433	1.19124	22.1324	8.76364	11.886	15.1171	23.4274	24.8525	34.3312	34.948								11787.3	-14.9041	-16.9365	-17.0166	-9.23868	-18.3015	-18.711	-19.2482	-6.9027	-14.2175	-33.7316	-19.6723	-21.1522	-29.5315	-25.5058	-28.7825
11799.8	14.5743	-6.21603	-6.2072	14.1411	1.07238	1.12179	1.1884	22.132	8.76178	11.8758	15.1128	23.4219	24.8408	34.3206	34.9319								11799.8	-14.889	-16.9195	-16.9993	-9.22868	-18.2821	-18.6902	-19.2257	-6.89345	-14.1975	-33.6893	-19.6398	-21.1132	-29.4744	-25.4448	-28.7025
11812.4	14.5728	-6.2179	-6.20911	14.1405	1.07006	1.11926	1.18558	22.1316	8.75993	11.8657	15.1086	23.4165	24.8291	34.3101	34.9159								11812.4	-14.8739	-16.9026	-16.9821	-9.2187	-18.2627	-18.6696	-19.2033	-6.88423	-14.1776	-33.647	-19.6074	-21.0744	-29.4176	-25.3842	-28.6231
11825	14.5714	-6.21976	-6.21101	14.1399	1.06775	1.11673	1.18276	22.1311	8.75809	11.8557	15.1044	23.411	24.8176	34.2996	34.9001								11825	-14.8588	-16.8856	-16.965	-9.20874	-18.2434	-18.6489	-19.181	-6.87503	-14.1577	-33.6049	-19.5751	-21.0357	-29.361	-25.3239	-28.5441
11837.5	14.5699	-6.22162	-6.2129	14.1393	1.06545	1.11422	1.17995	22.1307	8.75625	11.8456	15.1002	23.4056	24.8061	34.2892	34.8845								11837.5	-14.8438	-16.8687	-16.9478	-9.1988	-18.224	-18.6284	-19.1587	-6.86586	-14.1379	-33.5629	-19.543	-20.9972	-29.3046	-25.2639	-28.4656
11850.1	14.5685	-6.22347	-6.21479	14.1387	1.06315	1.11172	1.17715	22.1303	8.75443	11.8357	15.0961	23.4002	24.7947	34.2789	34.8689								11850.1	-14.8288	-16.8519	-16.9307	-9.18889	-18.2048	-18.6078	-19.1364	-6.85672	-14.1182	-33.521	-19.511	-20.9588	-29.2485	-25.2042	-28.3875
11862.7	14.567	-6.22532	-6.21667	14.1381	1.06087	1.10922	1.17436	22.1299	8.75261	11.8257	15.092	23.3949	24.7833	34.2687	34.8535								11862.7	-14.8138	-16.835	-16.9137	-9.179	-18.1855	-18.5873	-19.1142	-6.8476	-14.0985	-33.4792	-19.4791	-20.9206	-29.1926	-25.1449	-28.3098
11875.2	14.5656	-6.22716	-6.21855	14.1375	1.05859	1.10673	1.17158	22.1294	8.7508	11.8158	15.0879	23.3896	24.772	34.2585	34.8383								11875.2	-14.7988	-16.8182	-16.8966	-9.16913	-18.1664	-18.5669	-19.0921	-6.83851	-14.0789	-33.4375	-19.4473	-20.8825	-29.1369	-25.0858	-28.2326
11887.8	14.5642	-6.22899	-6.22042	14.1369	1.05631	1.10425	1.16882	22.129	8.749	11.806	15.0838	23.3843	24.7608	34.2484	34.8231								11887.8	-14.7839	-16.8015	-16.8796	-9.15928	-18.1472	-18.5465	-19.07	-6.82945	-14.0593	-33.3959	-19.4156	-20.8446	-29.0815	-25.0269	-28.1558
11900.4	14.5627	-6.23083	-6.22229	14.1364	1.05405	1.10178	1.16606	22.1286	8.7472	11.7962	15.0797	23.3791	24.7497	34.2385	34.8082								11900.4	-14.769	-16.7847	-16.8627	-9.14945	-18.1281	-18.5261	-19.0479	-6.82041	-14.0398	-33.3544	-19.384	-20.8068	-29.0262	-24.9684	-28.0795
11912.9	14.5613	-6.23265	-6.22414	14.1358	1.05179	1.09932	1.16331	22.1282	8.74541	11.7864	15.0757	23.3739	24.7386	34.2285	34.7933								11912.9	-14.7542	-16.768	-16.8457	-9.13964	-18.109	-18.5058	-19.026	-6.8114	-14.0204	-33.313	-19.3525	-20.7692	-28.9712	-24.9102	-28.0036
11925.5	14.5599	-6.23447	-6.226	14.1352	1.04954	1.09686	1.16057	22.1278	8.74364	11.7766	15.0717	23.3687	24.7276	34.2187	34.7786								11925.5	-14.7393	-16.7514	-16.8288	-9.12986	-18.09	-18.4856	-19.004	-6.80241	-14.001	-33.2717	-19.3212	-20.7318	-28.9164	-24.8523	-27.9281
11938.1	14.5585	-6.23628	-6.22785	14.1346	1.04729	1.09442	1.15785	22.1274	8.74187	11.7669	15.0677	23.3635	24.7167	34.2089	34.764								11938.1	-14.7245	-16.7347	-16.8119	-9.12009	-18.071	-18.4653	-18.9821	-6.79345	-13.9817	-33.2306	-19.29	-20.6944	-28.8618	-24.7947	-27.853
11950.6	14.5571	-6.23809	-6.22969	14.134	1.04506	1.09198	1.15513	22.127	8.7401	11.7573	15.0637	23.3584	24.7058	34.1992	34.7495								11950.6	-14.7098	-16.7181	-16.7951	-9.11035	-18.0521	-18.4452	-18.9603	-6.78451	-13.9624	-33.1895	-19.2588	-20.6572	-28.8075	-24.7373	-27.7784
11963.2	14.5557	-6.2399	-6.23153	14.1334	1.04283	1.08955	1.15242	22.1266	8.73835	11.7477	15.0598	23.3533	24.695	34.1896	34.7352								11963.2	-14.695	-16.7015	-16.7783	-9.10063	-18.0332	-18.425	-18.9385	-6.7756	-13.9432	-33.1485	-19.2278	-20.6202	-28.7533	-24.6802	-27.7042
11975.8	14.5542	-6.24169	-6.23336	14.1328	1.04061	1.08713	1.14972	22.1261	8.7366	11.7381	15.0558	23.3482	24.6843	34.1801	34.721								11975.8	-14.6803	-16.685	-16.7615	-9.09093	-18.0143	-18.4049	-18.9168	-6.76672	-13.924	-33.1077	-19.1969	-20.5833	-28.6994	-24.6234	-27.6304
11988.3	14.5528	-6.24349	-6.23519	14.1323	1.03839	1.08472	1.14703	22.1257	8.73486	11.7286	15.0519	23.3432	24.6736	34.1706	34.7069								11988.3	-14.6656	-16.6685	-16.7448	-9.08125	-17.9955	-18.3849	-18.8951	-6.75785	-13.9049	-33.0669	-19.1661	-20.5466	-28.6457	-24.5669	-27.557
12000.9	14.5515	-6.24527	-6.23701	14.1317	1.03618	1.08231	1.14436	22.1253	8.73313	11.7191	15.048	23.3382	24.663	34.1612	34.693								12000.9	-14.651	-16.652	-16.7281	-9.07159	-17.9767	-18.3649	-18.8735	-6.74902	-13.8859	-33.0262	-19.1354	-20.51	-28.5922	-24.5107	-27.484
12013.5	14.5501	-6.24706	-6.23882	14.1311	1.03398	1.07992	1.14169	22.1249	8.7314	11.7096	15.0442	23.3332	24.6525	34.1519	34.6791								12013.5	-14.6364	-16.6356	-16.7114	-9.06195	-17.958	-18.345	-18.8519	-6.74021	-13.8669	-32.9857	-19.1048	-20.4735	-28.5389	-24.4547	-27.4114
12026	14.5487	-6.24883	-6.24063	14.1305	1.03179	1.07753	1.13903	22.1245	8.72969	11.7002	15.0403	23.3283	24.6421	34.1426	34.6654								12026	-14.6218	-16.6192	-16.6948	-9.05233	-17.9392	-18.3251	-18.8304	-6.73142	-13.848	-32.9452	-19.0743	-20.4372	-28.4858	-24.399	-27.3392
12038.6	14.5473	-6.2506	-6.24244	14.13	1.0296	1.07515	1.13638	22.1241	8.72798	11.6908	15.0365	23.3234	24.6317	34.1334	34.6518								12038.6	-14.6072	-16.6028	-16.6782	-9.04273	-17.9206	-18.3052	-18.8089	-6.72266	-13.8291	-32.9049	-19.0439	-20.401	-28.433	-24.3436	-27.2674
12051.1	14.5459	-6.25237	-6.24423	14.1294	1.02742	1.07277	1.13374	22.1238	8.72628	11.6814	15.0327	23.3185	24.6213	34.1243	34.6383								12051.1	-14.5926	-16.5864	-16.6616	-9.03315	-17.9019	-18.2854	-18.7875	-6.71392	-13.8103	-32.8646	-19.0137	-20.365	-28.3803	-24.2885	-27.196
12063.7	14.5445	-6.25413	-6.24603	14.1288	1.02525	1.07041	1.13111	22.1233	8.72458	11.6721	15.0289	23.3136	24.6111	34.1153	34.6249								12063.7	-14.5781	-16.5701	-16.6451	-9.02359	-17.8833	-18.2656	-18.7661	-6.70521	-13.7915	-32.8245	-18.9835	-20.3291	-28.3279	-24.2336	-27.125
12076.3	14.5432	-6.25589	-6.24782	14.1283	1.02308	1.06805	1.12848	22.123	8.72289	11.6629	15.0251	23.3088	24.6009	34.1063	34.6117								12076.3	-14.5636	-16.5538	-16.6285	-9.01406	-17.8648	-18.2459	-18.7448	-6.69652	-13.7728	-32.7844	-18.9534	-20.2933	-28.2756	-24.179	-27.0544
12088.8	14.5418	-6.25764	-6.2496	14.1277	1.02092	1.0657	1.12587	22.1226	8.72121	11.6536	15.0214	23.304	24.5907	34.0973	34.5986								12088.8	-14.5492	-16.5375	-16.6121	-9.00454	-17.8463	-18.2262	-18.7235	-6.68786	-13.7541	-32.7445	-18.9235	-20.2577	-28.2235	-24.1246	-26.9842
12101.4	14.5404	-6.25938	-6.25138	14.1272	1.01877	1.06336	1.12327	22.1222	8.71954	11.6445	15.0176	23.2992	24.5806	34.0885	34.5855								12101.4	-14.5347	-16.5213	-16.5956	-8.99504	-17.8278	-18.2065	-18.7023	-6.67922	-13.7355	-32.7046	-18.8936	-20.2222	-28.1717	-24.0705	-26.9143
12114	14.5391	-6.26112	-6.25315	14.1266	1.01662	1.06103	1.12068	22.1218	8.71788	11.6353	15.0139	23.2945	24.5706	34.0797	34.5726								12114	-14.5203	-16.5051	-16.5792	-8.98557	-17.8093	-18.1869	-18.6811	-6.67061	-13.717	-32.6649	-18.8639	-20.1868	-28.1201	-24.0167	-26.8449
12126.5	14.5377	-6.26286	-6.25492	14.126	1.01449	1.0587	1.11809	22.1214	8.71622	11.6262	15.0102	23.2897	24.5606	34.071	34.5598								12126.5	-14.506	-16.4889	-16.5628	-8.97611	-17.7909	-18.1674	-18.66	-6.66201	-13.6985	-32.6252	-18.8342	-20.1516	-28.0686	-23.9631	-26.7757
12139.1	14.5364	-6.26459	-6.25668	14.1255	1.01235	1.05639	1.11552	22.121	8.71457	11.6171	15.0066	23.285	24.5508	34.0623	34.5471								12139.1	-14.4916	-16.4728	-16.5465	-8.96667	-17.7726	-18.1478	-18.639	-6.65345	-13.6801	-32.5857	-18.8047	-20.1165	-28.0174	-23.9098	-26.707
12151.7	14.535	-6.26631	-6.25843	14.1249	1.01023	1.05408	1.11295	22.1206	8.71292	11.608	15.0029	23.2804	24.5409	34.0537	34.5345								12151.7	-14.4773	-16.4567	-16.5301	-8.95726	-17.7542	-18.1284	-18.6179	-6.6449	-13.6617	-32.5462	-18.7752	-20.0816	-27.9663	-23.8567	-26.6387
12164.2	14.5337	-6.26803	-6.26019	14.1244	1.00811	1.05178	1.11039	22.1203	8.71129	11.599	14.9993	23.2757	24.5311	34.0452	34.522								12164.2	-14.463	-16.4406	-16.5139	-8.94786	-17.736	-18.1089	-18.5969	-6.63638	-13.6434	-32.5069	-18.7459	-20.0467	-27.9155	-23.8039	-26.5707
12176.8	14.5323	-6.26975	-6.26193	14.1238	1.006	1.04948	1.10784	22.1199	8.70966	11.59	14.9957	23.2711	24.5214	34.0367	34.5096								12176.8	-14.4488	-16.4246	-16.4976	-8.93849	-17.7177	-18.0895	-18.576	-6.62788	-13.6251	-32.4676	-18.7166	-20.0121	-27.8648	-23.7514	-26.5031
12189.4	14.531	-6.27146	-6.26367	14.1233	1.00389	1.04719	1.1053	22.1195	8.70803	11.5811	14.9921	23.2665	24.5117	34.0283	34.4973								12189.4	-14.4345	-16.4086	-16.4814	-8.92913	-17.6995	-18.0702	-18.5552	-6.61941	-13.6069	-32.4284	-18.6875	-19.9775	-27.8144	-23.6991	-26.4358
12201.9	14.5297	-6.27316	-6.26541	14.1227	1.00179	1.04491	1.10277	22.1191	8.70642	11.5722	14.9885	23.2619	24.5021	34.0199	34.4851								12201.9	-14.4203	-16.3926	-16.4652	-8.91979	-17.6813	-18.0509	-18.5343	-6.61096	-13.5887	-32.3894	-18.6584	-19.9431	-27.7641	-23.647	-26.3689
12214.5	14.5284	-6.27486	-6.26714	14.1222	0.9997	1.04264	1.10025	22.1187	8.70481	11.5633	14.9849	23.2574	24.4926	34.0116	34.4731								12214.5	-14.4061	-16.3766	-16.449	-8.91047	-17.6632	-18.0316	-18.5135	-6.60253	-13.5706	-32.3504	-18.6294	-19.9088	-27.7141	-23.5952	-26.3024
12227.1	14.527	-6.27656	-6.26886	14.1217	0.99762	1.04038	1.09774	22.1184	8.70321	11.5545	14.9814	23.2529	24.4831	34.0034	34.4611								12227.1	-14.392	-16.3607	-16.4329	-8.90118	-17.6451	-18.0124	-18.4928	-6.59413	-13.5525	-32.3115	-18.6006	-19.8746	-27.6642	-23.5436	-26.2362
12239.6	14.5257	-6.27825	-6.27058	14.1211	0.99554	1.03812	1.09524	22.118	8.70161	11.5457	14.9779	23.2484	24.4737	33.9952	34.4492								12239.6	-14.3778	-16.3448	-16.4168	-8.8919	-17.627	-17.9932	-18.4721	-6.58575	-13.5345	-32.2727	-18.5718	-19.8406	-27.6145	-23.4923	-26.1704
12252.2	14.5244	-6.27993	-6.2723	14.1206	0.99347	1.03587	1.09274	22.1176	8.70002	11.5369	14.9743	23.244	24.4643	33.9871	34.4374								12252.2	-14.3637	-16.329	-16.4007	-8.88264	-17.609	-17.9741	-18.4515	-6.57739	-13.5165	-32.2341	-18.5432	-19.8066	-27.565	-23.4412	-26.1049
12264.8	14.5231	-6.28161	-6.27401	14.12	0.9914	1.03363	1.09026	22.1173	8.69844	11.5282	14.9709	23.2395	24.455	33.9791	34.4257								12264.8	-14.3497	-16.3131	-16.3847	-8.8734	-17.591	-17.955	-18.4309	-6.56905	-13.4986	-32.1955	-18.5146	-19.7728	-27.5157	-23.3903	-26.0397
12277.3	14.5218	-6.28329	-6.27572	14.1195	0.98934	1.0314	1.08778	22.1169	8.69687	11.5195	14.9674	23.2351	24.4457	33.9711	34.4141								12277.3	-14.3356	-16.2973	-16.3686	-8.86418	-17.573	-17.9359	-18.4104	-6.56074	-13.4808	-32.157	-18.4861	-19.7392	-27.4666	-23.3397	-25.9749
12289.9	14.5205	-6.28496	-6.27742	14.1189	0.98729	1.02917	1.08531	22.1165	8.6953	11.5109	14.9639	23.2307	24.4365	33.9631	34.4027								12289.9	-14.3216	-16.2815	-16.3527	-8.85498	-17.5551	-17.9169	-18.3898	-6.55245	-13.4629	-32.1186	-18.4578	-19.7056	-27.4176	-23.2893	-25.9105
12302.5	14.5192	-6.28662	-6.27911	14.1184	0.98524	1.02695	1.08285	22.1162	8.69374	11.5023	14.9605	23.2264	24.4273	33.9552	34.3913								12302.5	-14.3076	-16.2658	-16.3367	-8.8458	-17.5372	-17.8979	-18.3694	-6.54418	-13.4452	-32.0803	-18.4295	-19.6722	-27.3689	-23.2392	-25.8463
12315	14.5179	-6.28829	-6.2808	14.1179	0.9832	1.02474	1.0804	22.1158	8.69218	11.4937	14.9571	23.222	24.4182	33.9474	34.38								12315	-14.2936	-16.2501	-16.3208	-8.83663	-17.5194	-17.879	-18.349	-6.53594	-13.4275	-32.0421	-18.4013	-19.6389	-27.3203	-23.1893	-25.7826
12327.6	14.5166	-6.28994	-6.28249	14.1174	0.98117	1.02253	1.07796	22.1154	8.69063	11.4851	14.9536	23.2177	24.4092	33.9396	34.3687								12327.6	-14.2797	-16.2344	-16.3049	-8.82749	-17.5016	-17.8601	-18.3286	-6.52771	-13.4098	-32.0039	-18.3732	-19.6058	-27.2719	-23.1396	-25.7191
12340.2	14.5153	-6.29159	-6.28417	14.1168	0.97914	1.02033	1.07552	22.1151	8.68909	11.4766	14.9503	23.2134	24.4002	33.9319	34.3576								12340.2	-14.2658	-16.2188	-16.289	-8.81837	-17.4838	-17.8412	-18.3083	-6.51951	-13.3922	-31.9659	-18.3452	-19.5727	-27.2237	-23.0901	-25.656
12352.7	14.514	-6.29324	-6.28584	14.1163	0.97712	1.01814	1.0731	22.1147	8.68755	11.4681	14.9469	23.2091	24.3912	33.9242	34.3466								12352.7	-14.2519	-16.2031	-16.2732	-8.80926	-17.4661	-17.8224	-18.2881	-6.51133	-13.3746	-31.928	-18.3173	-19.5398	-27.1757	-23.0409	-25.5932
12365.3	14.5127	-6.29488	-6.28751	14.1158	0.9751	1.01596	1.07068	22.1144	8.68602	11.4596	14.9435	23.2049	24.3823	33.9166	34.3356								12365.3	-14.238	-16.1875	-16.2574	-8.80018	-17.4484	-17.8036	-18.2678	-6.50318	-13.3571	-31.8901	-18.2895	-19.507	-27.1279	-22.9919	-25.5307
12377.9	14.5115	-6.29652	-6.28918	14.1153	0.9731	1.01378	1.06827	22.114	8.6845	11.4512	14.9402	23.2007	24.3735	33.9091	34.3248								12377.9	-14.2242	-16.172	-16.2416	-8.79111	-17.4307	-17.7849	-18.2477	-6.49504	-13.3397	-31.8524	-18.2618	-19.4743	-27.0802	-22.9431	-25.4686
12390.4	14.5102	-6.29815	-6.29084	14.1147	0.97109	1.01161	1.06587	22.1136	8.68299	11.4428	14.9369	23.1965	24.3647	33.9016	34.314								12390.4	-14.2104	-16.1564	-16.2259	-8.78206	-17.4131	-17.7662	-18.2276	-6.48693	-13.3223	-31.8147	-18.2341	-19.4417	-27.0327	-22.8945	-25.4067
12403	14.5089	-6.29978	-6.29249	14.1142	0.9691	1.00945	1.06348	22.1133	8.68148	11.4345	14.9336	23.1923	24.356	33.8941	34.3033								12403	-14.1966	-16.1409	-16.2102	-8.77303	-17.3955	-17.7476	-18.2075	-6.47884	-13.3049	-31.7771	-18.2066	-19.4093	-26.9854	-22.8462	-25.3452
12415.6	14.5076	-6.3014	-6.29415	14.1137	0.96711	1.0073	1.06109	22.1129	8.67997	11.4261	14.9303	23.1881	24.3473	33.8867	34.2927								12415.6	-14.1829	-16.1254	-16.1945	-8.76402	-17.3779	-17.7289	-18.1874	-6.47077	-13.2876	-31.7397	-18.1791	-19.377	-26.9383	-22.7981	-25.284
12428.1	14.5064	-6.30302	-6.29579	14.1132	0.96512	1.00515	1.05872	22.1126	8.67847	11.4178	14.927	23.184	24.3387	33.8794	34.2822								12428.1	-14.1692	-16.11	-16.1789	-8.75502	-17.3604	-17.7103	-18.1674	-6.46272	-13.2703	-31.7023	-18.1518	-19.3448	-26.8914	-22.7502	-25.2231
12440.7	14.5051	-6.30463	-6.29743	14.1127	0.96315	1.00301	1.05635	22.1122	8.67698	11.4096	14.9238	23.1799	24.3301	33.872	34.2717								12440.7	-14.1554	-16.0946	-16.1633	-8.74605	-17.3429	-17.6918	-18.1475	-6.45469	-13.2531	-31.665	-18.1245	-19.3127	-26.8446	-22.7025	-25.1626
12453.3	14.5039	-6.30624	-6.29907	14.1121	0.96117	1.00087	1.05399	22.1119	8.6755	11.4014	14.9205	23.1758	24.3215	33.8648	34.2614								12453.3	-14.1418	-16.0792	-16.1477	-8.73709	-17.3254	-17.6733	-18.1276	-6.44669	-13.2359	-31.6278	-18.0973	-19.2807	-26.798	-22.655	-25.1023
12465.8	14.5026	-6.30784	-6.3007	14.1116	0.95921	0.99874	1.05164	22.1116	8.67402	11.3932	14.9173	23.1717	24.313	33.8576	34.2511								12465.8	-14.1281	-16.0638	-16.1321	-8.72816	-17.308	-17.6549	-18.1078	-6.4387	-13.2188	-31.5906	-18.0703	-19.2488	-26.7516	-22.6078	-25.0423
12478.4	14.5014	-6.30944	-6.30233	14.1111	0.95725	0.99662	1.04929	22.1112	8.67254	11.385	14.9141	23.1677	24.3046	33.8504	34.2409								12478.4	-14.1145	-16.0485	-16.1166	-8.71924	-17.2906	-17.6364	-18.0879	-6.43074	-13.2017	-31.5536	-18.0433	-19.2171	-26.7053	-22.5608	-24.9827
12491	14.5001	-6.31104	-6.30395	14.1106	0.9553	0.99451	1.04696	22.1109	8.67108	11.3769	14.9109	23.1637	24.2962	33.8433	34.2308								12491	-14.1009	-16.0332	-16.1011	-8.71034	-17.2733	-17.6181	-18.0682	-6.4228	-13.1847	-31.5167	-18.0163	-19.1854	-26.6592	-22.5139	-24.9233
12503.5	14.4989	-6.31263	-6.30557	14.1101	0.95335	0.9924	1.04463	22.1105	8.66962	11.3688	14.9077	23.1597	24.2879	33.8363	34.2207								12503.5	-14.0873	-16.0179	-16.0856	-8.70146	-17.256	-17.5997	-18.0485	-6.41488	-13.1677	-31.4798	-17.9895	-19.1539	-26.6133	-22.4673	-24.8643
12516.1	14.4977	-6.31421	-6.30718	14.1096	0.95141	0.9903	1.04231	22.1102	8.66816	11.3607	14.9045	23.1557	24.2796	33.8293	34.2108								12516.1	-14.0738	-16.0026	-16.0701	-8.69259	-17.2387	-17.5814	-18.0288	-6.40698	-13.1508	-31.443	-17.9628	-19.1225	-26.5675	-22.4209	-24.8055
12528.7	14.4964	-6.31579	-6.30879	14.1091	0.94947	0.98821	1.04	22.1098	8.66671	11.3526	14.9014	23.1518	24.2713	33.8223	34.2009								12528.7	-14.0602	-15.9874	-16.0547	-8.68375	-17.2214	-17.5632	-18.0092	-6.3991	-13.1339	-31.4064	-17.9361	-19.0912	-26.5219	-22.3747	-24.7471
12541.2	14.4952	-6.31737	-6.31039	14.1086	0.94754	0.98612	1.0377	22.1095	8.66527	11.3446	14.8983	23.1478	24.2631	33.8154	34.1911								12541.2	-14.0467	-15.9722	-16.0393	-8.67492	-17.2042	-17.5449	-17.9896	-6.39124	-13.1171	-31.3698	-17.9095	-19.06	-26.4765	-22.3287	-24.6889
12553.8	14.494	-6.31894	-6.31199	14.1081	0.94562	0.98404	1.0354	22.1092	8.66383	11.3367	14.8951	23.1439	24.255	33.8085	34.1814								12553.8	-14.0333	-15.9571	-16.024	-8.66611	-17.187	-17.5267	-17.97	-6.38341	-13.1003	-31.3333	-17.8831	-19.029	-26.4313	-22.2829	-24.631
12566.4	14.4927	-6.32051	-6.31359	14.1076	0.9437	0.98197	1.03311	22.1088	8.6624	11.3287	14.892	23.14	24.2468	33.8017	34.1717								12566.4	-14.0198	-15.9419	-16.0086	-8.65732	-17.1699	-17.5086	-17.9505	-6.37559	-13.0836	-31.2969	-17.8567	-18.998	-26.3862	-22.2373	-24.5734
12566.4	14.4927	-6.32051	-6.31359	14.1076	0.9437	0.98197	1.03311	22.1088	8.6624	11.3287	14.892	23.14	24.2468	33.8017	34.1717								12566.4	-14.0198	-15.9419	-16.0086	-8.65732	-17.1699	-17.5086	-17.9505	-6.37559	-13.0836	-31.2969	-17.8567	-18.998	-26.3862	-22.2373	-24.5734
18849.6	14.1478	-6.76448	-6.76306	13.9705	0.41604	0.42348	0.43307	22.0259	8.31946	9.36663	14.2136	22.3406	22.6479	32.6031	32.633								18849.6	-9.45729	-10.7832	-10.8038	-5.74827	-11.4541	-11.5554	-11.6844	-4.00032	-8.09031	-19.8976	-10.4875	-10.7466	-14.5867	-11.3933	-11.7939
25132.7	14.0241	-6.92435	-6.92389	13.9232	0.23336	0.2357	0.23867	22.0012	8.22146	8.78516	14.0438	22.1579	22.3066	32.3864	32.3936								25132.7	-7.12287	-8.12964	-8.13847	-4.30507	-8.59233	-8.63515	-8.68928	-2.9395	-5.9156	-14.6623	-7.54349	-7.6435	-10.2923	-7.88384	-8.02643
31415.9	13.9664	-6.99917	-6.99898	13.9015	0.14915	0.15011	0.15132	21.9904	8.17938	8.53285	13.9743	22.0854	22.1743	32.3064	32.309								31415.9	-5.70949	-6.51957	-6.52412	-3.44179	-6.87447	-6.89642	-6.92406	-2.32974	-4.67794	-11.6326	-5.92168	-5.97086	-8.01109	-6.08713	-6.15486
37699.1	13.9349	-7.04003	-7.03994	13.8897	0.1035	0.10396	0.10454	21.9847	8.15735	8.40009	13.9386	22.0488	22.1084	32.2674	32.2686								37699.1	-4.763	-5.44019	-5.44284	-2.86713	-5.72899	-5.7417	-5.75768	-1.93169	-3.87398	-9.64974	-4.88482	-4.91267	-6.57859	-4.97795	-5.01561
43982.3	13.9159	-7.06475	-7.0647	13.8826	0.07601	0.07626	0.07657	21.9814	8.14433	8.32148	13.9179	22.0276	22.0704	32.2452	32.2458								43982.3	-4.08521	-4.66677	-4.66844	-2.45701	-4.9107	-4.91871	-4.92876	-1.65073	-3.3081	-8.24838	-4.16156	-4.17888	-5.58949	-4.21924	-4.24241
50265.5	13.9035	-7.08082	-7.08079	13.878	0.05818	0.05832	0.05851	21.9792	8.13598	8.27102	13.9047	22.0142	22.0465	32.2313	32.2317								50265.5	-3.57606	-4.08556	-4.08668	-2.14958	-4.29694	-4.30231	-4.30903	-1.44156	-2.88756	-7.20437	-3.62706	-3.63856	-4.86314	-3.66529	-3.68057
56548.7	13.895	-7.09186	-7.09184	13.8748	0.04596	0.04605	0.04616	21.9777	8.13031	8.23669	13.8957	22.0052	22.0305	32.2221	32.2223								56548.7	-3.17964	-3.63291	-3.6337	-1.91055	-3.81955	-3.82332	-3.82804	-1.27967	-2.56245	-6.39598	-3.21538	-3.22341	-4.30608	-3.24203	-3.25265
62831.9	13.8889	-7.09976	-7.09974	13.8726	0.03722	0.03728	0.03736	21.9767	8.12628	8.21226	13.8894	21.9988	22.0191	32.2156	32.2157								62831.9	-2.86227	-3.27046	-3.27103	-1.71938	-3.43762	-3.44037	-3.44381	-1.1506	-2.30346	-5.75129	-2.88828	-2.89411	-3.86477	-2.90761	-2.9153
69115	13.8844	-7.10561	-7.1056	13.8709	0.03076	0.0308	0.03085	21.9759	8.12331	8.19425	13.8847	21.9941	22.0108	32.2108	32.2109								69115	-2.60246	-2.97371	-2.97414	-1.56299	-3.12513	-3.1272	-3.12978	-1.04526	-2.09221	-5.22502	-2.62198	-2.62635	-3.50626	-2.63645	-2.64219
75398.2	13.881	-7.11006	-7.11005	13.8696	0.02584	0.02587	0.02591	21.9753	8.12105	8.1806	13.8812	21.9906	22.0046	32.2072	32.2073								75398.2	-2.38586	-2.72629	-2.72663	-1.43269	-2.86472	-2.86631	-2.8683	-0.95764	-1.91658	-4.78721	-2.40089	-2.40424	-3.20909	-2.412	-2.4164
81681.4	13.8783	-7.11352	-7.11352	13.8686	0.02202	0.02204	0.02207	21.9749	8.1193	8.16999	13.8785	21.9878	21.9997	32.2044	32.2045								81681.4	-2.20253	-2.51686	-2.51712	-1.32244	-2.64436	-2.64562	-2.64718	-0.8836	-1.76823	-4.41725	-2.21434	-2.21698	-2.95867	-2.22306	-2.22652
87964.6	13.8762	-7.11627	-7.11627	13.8678	0.01899	0.019	0.01902	21.9745	8.11792	8.16159	13.8763	21.9856	21.9959	32.2022	32.2023								87964.6	-2.04536	-2.33729	-2.3375	-1.22795	-2.45549	-2.45649	-2.45774	-0.82021	-1.64125	-4.10047	-2.05481	-2.05692	-2.74471	-2.06178	-2.06453
94247.8	13.8745	-7.11849	-7.11849	13.8672	0.01654	0.01655	0.01656	21.9742	8.1168	8.15482	13.8746	21.9839	21.9928	32.2005	32.2005								94247.8	-1.90911	-2.18163	-2.1818	-1.14607	-2.29179	-2.29261	-2.29363	-0.76533	-1.53132	-3.82615	-1.91679	-1.9185	-2.55975	-1.92245	-1.92469
100531	13.8731	-7.12031	-7.1203	13.8667	0.01453	0.01454	0.01456	21.974	8.11589	8.14929	13.8732	21.9825	21.9903	32.199	32.1991								100531	-1.78988	-2.0454	-2.04554	-1.07442	-2.14856	-2.14923	-2.15007	-0.71734	-1.43523	-3.58629	-1.7962	-1.79761	-2.39826	-1.80086	-1.8027
106814	13.8719	-7.12181	-7.12181	13.8663	0.01287	0.01288	0.01289	21.9738	8.11514	8.14471	13.872	21.9813	21.9882	32.1979	32.1979								106814	-1.68466	-1.92518	-1.92529	-1.0112	-2.02218	-2.02274	-2.02344	-0.67502	-1.3505	-3.37476	-1.68993	-1.6911	-2.256	-1.69381	-1.69534
113097	13.871	-7.12307	-7.12307	13.8659	0.01148	0.01149	0.0115	21.9736	8.1145	8.14087	13.871	21.9803	21.9865	32.1969	32.1969								113097	-1.59112	-1.8183	-1.8184	-0.95502	-1.90984	-1.91031	-1.9109	-0.63742	-1.27523	-3.18682	-1.59556	-1.59654	-2.12974	-1.59882	-1.60011
119381	13.8701	-7.12414	-7.12414	13.8656	0.01031	0.01031	0.01032	21.9735	8.11397	8.13763	13.8702	21.9795	21.985	32.196	32.196								119381	-1.50742	-1.72266	-1.72274	-0.90474	-1.80932	-1.80972	-1.81022	-0.60379	-1.20792	-3.01873	-1.51119	-1.51203	-2.0169	-1.51396	-1.51506
125664	13.8694	-7.12505	-7.12505	13.8653	0.0093	0.00931	0.00931	21.9733	8.11351	8.13486	13.8695	21.9788	21.9838	32.1953	32.1953								125664	-1.43208	-1.63657	-1.63665	-0.8595	-1.71886	-1.7192	-1.71963	-0.57354	-1.14736	-2.8675	-1.43531	-1.43603	-1.91545	-1.43769	-1.43863
131947	13.8688	-7.12584	-7.12584	13.8651	0.00844	0.00844	0.00844	21.9733	8.11312	8.13248	13.8689	21.9782	21.9827	32.1947	32.1947								131947	-1.36391	-1.55868	-1.55874	-0.81857	-1.63701	-1.63731	-1.63768	-0.54618	-1.0926	-2.73072	-1.36671	-1.36733	-1.82374	-1.36876	-1.36957
138230	13.8683	-7.12652	-7.12652	13.8649	0.00769	0.00769	0.00769	21.9732	8.11278	8.13042	13.8683	21.9776	21.9818	32.1942	32.1942								138230	-1.30194	-1.48786	-1.48792	-0.78135	-1.5626	-1.56286	-1.56318	-0.52131	-1.04283	-2.60639	-1.30437	-1.30491	-1.74043	-1.30615	-1.30686
144513	13.8679	-7.12711	-7.12711	13.8648	0.00703	0.00704	0.00704	21.9731	8.11248	8.12862	13.8679	21.9772	21.9809	32.1937	32.1937								144513	-1.24535	-1.4232	-1.42325	-0.74738	-1.49466	-1.49489	-1.49517	-0.49861	-0.9974	-2.49291	-1.24748	-1.24795	-1.66442	-1.24904	-1.24966
150796	13.8675	-7.12763	-7.12763	13.8646	0.00646	0.00646	0.00646	21.973	8.11222	8.12704	13.8675	21.9768	21.9802	32.1933	32.1933								150796	-1.19348	-1.36393	-1.36397	-0.71623	-1.43239	-1.43258	-1.43283	-0.4778	-0.95577	-2.3889	-1.19535	-1.19577	-1.59478	-1.19672	-1.19727
157080	13.8671	-7.12809	-7.12809	13.8645	0.00595	0.00595	0.00596	21.973	8.11199	8.12565	13.8671	21.9764	21.9796	32.1929	32.1929								157080	-1.14575	-1.30939	-1.30942	-0.68758	-1.37509	-1.37527	-1.37549	-0.45866	-0.91747	-2.29322	-1.14741	-1.14778	-1.53075	-1.14862	-1.1491
163363	13.8668	-7.1285	-7.1285	13.8644	0.0055	0.0055	0.00551	21.9729	8.11179	8.12441	13.8668	21.9761	21.979	32.1926	32.1926								163363	-1.1017	-1.25904	-1.25908	-0.66113	-1.3222	-1.32236	-1.32256	-0.441	-0.88213	-2.20492	-1.10317	-1.1035	-1.47166	-1.10425	-1.10468
169646	13.8665	-7.12886	-7.12886	13.8643	0.0051	0.0051	0.00511	21.9729	8.11161	8.12331	13.8665	21.9758	21.9785	32.1923	32.1923								169646	-1.0609	-1.21243	-1.21246	-0.63665	-1.27323	-1.27337	-1.27355	-0.42465	-0.84941	-2.12317	-1.06222	-1.06251	-1.41698	-1.06318	-1.06356
175929	13.8663	-7.12919	-7.12919	13.8642	0.00475	0.00475	0.00475	21.9728	8.11145	8.12233	13.8663	21.9756	21.9781	32.1921	32.1921								175929	-1.02302	-1.16914	-1.16916	-0.61391	-1.22776	-1.22789	-1.22804	-0.40947	-0.81904	-2.04727	-1.0242	-1.02446	-1.36622	-1.02507	-1.02541
182212	13.866	-7.12948	-7.12948	13.8641	0.00442	0.00442	0.00443	21.9728	8.1113	8.12144	13.866	21.9753	21.9777	32.1919	32.1919								182212	-0.98775	-1.12883	-1.12886	-0.59274	-1.18542	-1.18554	-1.18568	-0.39533	-0.79076	-1.97661	-0.98882	-0.98905	-1.31898	-0.98959	-0.9899
188496	13.8658	-7.12974	-7.12974	13.864	0.00413	0.00413	0.00414	21.9727	8.11117	8.12065	13.8658	21.9751	21.9774	32.1917	32.1917								188496	-0.95484	-1.09122	-1.09124	-0.57298	-1.14591	-1.14601	-1.14614	-0.38214	-0.76437	-1.91066	-0.95579	-0.95601	-1.27489	-0.9565	-0.95677
194779	13.8657	-7.12998	-7.12998	13.8639	0.00387	0.00387	0.00387	21.9727	8.11105	8.11993	13.8657	21.975	21.977	32.1915	32.1915								194779	-0.92404	-1.05602	-1.05604	-0.55449	-1.10895	-1.10904	-1.10915	-0.36981	-0.73969	-1.84898	-0.92491	-0.9251	-1.23367	-0.92555	-0.9258
201062	13.8655	-7.1302	-7.1302	13.8639	0.00363	0.00363	0.00363	21.9727	8.11094	8.11927	13.8655	21.9748	21.9767	32.1913	32.1913								201062	-0.89517	-1.02303	-1.02305	-0.53716	-1.07429	-1.07438	-1.07448	-0.35824	-0.71655	-1.79116	-0.89596	-0.89613	-1.19502	-0.89654	-0.89677
207345	13.8653	-7.1304	-7.1304	13.8638	0.00342	0.00342	0.00342	21.9727	8.11085	8.11868	13.8653	21.9746	21.9765	32.1912	32.1912								207345	-0.86805	-0.99203	-0.99205	-0.52088	-1.04174	-1.04181	-1.04191	-0.34738	-0.69482	-1.73684	-0.86877	-0.86893	-1.15873	-0.86929	-0.8695
213628	13.8652	-7.13058	-7.13058	13.8638	0.00322	0.00322	0.00322	21.9726	8.11076	8.11813	13.8652	21.9745	21.9762	32.191	32.191								213628	-0.84252	-0.96286	-0.96288	-0.50556	-1.0111	-1.01117	-1.01126	-0.33715	-0.67436	-1.68572	-0.84318	-0.84332	-1.12458	-0.84366	-0.84385
219911	13.8651	-7.13074	-7.13074	13.8637	0.00304	0.00304	0.00304	21.9726	8.11067	8.11764	13.8651	21.9744	21.976	32.1909	32.1909								219911	-0.81845	-0.93536	-0.93537	-0.49112	-0.98221	-0.98227	-0.98235	-0.32751	-0.65508	-1.63753	-0.81906	-0.81919	-1.09239	-0.8195	-0.81967
226195	13.865	-7.13089	-7.13089	13.8637	0.00287	0.00287	0.00287	21.9726	8.1106	8.11718	13.865	21.9743	21.9758	32.1908	32.1908								226195	-0.79572	-0.90938	-0.90939	-0.47748	-0.95493	-0.95499	-0.95506	-0.31841	-0.63687	-1.59201	-0.79627	-0.7964	-1.06199	-0.79668	-0.79684
232478	13.8648	-7.13103	-7.13103	13.8636	0.00272	0.00272	0.00272	21.9726	8.11053	8.11676	13.8649	21.9742	21.9756	32.1907	32.1907								232478	-0.77422	-0.88481	-0.88482	-0.46457	-0.92912	-0.92917	-0.92924	-0.3098	-0.61964	-1.54896	-0.77473	-0.77484	-1.03324	-0.7751	-0.77525
238761	13.8647	-7.13116	-7.13116	13.8636	0.00258	0.00258	0.00258	21.9725	8.11047	8.11637	13.8648	21.974	21.9754	32.1906	32.1906								238761	-0.75385	-0.86153	-0.86154	-0.45234	-0.90467	-0.90472	-0.90478	-0.30164	-0.60332	-1.50818	-0.75432	-0.75442	-1.006	-0.75466	-0.7548
245044	13.8646	-7.13128	-7.13128	13.8636	0.00245	0.00245	0.00245	21.9725	8.11041	8.11601	13.8646	21.974	21.9753	32.1905	32.1905								245044	-0.73452	-0.83944	-0.83945	-0.44075	-0.88147	-0.88152	-0.88158	-0.2939	-0.58784	-1.46949	-0.73495	-0.73505	-0.98017	-0.73527	-0.7354
251327	13.8646	-7.13139	-7.13139	13.8635	0.00233	0.00233	0.00233	21.9725	8.11035	8.11568	13.8646	21.9739	21.9751	32.1904	32.1904								251327	-0.71616	-0.81845	-0.81846	-0.42973	-0.85943	-0.85948	-0.85953	-0.28655	-0.57314	-1.43273	-0.71656	-0.71665	-0.95563	-0.71686	-0.71697
257611	13.8645	-7.13149	-7.13149	13.8635	0.00221	0.00221	0.00221	21.9725	8.1103	8.11537	13.8645	21.9738	21.975	32.1903	32.1903								257611	-0.69869	-0.7985	-0.7985	-0.41924	-0.83847	-0.83851	-0.83856	-0.27956	-0.55915	-1.39777	-0.69907	-0.69915	-0.93229	-0.69934	-0.69945
263894	13.8644	-7.13158	-7.13158	13.8635	0.00211	0.00211	0.00211	21.9725	8.11026	8.11509	13.8644	21.9737	21.9748	32.1902	32.1902								263894	-0.68206	-0.77949	-0.77949	-0.40926	-0.81851	-0.81855	-0.81859	-0.2729	-0.54583	-1.36448	-0.68241	-0.68248	-0.91006	-0.68266	-0.68276
270177	13.8643	-7.13167	-7.13167	13.8635	0.00201	0.00201	0.00201	21.9725	8.11021	8.11482	13.8643	21.9736	21.9747	32.1902	32.1902								270177	-0.6662	-0.76136	-0.76137	-0.39974	-0.79947	-0.79951	-0.79955	-0.26655	-0.53313	-1.33273	-0.66652	-0.6666	-0.88887	-0.66676	-0.66686
276460	13.8643	-7.13175	-7.13175	13.8634	0.00192	0.00192	0.00192	21.9725	8.11017	8.11457	13.8643	21.9736	21.9746	32.1901	32.1901								276460	-0.65106	-0.74406	-0.74407	-0.39066	-0.7813	-0.78134	-0.78138	-0.26049	-0.52101	-1.30243	-0.65136	-0.65143	-0.86864	-0.65158	-0.65167
282743	13.8642	-7.13183	-7.13183	13.8634	0.00184	0.00184	0.00184	21.9725	8.11013	8.11434	13.8642	21.9735	21.9745	32.19	32.19								282743	-0.63659	-0.72753	-0.72753	-0.38198	-0.76394	-0.76397	-0.76401	-0.2547	-0.50942	-1.27348	-0.63688	-0.63694	-0.84932	-0.63708	-0.63717
289027	13.8642	-7.1319	-7.1319	13.8634	0.00176	0.00176	0.00176	21.9724	8.1101	8.11412	13.8642	21.9735	21.9744	32.19	32.19								289027	-0.62275	-0.71171	-0.71172	-0.37367	-0.74733	-0.74736	-0.7474	-0.24916	-0.49834	-1.24578	-0.62302	-0.62308	-0.83083	-0.62321	-0.62329
295310	13.8641	-7.13197	-7.13197	13.8634	0.00168	0.00168	0.00168	21.9724	8.11006	8.11392	13.8641	21.9734	21.9743	32.1899	32.1899								295310	-0.60951	-0.69657	-0.69658	-0.36572	-0.73143	-0.73146	-0.73149	-0.24386	-0.48774	-1.21927	-0.60975	-0.60981	-0.81314	-0.60994	-0.61001
301593	13.8641	-7.13203	-7.13203	13.8634	0.00161	0.00161	0.00161	21.9724	8.11003	8.11373	13.8641	21.9734	21.9742	32.1899	32.1899								301593	-0.59681	-0.68206	-0.68207	-0.3581	-0.7162	-0.71622	-0.71625	-0.23877	-0.47757	-1.19386	-0.59704	-0.59709	-0.79618	-0.59721	-0.59728
307876	13.864	-7.13209	-7.13209	13.8633	0.00155	0.00155	0.00155	21.9724	8.11	8.11355	13.864	21.9733	21.9742	32.1898	32.1898								307876	-0.58463	-0.66814	-0.66815	-0.35079	-0.70158	-0.7016	-0.70163	-0.2339	-0.46782	-1.16949	-0.58485	-0.5849	-0.77991	-0.58501	-0.58507
314159	13.864	-7.13215	-7.13215	13.8633	0.00149	0.00149	0.00149	21.9724	8.10997	8.11338	13.864	21.9733	21.9741	32.1898	32.1898								314159	-0.57294	-0.65478	-0.65478	-0.34378	-0.68755	-0.68757	-0.6876	-0.22922	-0.45846	-1.14609	-0.57314	-0.57319	-0.7643	-0.5733	-0.57336
320442	13.8639	-7.1322	-7.1322	13.8633	0.00143	0.00143	0.00143	21.9724	8.10995	8.11323	13.8639	21.9733	21.974	32.1898	32.1898								320442	-0.5617	-0.64194	-0.64195	-0.33704	-0.67407	-0.67409	-0.67411	-0.22472	-0.44947	-1.12361	-0.5619	-0.56194	-0.7493	-0.56204	-0.5621
326726	13.8639	-7.13225	-7.13225	13.8633	0.00138	0.00138	0.00138	21.9724	8.10992	8.11308	13.8639	21.9732	21.9739	32.1897	32.1897								326726	-0.5509	-0.6296	-0.6296	-0.33056	-0.6611	-0.66112	-0.66115	-0.2204	-0.44082	-1.102	-0.55109	-0.55113	-0.73488	-0.55122	-0.55127
333009	13.8639	-7.1323	-7.1323	13.8633	0.00132	0.00132	0.00132	21.9724	8.1099	8.11293	13.8639	21.9732	21.9739	32.1897	32.1897								333009	-0.54051	-0.61772	-0.61772	-0.32432	-0.64863	-0.64865	-0.64867	-0.21624	-0.4325	-1.0812	-0.54068	-0.54072	-0.721	-0.54081	-0.54086
339292	13.8638	-7.13234	-7.13234	13.8633	0.00128	0.00128	0.00128	21.9724	8.10988	8.1128	13.8638	21.9731	21.9738	32.1897	32.1897								339292	-0.5305	-0.60628	-0.60629	-0.31831	-0.63662	-0.63664	-0.63666	-0.21224	-0.42449	-1.06117	-0.53066	-0.5307	-0.70764	-0.53078	-0.53083
345575	13.8638	-7.13238	-7.13238	13.8633	0.00123	0.00123	0.00123	21.9724	8.10986	8.11268	13.8638	21.9731	21.9738	32.1896	32.1896								345575	-0.52086	-0.59526	-0.59526	-0.31253	-0.62504	-0.62506	-0.62508	-0.20838	-0.41677	-1.04187	-0.52101	-0.52105	-0.69476	-0.52112	-0.52117
351858	13.8638	-7.13242	-7.13242	13.8633	0.00119	0.00119	0.00119	21.9724	8.10984	8.11256	13.8638	21.9731	21.9737	32.1896	32.1896								351858	-0.51156	-0.58463	-0.58463	-0.30694	-0.61388	-0.6139	-0.61392	-0.20465	-0.40932	-1.02326	-0.5117	-0.51173	-0.68235	-0.51181	-0.51185
358142	13.8637	-7.13246	-7.13246	13.8632	0.00114	0.00115	0.00115	21.9724	8.10982	8.11244	13.8637	21.9731	21.9737	32.1896	32.1896								358142	-0.50258	-0.57437	-0.57438	-0.30156	-0.60311	-0.60313	-0.60315	-0.20106	-0.40214	-1.00531	-0.50272	-0.50275	-0.67037	-0.50282	-0.50286
364425	13.8637	-7.13249	-7.13249	13.8632	0.00111	0.00111	0.00111	21.9724	8.1098	8.11234	13.8637	21.973	21.9736	32.1895	32.1895								364425	-0.49392	-0.56447	-0.56447	-0.29636	-0.59271	-0.59273	-0.59275	-0.1976	-0.3952	-0.98797	-0.49405	-0.49408	-0.6588	-0.49415	-0.49418
370708	13.8637	-7.13253	-7.13253	13.8632	0.00107	0.00107	0.00107	21.9724	8.10978	8.11223	13.8637	21.973	21.9736	32.1895	32.1895								370708	-0.48555	-0.55491	-0.55491	-0.29134	-0.58267	-0.58268	-0.5827	-0.19425	-0.3885	-0.97122	-0.48567	-0.4857	-0.64763	-0.48576	-0.4858
376991	13.8637	-7.13256	-7.13256	13.8632	0.00103	0.00103	0.00103	21.9724	8.10977	8.11214	13.8637	21.973	21.9735	32.1895	32.1895								376991	-0.47745	-0.54566	-0.54566	-0.28648	-0.57296	-0.57297	-0.57299	-0.19101	-0.38203	-0.95503	-0.47757	-0.4776	-0.63683	-0.47766	-0.47769
383274	13.8636	-7.13259	-7.13259	13.8632	0.000999747	0.00099979	0.000999844	21.9724	8.10975	8.11204	13.8636	21.9729	21.9735	32.1895	32.1895								383274	-0.46963	-0.53671	-0.53672	-0.28178	-0.56356	-0.56358	-0.56359	-0.18788	-0.37576	-0.93937	-0.46974	-0.46977	-0.62638	-0.46982	-0.46986
389557	13.8636	-7.13262	-7.13262	13.8632	0.000967757	0.000967797	0.000967847	21.9724	8.10974	8.11196	13.8636	21.9729	21.9734	32.1894	32.1894								389557	-0.46205	-0.52806	-0.52806	-0.27724	-0.55447	-0.55449	-0.5545	-0.18484	-0.3697	-0.92422	-0.46216	-0.46218	-0.61627	-0.46224	-0.46227
395841	13.8636	-7.13265	-7.13265	13.8632	0.000937278	0.000937315	0.000937363	21.9724	8.10973	8.11187	13.8636	21.9729	21.9734	32.1894	32.1894								395841	-0.45472	-0.51968	-0.51968	-0.27284	-0.54567	-0.54568	-0.5457	-0.18191	-0.36383	-0.90954	-0.45482	-0.45484	-0.60648	-0.4549	-0.45493
402124	13.8636	-7.13267	-7.13267	13.8632	0.000908216	0.000908252	0.000908296	21.9723	8.10971	8.11179	13.8636	21.9729	21.9734	32.1894	32.1894								402124	-0.44761	-0.51156	-0.51156	-0.26858	-0.53715	-0.53716	-0.53717	-0.17907	-0.35814	-0.89533	-0.44771	-0.44773	-0.597	-0.44778	-0.44781
408407	13.8636	-7.1327	-7.1327	13.8632	0.000880486	0.000880519	0.000880561	21.9723	8.1097	8.11172	13.8636	21.9729	21.9733	32.1894	32.1894								408407	-0.44073	-0.50369	-0.50369	-0.26444	-0.52888	-0.52889	-0.52891	-0.17631	-0.35263	-0.88155	-0.44082	-0.44084	-0.58781	-0.44089	-0.44092
414690	13.8635	-7.13272	-7.13272	13.8632	0.000854006	0.000854037	0.000854077	21.9723	8.10969	8.11164	13.8635	21.9728	21.9733	32.1894	32.1894								414690	-0.43405	-0.49605	-0.49606	-0.26044	-0.52087	-0.52088	-0.52089	-0.17364	-0.34729	-0.86819	-0.43414	-0.43416	-0.5789	-0.43421	-0.43423
420973	13.8635	-7.13275	-7.13275	13.8632	0.000828703	0.000828733	0.00082877	21.9723	8.10968	8.11157	13.8635	21.9728	21.9733	32.1893	32.1893								420973	-0.42757	-0.48865	-0.48865	-0.25655	-0.5131	-0.51311	-0.51312	-0.17105	-0.3421	-0.85523	-0.42766	-0.42768	-0.57026	-0.42772	-0.42775
427257	13.8635	-7.13277	-7.13277	13.8631	0.000804509	0.000804536	0.000804571	21.9723	8.10967	8.11151	13.8635	21.9728	21.9732	32.1893	32.1893								427257	-0.42128	-0.48147	-0.48147	-0.25278	-0.50555	-0.50556	-0.50557	-0.16853	-0.33707	-0.84265	-0.42137	-0.42138	-0.56187	-0.42143	-0.42145
433540	13.8635	-7.13279	-7.13279	13.8631	0.000781358	0.000781384	0.000781417	21.9723	8.10966	8.11144	13.8635	21.9728	21.9732	32.1893	32.1893								433540	-0.41518	-0.47449	-0.47449	-0.24911	-0.49822	-0.49823	-0.49824	-0.16609	-0.33218	-0.83044	-0.41526	-0.41528	-0.55372	-0.41532	-0.41534
439823	13.8635	-7.13281	-7.13281	13.8631	0.000759193	0.000759218	0.000759249	21.9723	8.10965	8.11138	13.8635	21.9728	21.9732	32.1893	32.1893								439823	-0.40925	-0.46771	-0.46771	-0.24555	-0.49111	-0.49111	-0.49112	-0.16372	-0.32744	-0.81857	-0.40932	-0.40934	-0.5458	-0.40938	-0.4094
446106	13.8635	-7.13283	-7.13283	13.8631	0.000737957	0.000737981	0.00073801	21.9723	8.10964	8.11133	13.8635	21.9728	21.9732	32.1893	32.1893								446106	-0.40348	-0.46112	-0.46112	-0.2421	-0.48419	-0.4842	-0.48421	-0.16141	-0.32283	-0.80704	-0.40356	-0.40357	-0.53811	-0.40361	-0.40363
452389	13.8635	-7.13285	-7.13285	13.8631	0.000717601	0.000717623	0.000717651	21.9723	8.10963	8.11127	13.8635	21.9728	21.9731	32.1893	32.1893								452389	-0.39788	-0.45472	-0.45472	-0.23873	-0.47746	-0.47747	-0.47748	-0.15917	-0.31834	-0.79583	-0.39795	-0.39797	-0.53064	-0.398	-0.39802
458673	13.8634	-7.13286	-7.13286	13.8631	0.000698075	0.000698096	0.000698122	21.9723	8.10962	8.11122	13.8634	21.9727	21.9731	32.1893	32.1893								458673	-0.39243	-0.44849	-0.44849	-0.23546	-0.47092	-0.47093	-0.47094	-0.15699	-0.31398	-0.78493	-0.3925	-0.39251	-0.52336	-0.39255	-0.39256
464956	13.8634	-7.13288	-7.13288	13.8631	0.000679335	0.000679355	0.00067938	21.9723	8.10961	8.11117	13.8634	21.9727	21.9731	32.1892	32.1892								464956	-0.38713	-0.44243	-0.44243	-0.23228	-0.46456	-0.46457	-0.46458	-0.15486	-0.30974	-0.77432	-0.38719	-0.38721	-0.51629	-0.38724	-0.38726
471239	13.8634	-7.1329	-7.1329	13.8631	0.00066134	0.000661359	0.000661383	21.9723	8.1096	8.11112	13.8634	21.9727	21.9731	32.1892	32.1892								471239	-0.38197	-0.43653	-0.43653	-0.22918	-0.45837	-0.45837	-0.45838	-0.1528	-0.3056	-0.764	-0.38203	-0.38204	-0.5094	-0.38207	-0.38209
477522	13.8634	-7.13291	-7.13291	13.8631	0.000644051	0.000644069	0.000644091	21.9723	8.10959	8.11107	13.8634	21.9727	21.973	32.1892	32.1892								477522	-0.37694	-0.43079	-0.43079	-0.22617	-0.45233	-0.45234	-0.45235	-0.15079	-0.30158	-0.75394	-0.377	-0.37701	-0.5027	-0.37704	-0.37706
483805	13.8634	-7.13293	-7.13293	13.8631	0.000627431	0.000627448	0.000627469	21.9723	8.10959	8.11102	13.8634	21.9727	21.973	32.1892	32.1892								483805	-0.37204	-0.42519	-0.42519	-0.22323	-0.44646	-0.44647	-0.44647	-0.14883	-0.29767	-0.74415	-0.3721	-0.37211	-0.49617	-0.37214	-0.37216
490088	13.8634	-7.13294	-7.13294	13.8631	0.000611446	0.000611462	0.000611482	21.9723	8.10958	8.11098	13.8634	21.9727	21.973	32.1892	32.1892								490088	-0.36728	-0.41974	-0.41974	-0.22037	-0.44074	-0.44074	-0.44075	-0.14692	-0.29385	-0.73461	-0.36733	-0.36734	-0.4898	-0.36737	-0.36739
496372	13.8634	-7.13296	-7.13296	13.8631	0.000596064	0.000596079	0.000596098	21.9723	8.10957	8.11094	13.8634	21.9727	21.973	32.1892	32.1892								496372	-0.36263	-0.41443	-0.41443	-0.21758	-0.43516	-0.43516	-0.43517	-0.14506	-0.29013	-0.72531	-0.36268	-0.36269	-0.4836	-0.36272	-0.36273
502655	13.8634	-7.13297	-7.13297	13.8631	0.000581255	0.00058127	0.000581288	21.9723	8.10956	8.1109	13.8634	21.9727	21.973	32.1892	32.1892								502655	-0.35809	-0.40925	-0.40925	-0.21486	-0.42972	-0.42972	-0.42973	-0.14325	-0.2865	-0.71624	-0.35814	-0.35816	-0.47755	-0.35818	-0.3582
508938	13.8633	-7.13298	-7.13298	13.8631	0.000566992	0.000567006	0.000567023	21.9723	8.10956	8.11086	13.8633	21.9726	21.9729	32.1891	32.1891								508938	-0.35367	-0.4042	-0.4042	-0.21221	-0.42441	-0.42442	-0.42442	-0.14148	-0.28296	-0.7074	-0.35372	-0.35373	-0.47165	-0.35376	-0.35377
515221	13.8633	-7.133	-7.133	13.8631	0.000553247	0.00055326	0.000553277	21.9723	8.10955	8.11082	13.8633	21.9726	21.9729	32.1891	32.1891								515221	-0.34936	-0.39927	-0.39927	-0.20962	-0.41924	-0.41924	-0.41925	-0.13975	-0.27951	-0.69877	-0.34941	-0.34942	-0.4659	-0.34944	-0.34945
521504	13.8633	-7.13301	-7.13301	13.8631	0.000539996	0.000540008	0.000540024	21.9723	8.10955	8.11078	13.8633	21.9726	21.9729	32.1891	32.1891								521504	-0.34515	-0.39446	-0.39446	-0.20709	-0.41419	-0.41419	-0.4142	-0.13807	-0.27614	-0.69035	-0.3452	-0.34521	-0.46029	-0.34523	-0.34524
527788	13.8633	-7.13302	-7.13302	13.8631	0.000527215	0.000527227	0.000527242	21.9723	8.10954	8.11075	13.8633	21.9726	21.9729	32.1891	32.1891								527788	-0.34104	-0.38976	-0.38976	-0.20463	-0.40926	-0.40926	-0.40927	-0.13643	-0.27286	-0.68213	-0.34109	-0.3411	-0.4548	-0.34112	-0.34113
534071	13.8633	-7.13303	-7.13303	13.8631	0.000514883	0.000514894	0.000514909	21.9723	8.10953	8.11071	13.8633	21.9726	21.9729	32.1891	32.1891								534071	-0.33703	-0.38518	-0.38518	-0.20222	-0.40444	-0.40445	-0.40445	-0.13482	-0.26965	-0.6741	-0.33707	-0.33708	-0.44945	-0.3371	-0.33711
540354	13.8633	-7.13304	-7.13304	13.8631	0.000502979	0.000502989	0.000503003	21.9723	8.10953	8.11068	13.8633	21.9726	21.9729	32.1891	32.1891								540354	-0.33311	-0.3807	-0.3807	-0.19987	-0.39974	-0.39974	-0.39975	-0.13325	-0.26651	-0.66626	-0.33315	-0.33316	-0.44422	-0.33318	-0.33319
546637	13.8633	-7.13305	-7.13305	13.8631	0.000491482	0.000491493	0.000491506	21.9723	8.10952	8.11065	13.8633	21.9726	21.9729	32.1891	32.1891								546637	-0.32928	-0.37632	-0.37632	-0.19757	-0.39514	-0.39515	-0.39515	-0.13172	-0.26345	-0.65861	-0.32932	-0.32933	-0.43912	-0.32935	-0.32936
552920	13.8633	-7.13306	-7.13306	13.8631	0.000480376	0.000480385	0.000480398	21.9723	8.10952	8.11062	13.8633	21.9726	21.9728	32.1891	32.1891								552920	-0.32554	-0.37205	-0.37205	-0.19533	-0.39065	-0.39066	-0.39066	-0.13022	-0.26045	-0.65112	-0.32558	-0.32559	-0.43412	-0.32561	-0.32562
559203	13.8633	-7.13307	-7.13307	13.8631	0.000469641	0.000469651	0.000469663	21.9723	8.10951	8.11059	13.8633	21.9726	21.9728	32.1891	32.1891								559203	-0.32188	-0.36787	-0.36787	-0.19313	-0.38626	-0.38627	-0.38627	-0.12876	-0.25753	-0.6438	-0.32192	-0.32193	-0.42925	-0.32195	-0.32196
565487	13.8633	-7.13308	-7.13308	13.8631	0.000459263	0.000459272	0.000459283	21.9723	8.10951	8.11056	13.8633	21.9726	21.9728	32.1891	32.1891								565487	-0.31831	-0.36378	-0.36378	-0.19099	-0.38197	-0.38198	-0.38198	-0.12733	-0.25466	-0.63665	-0.31834	-0.31835	-0.42447	-0.31837	-0.31838
571770	13.8633	-7.13309	-7.13309	13.8631	0.000449224	0.000449233	0.000449244	21.9723	8.10951	8.11053	13.8633	21.9726	21.9728	32.1891	32.1891								571770	-0.31481	-0.35978	-0.35978	-0.18889	-0.37777	-0.37778	-0.37778	-0.12593	-0.25186	-0.62965	-0.31484	-0.31485	-0.41981	-0.31487	-0.31488
578053	13.8633	-7.1331	-7.1331	13.8631	0.000439512	0.00043952	0.00043953	21.9723	8.1095	8.11051	13.8633	21.9725	21.9728	32.1891	32.1891								578053	-0.31139	-0.35587	-0.35587	-0.18683	-0.37367	-0.37367	-0.37368	-0.12456	-0.24913	-0.62281	-0.31142	-0.31143	-0.41524	-0.31144	-0.31145
584336	13.8632	-7.13311	-7.13311	13.863	0.00043011	0.000430118	0.000430128	21.9723	8.1095	8.11048	13.8632	21.9725	21.9728	32.1891	32.1891								584336	-0.30804	-0.35204	-0.35204	-0.18483	-0.36965	-0.36965	-0.36966	-0.12322	-0.24645	-0.61611	-0.30807	-0.30808	-0.41078	-0.30809	-0.3081
590619	13.8632	-7.13312	-7.13312	13.863	0.000421008	0.000421015	0.000421025	21.9723	8.10949	8.11046	13.8632	21.9725	21.9728	32.1891	32.1891								590619	-0.30476	-0.3483	-0.3483	-0.18286	-0.36572	-0.36572	-0.36573	-0.12191	-0.24383	-0.60956	-0.30479	-0.3048	-0.40641	-0.30482	-0.30482
596903	13.8632	-7.13312	-7.13312	13.863	0.000412191	0.000412198	0.000412207	21.9723	8.10949	8.11043	13.8632	21.9725	21.9728	32.1891	32.1891								596903	-0.30155	-0.34463	-0.34463	-0.18093	-0.36187	-0.36187	-0.36188	-0.12063	-0.24126	-0.60314	-0.30158	-0.30159	-0.40213	-0.30161	-0.30161
603186	13.8632	-7.13313	-7.13313	13.863	0.000403648	0.000403655	0.000403664	21.9723	8.10948	8.11041	13.8632	21.9725	21.9727	32.189	32.189								603186	-0.29841	-0.34104	-0.34104	-0.17905	-0.3581	-0.3581	-0.35811	-0.11937	-0.23875	-0.59686	-0.29844	-0.29845	-0.39794	-0.29846	-0.29847
609469	13.8632	-7.13314	-7.13314	13.863	0.000395369	0.000395375	0.000395384	21.9723	8.10948	8.11039	13.8632	21.9725	21.9727	32.189	32.189								609469	-0.29534	-0.33753	-0.33753	-0.1772	-0.35441	-0.35441	-0.35441	-0.11814	-0.23628	-0.5907	-0.29536	-0.29537	-0.39383	-0.29539	-0.29539
615752	13.8632	-7.13315	-7.13315	13.863	0.000387341	0.000387347	0.000387356	21.9723	8.10948	8.11036	13.8632	21.9725	21.9727	32.189	32.189								615752	-0.29232	-0.33408	-0.33408	-0.1754	-0.35079	-0.35079	-0.3508	-0.11694	-0.23387	-0.58467	-0.29235	-0.29236	-0.38981	-0.29237	-0.29238
622035	13.8632	-7.13315	-7.13315	13.863	0.000379555	0.000379562	0.000379569	21.9723	8.10947	8.11034	13.8632	21.9725	21.9727	32.189	32.189								622035	-0.28937	-0.33071	-0.33071	-0.17362	-0.34725	-0.34725	-0.34725	-0.11575	-0.23151	-0.57877	-0.2894	-0.2894	-0.38588	-0.28942	-0.28942
628319	13.8632	-7.13316	-7.13316	13.863	0.000372002	0.000372008	0.000372016	21.9723	8.10947	8.11032	13.8632	21.9725	21.9727	32.189	32.189								628319	-0.28648	-0.3274	-0.3274	-0.17189	-0.34377	-0.34378	-0.34378	-0.1146	-0.22919	-0.57298	-0.2865	-0.28651	-0.38202	-0.28652	-0.28653
