# Supplementary material for: Digital non-Foster-inspired electronics for broadband impedance matching
Source: Nat Commun. 2024 May 21;15:4346. doi: 10.1038/s41467-024-48861-6 (PMC11109259; doi:10.1038/s41467-024-48861-6)
Supplement: Supplementary file 6 — Source Data [file 41467_2024_48861_MOESM6_ESM.zip › Source data/Supplementary Fig. 1.xlsx]

## Sheet: Supplementary Figure 1b 
Supplementary Figure 1b
R (Ω)
Frequency (Hz)	Measurement	Frequency (Hz)	Fitting
19.9974	10.1319	20	8.83217
22.5033	11.2354	25	10.1525
24.9956	12.9561	30	13.406
30.0038	20.3788	35	23.7311
35.01	38.6995	40	49.4857
40.0124	47.49	45	35.1171
41.9771	47.13	50	19.802
43.9925	37.3548	55	14.4999
46.0462	28.1007	60	12.314
48.0115	22.2258	65	11.2444
49.9773	18.5903	70	10.6606
51.9919	16.0527	75	10.3211
53.9807	14.3875	80	10.118
55.9885	13.1038	85	9.99697
58.012	12.0897	90	9.92864
60.0645	11.3997	95	9.89563
61.9903	10.9067	100	9.88723
63.9632	10.5392	105	9.89651
66.005	10.2087	110	9.91881
67.9801	9.9878	115	9.9509
69.9593	9.7984	120	9.99051
75.0053	9.5109	125	10.0359
79.964	9.4095	130	10.086
84.9812	9.3106	135	10.1397
89.9724	9.1791	140	10.1963
92.0208	9.1466	145	10.2553
94.0006	9.1382	150	10.3162
95.9885	9.1094	155	10.3787
98.0467	9.1132	160	10.4425
100.083	9.0978	165	10.5074
102.117	9.1062	170	10.5732
103.908	9.1141	175	10.6396
105.928	9.1164	180	10.7067
108.051	9.1116	185	10.7743
109.957	9.1309	190	10.8423
111.964	9.1456	195	10.9106
113.982	9.1549	200	10.9792
116.019	9.1642	205	11.048
118.056	9.1937	210	11.117
119.972	9.192	215	11.1861
130.007	9.2959	220	11.2552
140.065	9.4067	225	11.3245
150.097	9.5151	230	11.3938
159.932	9.639	235	11.4631
170.037	9.7654	240	11.5323
179.992	9.9041	245	11.6016
190.01	10.0296	250	11.6709
200.021	10.1632	255	11.7401
225.056	10.5033	260	11.8092
249.97	10.8632	265	11.8783
274.892	11.2161	270	11.9473
299.934	11.6248	275	12.0162
324.958	11.9318	280	12.085
349.957	12.2565	285	12.1538
375.156	12.6207	290	12.2224
399.999	12.9547	295	12.2909
499.854	14.3749	300	12.3594
600.014	15.8343	305	12.4277
699.892	17.1855	310	12.4959
800.022	18.621	315	12.564
899.895	19.9216	320	12.6321
1000.18	21.207	325	12.6999
1099.86	22.4667	330	12.7677
1200.26	23.6618	335	12.8354
1300.17	24.9572	340	12.9029
1400.19	26.0951	345	12.9703
		350	13.0376
		355	13.1048
		360	13.1719
		365	13.2389
		370	13.3057
		375	13.3724
		380	13.439
		385	13.5055
		390	13.5719
		395	13.6381
		400	13.7042
		405	13.7703
		410	13.8362
		415	13.902
		420	13.9676
		425	14.0332
		430	14.0987
		435	14.164
		440	14.2292
		445	14.2944
		450	14.3594
		455	14.4243
		460	14.4891
		465	14.5538
		470	14.6184
		475	14.6829
		480	14.7472
		485	14.8115
		490	14.8757
		495	14.9398
		500	15.0038
		505	15.0676
		510	15.1314
		515	15.1951
		520	15.2587
		525	15.3221
		530	15.3855
		535	15.4488
		540	15.512
		545	15.5751
		550	15.6381
		555	15.7011
		560	15.7639
		565	15.8266
		570	15.8893
		575	15.9518
		580	16.0143
		585	16.0767
		590	16.139
		595	16.2012
		600	16.2633
		605	16.3253
		610	16.3873
		615	16.4491
		620	16.5109
		625	16.5726
		630	16.6343
		635	16.6958
		640	16.7572
		645	16.8186
		650	16.8799
		655	16.9412
		660	17.0023
		665	17.0634
		670	17.1243
		675	17.1853
		680	17.2461
		685	17.3069
		690	17.3675
		695	17.4281
		700	17.4887
		705	17.5491
		710	17.6095
		715	17.6699
		720	17.7301
		725	17.7903
		730	17.8504
		735	17.9104
		740	17.9704
		745	18.0303
		750	18.0901
		755	18.1499
		760	18.2096
		765	18.2692
		770	18.3287
		775	18.3882
		780	18.4476
		785	18.507
		790	18.5663
		795	18.6255
		800	18.6847
		805	18.7438
		810	18.8028
		815	18.8618
		820	18.9207
		825	18.9796
		830	19.0384
		835	19.0971
		840	19.1558
		845	19.2143
		850	19.2729
		855	19.3314
		860	19.3898
		865	19.4482
		870	19.5065
		875	19.5647
		880	19.6229
		885	19.681
		890	19.7391
		895	19.7971
		900	19.8551
		905	19.913
		910	19.9709
		915	20.0286
		920	20.0864
		925	20.1441
		930	20.2017
		935	20.2593
		940	20.3168
		945	20.3743
		950	20.4317
		955	20.489
		960	20.5463
		965	20.6036
		970	20.6608
		975	20.7179
		980	20.7751
		985	20.8321
		990	20.8891
		995	20.946
		1000	21.0029
		1005	21.0598
		1010	21.1166
		1015	21.1733
		1020	21.23
		1025	21.2867
		1030	21.3433
		1035	21.3998
		1040	21.4563
		1045	21.5128
		1050	21.5692
		1055	21.6255
		1060	21.6818
		1065	21.7381
		1070	21.7943
		1075	21.8505
		1080	21.9066
		1085	21.9627
		1090	22.0187
		1095	22.0747
		1100	22.1306
		1105	22.1865
		1110	22.2423
		1115	22.2981
		1120	22.3539
		1125	22.4096
		1130	22.4653
		1135	22.5209
		1140	22.5765
		1145	22.632
		1150	22.6875
		1155	22.743
		1160	22.7984
		1165	22.8538
		1170	22.9091
		1175	22.9643
		1180	23.0196
		1185	23.0748
		1190	23.1299
		1195	23.1851
		1200	23.2401
		1205	23.2952
		1210	23.3501
		1215	23.4051
		1220	23.46
		1225	23.5149
		1230	23.5697
		1235	23.6245
		1240	23.6792
		1245	23.7339
		1250	23.7886
		1255	23.8432
		1260	23.8978
		1265	23.9524
		1270	24.0069
		1275	24.0614
		1280	24.1158
		1285	24.1702
		1290	24.2246
		1295	24.2789
		1300	24.3332
		1305	24.3874
		1310	24.4416
		1315	24.4958
		1320	24.5499
		1325	24.604
		1330	24.6581
		1335	24.7121
		1340	24.7661
		1345	24.82
		1350	24.8739
		1355	24.9278
		1360	24.9816
		1365	25.0355
		1370	25.0892
		1375	25.143
		1380	25.1967
		1385	25.2503
		1390	25.304
		1395	25.3575
		1400	25.4111

## Sheet: Supplementary Figure 1c
Supplementary Figure 1c
X (Ω)
Frequency (Hz)	Measurement	Frequency (Hz)	Fitting
19.9974	9.86514	20	8.01731
22.5033	11.9643	25	11.3411
24.9956	14.3873	30	16.3226
30.0038	19.5955	35	23.042
35.01	18.0779	40	11.1155
40.0124	0.60672	45	-17.9907
41.9771	-12.3478	50	-15.89
43.9925	-21.1808	55	-11.5828
46.0462	-22.2854	60	-8.55318
48.0115	-20.5627	65	-6.42541
49.9773	-18.7209	70	-4.84933
51.9919	-16.5843	75	-3.62255
53.9807	-14.8421	80	-2.62844
55.9885	-13.2519	85	-1.79667
58.012	-11.8308	90	-1.08272
60.0645	-10.7243	95	-0.45713
61.9903	-9.66611	100	0.10032
63.9632	-8.75789	105	0.60397
66.005	-7.90206	110	1.0643
67.9801	-7.14843	115	1.48912
69.9593	-6.48112	120	1.88442
75.0053	-5.03618	125	2.25483
79.964	-3.8692	130	2.60403
84.9812	-3.09202	135	2.93494
89.9724	-2.26492	140	3.24997
92.0208	-1.97232	145	3.55107
94.0006	-1.66989	150	3.83988
95.9885	-1.38975	155	4.11776
98.0467	-1.16611	160	4.38586
100.083	-0.8801	165	4.64517
102.117	-0.62441	170	4.89654
103.908	-0.45639	175	5.14068
105.928	-0.19622	180	5.37825
108.051	0.02481	185	5.60978
109.957	0.22954	190	5.83578
111.964	0.42348	195	6.05666
113.982	0.66536	200	6.27281
116.019	0.79552	205	6.48458
118.056	1.03758	210	6.69226
119.972	1.16664	215	6.89613
130.007	2.00696	220	7.09643
140.065	2.75193	225	7.2934
150.097	3.43836	230	7.48722
159.932	4.04619	235	7.67809
170.037	4.61993	240	7.86616
179.992	5.18464	245	8.0516
190.01	5.6969	250	8.23455
200.021	6.19881	255	8.41513
225.056	7.33233	260	8.59346
249.97	8.38261	265	8.76965
274.892	9.34925	270	8.94381
299.934	10.2322	275	9.11602
324.958	11.0389	280	9.28638
349.957	11.907	285	9.45496
375.156	12.7011	290	9.62185
399.999	13.4965	295	9.78711
499.854	16.3611	300	9.9508
600.014	18.8887	305	10.113
699.892	21.1622	310	10.2737
800.022	23.326	315	10.4331
899.895	25.2751	320	10.5912
1000.18	26.9823	325	10.7479
1099.86	28.8607	330	10.9034
1200.26	30.2699	335	11.0577
1300.17	31.9897	340	11.2108
1400.19	33.3247	345	11.3628
		350	11.5138
		355	11.6636
		360	11.8125
		365	11.9604
		370	12.1073
		375	12.2533
		380	12.3983
		385	12.5425
		390	12.6859
		395	12.8284
		400	12.9701
		405	13.111
		410	13.2512
		415	13.3906
		420	13.5292
		425	13.6672
		430	13.8044
		435	13.941
		440	14.0769
		445	14.2122
		450	14.3468
		455	14.4809
		460	14.6143
		465	14.7471
		470	14.8793
		475	15.011
		480	15.1421
		485	15.2726
		490	15.4026
		495	15.5321
		500	15.6611
		505	15.7896
		510	15.9176
		515	16.045
		520	16.1721
		525	16.2986
		530	16.4247
		535	16.5503
		540	16.6755
		545	16.8002
		550	16.9245
		555	17.0484
		560	17.1719
		565	17.295
		570	17.4176
		575	17.5399
		580	17.6618
		585	17.7833
		590	17.9044
		595	18.0251
		600	18.1455
		605	18.2655
		610	18.3851
		615	18.5044
		620	18.6234
		625	18.742
		630	18.8602
		635	18.9782
		640	19.0958
		645	19.2131
		650	19.33
		655	19.4467
		660	19.563
		665	19.6791
		670	19.7948
		675	19.9102
		680	20.0253
		685	20.1402
		690	20.2548
		695	20.369
		700	20.483
		705	20.5967
		710	20.7101
		715	20.8233
		720	20.9362
		725	21.0488
		730	21.1612
		735	21.2733
		740	21.3852
		745	21.4967
		750	21.6081
		755	21.7192
		760	21.83
		765	21.9407
		770	22.051
		775	22.1612
		780	22.271
		785	22.3807
		790	22.4901
		795	22.5994
		800	22.7083
		805	22.8171
		810	22.9256
		815	23.0339
		820	23.142
		825	23.2499
		830	23.3576
		835	23.465
		840	23.5723
		845	23.6793
		850	23.7862
		855	23.8928
		860	23.9992
		865	24.1055
		870	24.2115
		875	24.3174
		880	24.423
		885	24.5284
		890	24.6337
		895	24.7388
		900	24.8437
		905	24.9484
		910	25.0529
		915	25.1572
		920	25.2614
		925	25.3653
		930	25.4691
		935	25.5728
		940	25.6762
		945	25.7795
		950	25.8826
		955	25.9855
		960	26.0882
		965	26.1908
		970	26.2933
		975	26.3955
		980	26.4976
		985	26.5995
		990	26.7013
		995	26.8029
		1000	26.9044
		1005	27.0056
		1010	27.1068
		1015	27.2078
		1020	27.3086
		1025	27.4092
		1030	27.5098
		1035	27.6101
		1040	27.7103
		1045	27.8104
		1050	27.9103
		1055	28.0101
		1060	28.1097
		1065	28.2092
		1070	28.3085
		1075	28.4077
		1080	28.5068
		1085	28.6057
		1090	28.7044
		1095	28.8031
		1100	28.9016
		1105	28.9999
		1110	29.0981
		1115	29.1962
		1120	29.2941
		1125	29.392
		1130	29.4896
		1135	29.5872
		1140	29.6846
		1145	29.7819
		1150	29.879
		1155	29.9761
		1160	30.073
		1165	30.1698
		1170	30.2664
		1175	30.3629
		1180	30.4593
		1185	30.5556
		1190	30.6518
		1195	30.7478
		1200	30.8437
		1205	30.9395
		1210	31.0352
		1215	31.1307
		1220	31.2261
		1225	31.3214
		1230	31.4166
		1235	31.5117
		1240	31.6067
		1245	31.7015
		1250	31.7962
		1255	31.8909
		1260	31.9854
		1265	32.0797
		1270	32.174
		1275	32.2682
		1280	32.3623
		1285	32.4562
		1290	32.55
		1295	32.6438
		1300	32.7374
		1305	32.8309
		1310	32.9243
		1315	33.0176
		1320	33.1108
		1325	33.2039
		1330	33.2969
		1335	33.3897
		1340	33.4825
		1345	33.5752
		1350	33.6677
		1355	33.7602
		1360	33.8526
		1365	33.9449
		1370	34.037
		1375	34.1291
		1380	34.221
		1385	34.3129
		1390	34.4047
		1395	34.4963
		1400	34.5879
