# Supplementary material for: Digital non-Foster-inspired electronics for broadband impedance matching
Source: Nat Commun. 2024 May 21;15:4346. doi: 10.1038/s41467-024-48861-6 (PMC11109259; doi:10.1038/s41467-024-48861-6)
Supplement: Supplementary file 6 — Source Data [file 41467_2024_48861_MOESM6_ESM.zip › Source data/Supplementary Fig. 2.xlsx]

## Sheet: Supplementary Figure 2f
Supplementary Figure 2f
fs=900 Hz
ω (rad/s)	Gain (dB)	Phase (deg)
12.5664	-14.1505	-0.1762
13.1947	-14.1505	-0.18501
13.823	-14.1505	-0.19382
14.4513	-14.1505	-0.20263
15.0796	-14.1505	-0.21144
15.708	-14.1505	-0.22025
16.3363	-14.1505	-0.22906
16.9646	-14.1506	-0.23787
17.5929	-14.1506	-0.24668
18.2212	-14.1506	-0.25549
18.8496	-14.1506	-0.2643
19.4779	-14.1506	-0.27311
20.1062	-14.1506	-0.28192
20.7345	-14.1506	-0.29073
21.3628	-14.1506	-0.29954
21.9912	-14.1506	-0.30835
22.6195	-14.1506	-0.31716
23.2478	-14.1506	-0.32597
23.8761	-14.1506	-0.33477
24.5044	-14.1506	-0.34358
25.1327	-14.1506	-0.35239
25.7611	-14.1507	-0.3612
26.3894	-14.1507	-0.37001
27.0177	-14.1507	-0.37882
27.646	-14.1507	-0.38763
28.2743	-14.1507	-0.39644
28.9027	-14.1507	-0.40525
29.531	-14.1507	-0.41406
30.1593	-14.1507	-0.42287
30.7876	-14.1507	-0.43168
31.4159	-14.1507	-0.44049
32.0442	-14.1508	-0.4493
32.6726	-14.1508	-0.4581
33.3009	-14.1508	-0.46691
33.9292	-14.1508	-0.47572
34.5575	-14.1508	-0.48453
35.1858	-14.1508	-0.49334
35.8142	-14.1508	-0.50215
36.4425	-14.1508	-0.51096
37.0708	-14.1509	-0.51977
37.6991	-14.1509	-0.52858
38.3274	-14.1509	-0.53738
38.9558	-14.1509	-0.54619
39.5841	-14.1509	-0.555
40.2124	-14.1509	-0.56381
40.8407	-14.1509	-0.57262
41.469	-14.1509	-0.58143
42.0973	-14.151	-0.59024
42.7257	-14.151	-0.59904
43.354	-14.151	-0.60785
43.9823	-14.151	-0.61666
44.6106	-14.151	-0.62547
45.2389	-14.151	-0.63428
45.8672	-14.151	-0.64309
46.4956	-14.1511	-0.65189
47.1239	-14.1511	-0.6607
47.7522	-14.1511	-0.66951
48.3805	-14.1511	-0.67832
49.0089	-14.1511	-0.68713
49.6372	-14.1511	-0.69593
50.2655	-14.1512	-0.70474
50.8938	-14.1512	-0.71355
51.5221	-14.1512	-0.72236
52.1504	-14.1512	-0.73116
52.7788	-14.1512	-0.73997
53.4071	-14.1512	-0.74878
54.0354	-14.1513	-0.75759
54.6637	-14.1513	-0.76639
55.292	-14.1513	-0.7752
55.9203	-14.1513	-0.78401
56.5487	-14.1513	-0.79282
57.177	-14.1514	-0.80162
57.8053	-14.1514	-0.81043
58.4336	-14.1514	-0.81924
59.0619	-14.1514	-0.82804
59.6903	-14.1514	-0.83685
60.3186	-14.1515	-0.84566
60.9469	-14.1515	-0.85446
61.5752	-14.1515	-0.86327
62.2035	-14.1515	-0.87208
62.8319	-14.1516	-0.88088
63.4602	-14.1516	-0.88969
64.0885	-14.1516	-0.8985
64.7168	-14.1516	-0.9073
65.3451	-14.1516	-0.91611
65.9734	-14.1517	-0.92491
66.6018	-14.1517	-0.93372
67.2301	-14.1517	-0.94253
67.8584	-14.1517	-0.95133
68.4867	-14.1517	-0.96014
69.115	-14.1518	-0.96894
69.7434	-14.1518	-0.97775
70.3717	-14.1518	-0.98655
71	-14.1518	-0.99536
71.6283	-14.1519	-1.00417
72.2566	-14.1519	-1.01297
72.885	-14.1519	-1.02178
73.5133	-14.1519	-1.03058
74.1416	-14.152	-1.03939
74.7699	-14.152	-1.04819
75.3982	-14.152	-1.057
76.0265	-14.152	-1.0658
76.6549	-14.1521	-1.07461
77.2832	-14.1521	-1.08341
77.9115	-14.1521	-1.09221
78.5398	-14.1522	-1.10102
79.1681	-14.1522	-1.10982
79.7964	-14.1522	-1.11863
80.4248	-14.1522	-1.12743
81.0531	-14.1523	-1.13624
81.6814	-14.1523	-1.14504
82.3097	-14.1523	-1.15384
82.9381	-14.1524	-1.16265
83.5664	-14.1524	-1.17145
84.1947	-14.1524	-1.18025
84.823	-14.1524	-1.18906
85.4513	-14.1525	-1.19786
86.0796	-14.1525	-1.20666
86.708	-14.1525	-1.21547
87.3363	-14.1525	-1.22427
87.9646	-14.1526	-1.23307
88.5929	-14.1526	-1.24188
89.2212	-14.1526	-1.25068
89.8495	-14.1527	-1.25948
90.4779	-14.1527	-1.26828
91.1062	-14.1527	-1.27709
91.7345	-14.1528	-1.28589
92.3628	-14.1528	-1.29469
92.9911	-14.1528	-1.30349
93.6195	-14.1529	-1.3123
94.2478	-14.1529	-1.3211
94.8761	-14.1529	-1.3299
95.5044	-14.153	-1.3387
96.1327	-14.153	-1.3475
96.761	-14.153	-1.3563
97.3894	-14.1531	-1.36511
98.0177	-14.1531	-1.37391
98.646	-14.1531	-1.38271
99.2743	-14.1532	-1.39151
99.9026	-14.1532	-1.40031
100.531	-14.1532	-1.40911
101.159	-14.1533	-1.41791
101.788	-14.1533	-1.42671
102.416	-14.1533	-1.43551
103.044	-14.1534	-1.44431
103.673	-14.1534	-1.45311
104.301	-14.1534	-1.46191
104.929	-14.1535	-1.47071
105.558	-14.1535	-1.47951
106.186	-14.1535	-1.48831
106.814	-14.1536	-1.49711
107.442	-14.1536	-1.50591
108.071	-14.1537	-1.51471
108.699	-14.1537	-1.52351
109.327	-14.1537	-1.53231
109.956	-14.1538	-1.54111
110.584	-14.1538	-1.54991
111.212	-14.1538	-1.55871
111.841	-14.1539	-1.56751
112.469	-14.1539	-1.5763
113.097	-14.154	-1.5851
113.726	-14.154	-1.5939
114.354	-14.154	-1.6027
114.982	-14.1541	-1.6115
115.611	-14.1541	-1.62029
116.239	-14.1542	-1.62909
116.867	-14.1542	-1.63789
117.496	-14.1542	-1.64669
118.124	-14.1543	-1.65548
118.752	-14.1543	-1.66428
119.381	-14.1544	-1.67308
120.009	-14.1544	-1.68188
120.637	-14.1544	-1.69067
121.265	-14.1545	-1.69947
121.894	-14.1545	-1.70827
122.522	-14.1546	-1.71706
123.15	-14.1546	-1.72586
123.779	-14.1547	-1.73465
124.407	-14.1547	-1.74345
125.035	-14.1547	-1.75225
125.664	-14.1548	-1.76104
126.292	-14.1548	-1.76984
126.92	-14.1549	-1.77863
127.549	-14.1549	-1.78743
128.177	-14.1549	-1.79622
128.805	-14.155	-1.80502
129.434	-14.155	-1.81381
130.062	-14.1551	-1.82261
130.69	-14.1551	-1.8314
131.319	-14.1552	-1.8402
131.947	-14.1552	-1.84899
132.575	-14.1553	-1.85778
133.204	-14.1553	-1.86658
133.832	-14.1554	-1.87537
134.46	-14.1554	-1.88417
135.088	-14.1555	-1.89296
135.717	-14.1555	-1.90175
136.345	-14.1555	-1.91054
136.973	-14.1556	-1.91934
137.602	-14.1556	-1.92813
138.23	-14.1557	-1.93692
138.858	-14.1557	-1.94572
139.487	-14.1558	-1.95451
140.115	-14.1558	-1.9633
140.743	-14.1559	-1.97209
141.372	-14.1559	-1.98088
142	-14.156	-1.98968
142.628	-14.156	-1.99847
143.257	-14.1561	-2.00726
143.885	-14.1561	-2.01605
144.513	-14.1562	-2.02484
145.142	-14.1562	-2.03363
145.77	-14.1563	-2.04242
146.398	-14.1563	-2.05121
147.027	-14.1564	-2.06
147.655	-14.1564	-2.06879
148.283	-14.1565	-2.07758
148.911	-14.1565	-2.08637
149.54	-14.1566	-2.09516
150.168	-14.1566	-2.10395
150.796	-14.1567	-2.11274
151.425	-14.1567	-2.12153
152.053	-14.1568	-2.13032
152.681	-14.1568	-2.13911
153.31	-14.1569	-2.1479
153.938	-14.1569	-2.15668
154.566	-14.157	-2.16547
155.195	-14.157	-2.17426
155.823	-14.1571	-2.18305
156.451	-14.1571	-2.19184
157.08	-14.1572	-2.20062
157.708	-14.1572	-2.20941
158.336	-14.1573	-2.2182
158.965	-14.1574	-2.22699
159.593	-14.1574	-2.23577
160.221	-14.1575	-2.24456
160.85	-14.1575	-2.25335
161.478	-14.1576	-2.26213
162.106	-14.1576	-2.27092
162.734	-14.1577	-2.2797
163.363	-14.1577	-2.28849
163.991	-14.1578	-2.29727
164.619	-14.1579	-2.30606
165.248	-14.1579	-2.31485
165.876	-14.158	-2.32363
166.504	-14.158	-2.33241
167.133	-14.1581	-2.3412
167.761	-14.1581	-2.34998
168.389	-14.1582	-2.35877
169.018	-14.1583	-2.36755
169.646	-14.1583	-2.37634
170.274	-14.1584	-2.38512
170.903	-14.1584	-2.3939
171.531	-14.1585	-2.40269
172.159	-14.1585	-2.41147
172.788	-14.1586	-2.42025
173.416	-14.1587	-2.42903
174.044	-14.1587	-2.43782
174.673	-14.1588	-2.4466
175.301	-14.1588	-2.45538
175.929	-14.1589	-2.46416
176.558	-14.159	-2.47294
177.186	-14.159	-2.48173
177.814	-14.1591	-2.49051
178.442	-14.1592	-2.49929
179.071	-14.1592	-2.50807
179.699	-14.1593	-2.51685
180.327	-14.1593	-2.52563
180.956	-14.1594	-2.53441
181.584	-14.1594	-2.54319
182.212	-14.1595	-2.55197
182.841	-14.1596	-2.56075
183.469	-14.1596	-2.56953
184.097	-14.1597	-2.57831
184.726	-14.1598	-2.58709
185.354	-14.1598	-2.59586
185.982	-14.1599	-2.60464
186.611	-14.16	-2.61342
187.239	-14.16	-2.6222
187.867	-14.1601	-2.63098
188.496	-14.1601	-2.63975
189.124	-14.1602	-2.64853
189.752	-14.1603	-2.65731
190.381	-14.1603	-2.66609
191.009	-14.1604	-2.67486
191.637	-14.1605	-2.68364
192.265	-14.1605	-2.69242
192.894	-14.1606	-2.70119
193.522	-14.1607	-2.70997
194.15	-14.1607	-2.71874
194.779	-14.1608	-2.72752
195.407	-14.1609	-2.73629
196.035	-14.1609	-2.74507
196.664	-14.161	-2.75384
197.292	-14.1611	-2.76262
197.92	-14.1611	-2.77139
198.549	-14.1612	-2.78017
199.177	-14.1613	-2.78894
199.805	-14.1613	-2.79771
200.434	-14.1614	-2.80649
201.062	-14.1615	-2.81526
201.69	-14.1616	-2.82403
202.319	-14.1616	-2.83281
202.947	-14.1617	-2.84158
203.575	-14.1618	-2.85035
204.204	-14.1618	-2.85912
204.832	-14.1619	-2.86789
205.46	-14.162	-2.87667
206.088	-14.162	-2.88544
206.717	-14.1621	-2.89421
207.345	-14.1622	-2.90298
207.973	-14.1623	-2.91175
208.602	-14.1623	-2.92052
209.23	-14.1624	-2.92929
209.858	-14.1625	-2.93806
210.487	-14.1625	-2.94683
211.115	-14.1626	-2.9556
211.743	-14.1627	-2.96437
212.372	-14.1628	-2.97314
213	-14.1628	-2.98191
213.628	-14.1629	-2.99067
214.257	-14.163	-2.99944
214.885	-14.163	-3.00821
215.513	-14.1631	-3.01698
216.142	-14.1632	-3.02574
216.77	-14.1633	-3.03451
217.398	-14.1633	-3.04328
218.027	-14.1634	-3.05205
218.655	-14.1635	-3.06081
219.283	-14.1636	-3.06958
219.911	-14.1636	-3.07834
220.54	-14.1637	-3.08711
221.168	-14.1638	-3.09588
221.796	-14.1639	-3.10464
222.425	-14.1639	-3.11341
223.053	-14.164	-3.12217
223.681	-14.1641	-3.13093
224.31	-14.1642	-3.1397
224.938	-14.1642	-3.14846
225.566	-14.1643	-3.15723
226.195	-14.1644	-3.16599
226.823	-14.1645	-3.17475
227.451	-14.1646	-3.18351
228.08	-14.1646	-3.19228
228.708	-14.1647	-3.20104
229.336	-14.1648	-3.2098
229.965	-14.1649	-3.21856
230.593	-14.1649	-3.22733
231.221	-14.165	-3.23609
231.85	-14.1651	-3.24485
232.478	-14.1652	-3.25361
233.106	-14.1653	-3.26237
233.734	-14.1653	-3.27113
234.363	-14.1654	-3.27989
234.991	-14.1655	-3.28865
235.619	-14.1656	-3.29741
236.248	-14.1657	-3.30617
236.876	-14.1657	-3.31493
237.504	-14.1658	-3.32368
238.133	-14.1659	-3.33244
238.761	-14.166	-3.3412
239.389	-14.1661	-3.34996
240.018	-14.1662	-3.35872
240.646	-14.1662	-3.36747
241.274	-14.1663	-3.37623
241.903	-14.1664	-3.38499
242.531	-14.1665	-3.39374
243.159	-14.1666	-3.4025
243.788	-14.1666	-3.41125
244.416	-14.1667	-3.42001
245.044	-14.1668	-3.42877
245.673	-14.1669	-3.43752
246.301	-14.167	-3.44628
246.929	-14.1671	-3.45503
247.558	-14.1671	-3.46378
248.186	-14.1672	-3.47254
248.814	-14.1673	-3.48129
249.442	-14.1674	-3.49004
250.071	-14.1675	-3.4988
250.699	-14.1676	-3.50755
251.327	-14.1677	-3.5163
251.956	-14.1677	-3.52505
252.584	-14.1678	-3.53381
253.212	-14.1679	-3.54256
253.841	-14.168	-3.55131
254.469	-14.1681	-3.56006
255.097	-14.1682	-3.56881
255.726	-14.1683	-3.57756
256.354	-14.1684	-3.58631
256.982	-14.1684	-3.59506
257.611	-14.1685	-3.60381
258.239	-14.1686	-3.61256
258.867	-14.1687	-3.62131
259.496	-14.1688	-3.63006
260.124	-14.1689	-3.63881
260.752	-14.169	-3.64755
261.381	-14.1691	-3.6563
262.009	-14.1691	-3.66505
262.637	-14.1692	-3.6738
263.265	-14.1693	-3.68254
263.894	-14.1694	-3.69129
264.522	-14.1695	-3.70004
265.15	-14.1696	-3.70878
265.779	-14.1697	-3.71753
266.407	-14.1698	-3.72627
267.035	-14.1699	-3.73502
267.664	-14.17	-3.74376
268.292	-14.17	-3.75251
268.92	-14.1701	-3.76125
269.549	-14.1702	-3.76999
270.177	-14.1703	-3.77874
270.805	-14.1704	-3.78748
271.434	-14.1705	-3.79622
272.062	-14.1706	-3.80497
272.69	-14.1707	-3.81371
273.319	-14.1708	-3.82245
273.947	-14.1709	-3.83119
274.575	-14.171	-3.83993
275.204	-14.1711	-3.84867
275.832	-14.1712	-3.85741
276.46	-14.1713	-3.86615
277.088	-14.1714	-3.87489
277.717	-14.1714	-3.88363
278.345	-14.1715	-3.89237
278.973	-14.1716	-3.90111
279.602	-14.1717	-3.90985
280.23	-14.1718	-3.91859
280.858	-14.1719	-3.92733
281.487	-14.172	-3.93607
282.115	-14.1721	-3.9448
282.743	-14.1722	-3.95354
283.372	-14.1723	-3.96228
284	-14.1724	-3.97101
284.628	-14.1725	-3.97975
285.257	-14.1726	-3.98849
285.885	-14.1727	-3.99722
286.513	-14.1728	-4.00596
287.142	-14.1729	-4.01469
287.77	-14.173	-4.02343
288.398	-14.1731	-4.03216
289.027	-14.1732	-4.04089
289.655	-14.1733	-4.04963
290.283	-14.1734	-4.05836
290.911	-14.1735	-4.06709
291.54	-14.1736	-4.07583
292.168	-14.1737	-4.08456
292.796	-14.1738	-4.09329
293.425	-14.1739	-4.10202
294.053	-14.174	-4.11075
294.681	-14.1741	-4.11948
295.31	-14.1742	-4.12821
295.938	-14.1743	-4.13694
296.566	-14.1744	-4.14567
297.195	-14.1745	-4.1544
297.823	-14.1746	-4.16313
298.451	-14.1747	-4.17186
299.08	-14.1748	-4.18059
299.708	-14.1749	-4.18932
300.336	-14.175	-4.19805
300.965	-14.1751	-4.20677
301.593	-14.1752	-4.2155
302.221	-14.1753	-4.22423
302.85	-14.1754	-4.23295
303.478	-14.1755	-4.24168
304.106	-14.1756	-4.25041
304.734	-14.1757	-4.25913
305.363	-14.1758	-4.26786
305.991	-14.1759	-4.27658
306.619	-14.176	-4.28531
307.248	-14.1761	-4.29403
307.876	-14.1762	-4.30275
308.504	-14.1763	-4.31148
309.133	-14.1764	-4.3202
309.761	-14.1765	-4.32892
310.389	-14.1766	-4.33764
311.018	-14.1768	-4.34637
311.646	-14.1768	-4.35509
312.274	-14.177	-4.36381
312.903	-14.1771	-4.37253
313.531	-14.1772	-4.38125
314.159	-14.1773	-4.38997
314.788	-14.1774	-4.39869
315.416	-14.1775	-4.40741
316.044	-14.1776	-4.41613
316.673	-14.1777	-4.42485
317.301	-14.1778	-4.43357
317.929	-14.1779	-4.44228
318.558	-14.178	-4.451
319.186	-14.1781	-4.45972
319.814	-14.1783	-4.46843
320.442	-14.1784	-4.47715
321.071	-14.1785	-4.48587
321.699	-14.1786	-4.49458
322.327	-14.1787	-4.5033
322.956	-14.1788	-4.51201
323.584	-14.1789	-4.52073
324.212	-14.179	-4.52944
324.841	-14.1791	-4.53816
325.469	-14.1792	-4.54687
326.097	-14.1793	-4.55558
326.726	-14.1794	-4.5643
327.354	-14.1796	-4.57301
327.982	-14.1797	-4.58172
328.611	-14.1798	-4.59043
329.239	-14.1799	-4.59914
329.867	-14.18	-4.60785
330.496	-14.1801	-4.61656
331.124	-14.1802	-4.62527
331.752	-14.1804	-4.63398
332.38	-14.1805	-4.64269
333.009	-14.1806	-4.6514
333.637	-14.1807	-4.66011
334.265	-14.1808	-4.66882
334.894	-14.1809	-4.67753
335.522	-14.181	-4.68623
336.15	-14.1811	-4.69494
336.779	-14.1813	-4.70365
337.407	-14.1814	-4.71236
338.035	-14.1815	-4.72106
338.664	-14.1816	-4.72977
339.292	-14.1817	-4.73847
339.92	-14.1818	-4.74718
340.549	-14.1819	-4.75588
341.177	-14.1821	-4.76459
341.805	-14.1822	-4.77329
342.434	-14.1823	-4.78199
343.062	-14.1824	-4.79069
343.69	-14.1825	-4.7994
344.319	-14.1826	-4.8081
344.947	-14.1828	-4.8168
345.575	-14.1829	-4.8255
346.204	-14.183	-4.8342
346.832	-14.1831	-4.8429
347.46	-14.1832	-4.8516
348.088	-14.1834	-4.8603
348.717	-14.1835	-4.869
349.345	-14.1836	-4.8777
349.973	-14.1837	-4.8864
350.602	-14.1838	-4.8951
351.23	-14.1839	-4.9038
351.858	-14.1841	-4.91249
352.487	-14.1842	-4.92119
353.115	-14.1843	-4.92989
353.743	-14.1844	-4.93858
354.372	-14.1845	-4.94728
355	-14.1847	-4.95597
355.628	-14.1848	-4.96467
356.257	-14.1849	-4.97336
356.885	-14.185	-4.98206
357.513	-14.1851	-4.99075
358.142	-14.1853	-4.99944
358.77	-14.1854	-5.00814
359.398	-14.1855	-5.01683
360.027	-14.1856	-5.02552
360.655	-14.1858	-5.03421
361.283	-14.1859	-5.0429
361.911	-14.186	-5.0516
362.54	-14.1861	-5.06029
363.168	-14.1862	-5.06898
363.796	-14.1864	-5.07767
364.425	-14.1865	-5.08635
365.053	-14.1866	-5.09504
365.681	-14.1867	-5.10373
366.31	-14.1869	-5.11242
366.938	-14.187	-5.12111
367.566	-14.1871	-5.12979
368.195	-14.1872	-5.13848
368.823	-14.1874	-5.14717
369.451	-14.1875	-5.15585
370.08	-14.1876	-5.16454
370.708	-14.1877	-5.17322
371.336	-14.1878	-5.18191
371.965	-14.188	-5.19059
372.593	-14.1881	-5.19928
373.221	-14.1882	-5.20796
373.85	-14.1884	-5.21664
374.478	-14.1885	-5.22532
375.106	-14.1886	-5.23401
375.734	-14.1887	-5.24269
376.363	-14.1889	-5.25137
376.991	-14.189	-5.26005
377.619	-14.1891	-5.26873
378.248	-14.1892	-5.27741
378.876	-14.1894	-5.28609
379.504	-14.1895	-5.29477
380.133	-14.1896	-5.30345
380.761	-14.1898	-5.31212
381.389	-14.1899	-5.3208
382.018	-14.19	-5.32948
382.646	-14.1901	-5.33816
383.274	-14.1903	-5.34683
383.903	-14.1904	-5.35551
384.531	-14.1905	-5.36418
385.159	-14.1907	-5.37286
385.788	-14.1908	-5.38153
386.416	-14.1909	-5.39021
387.044	-14.1911	-5.39888
387.673	-14.1912	-5.40756
388.301	-14.1913	-5.41623
388.929	-14.1915	-5.4249
389.557	-14.1916	-5.43357
390.186	-14.1917	-5.44224
390.814	-14.1919	-5.45092
391.442	-14.192	-5.45959
392.071	-14.1921	-5.46826
392.699	-14.1922	-5.47693
393.327	-14.1924	-5.4856
393.956	-14.1925	-5.49426
394.584	-14.1927	-5.50293
395.212	-14.1928	-5.5116
395.841	-14.1929	-5.52027
396.469	-14.193	-5.52894
397.097	-14.1932	-5.5376
397.726	-14.1933	-5.54627
398.354	-14.1935	-5.55493
398.982	-14.1936	-5.5636
399.611	-14.1937	-5.57226
400.239	-14.1939	-5.58093
400.867	-14.194	-5.58959
401.496	-14.1941	-5.59826
402.124	-14.1943	-5.60692
402.752	-14.1944	-5.61558
403.38	-14.1945	-5.62424
404.009	-14.1947	-5.63291
404.637	-14.1948	-5.64157
405.265	-14.1949	-5.65023
405.894	-14.1951	-5.65889
406.522	-14.1952	-5.66755
407.15	-14.1954	-5.67621
407.779	-14.1955	-5.68487
408.407	-14.1956	-5.69352
409.035	-14.1958	-5.70218
409.664	-14.1959	-5.71084
410.292	-14.196	-5.7195
410.92	-14.1962	-5.72815
411.549	-14.1963	-5.73681
412.177	-14.1965	-5.74546
412.805	-14.1966	-5.75412
413.434	-14.1967	-5.76277
414.062	-14.1969	-5.77143
414.69	-14.197	-5.78008
415.319	-14.1972	-5.78874
415.947	-14.1973	-5.79739
416.575	-14.1974	-5.80604
417.204	-14.1976	-5.81469
417.832	-14.1977	-5.82334
418.46	-14.1979	-5.83199
419.088	-14.198	-5.84065
419.717	-14.1982	-5.8493
420.345	-14.1983	-5.85794
420.973	-14.1984	-5.86659
421.602	-14.1986	-5.87524
422.23	-14.1987	-5.88389
422.858	-14.1989	-5.89254
423.487	-14.199	-5.90119
424.115	-14.1991	-5.90983
424.743	-14.1993	-5.91848
425.372	-14.1994	-5.92712
426	-14.1996	-5.93577
426.628	-14.1997	-5.94441
427.257	-14.1999	-5.95306
427.885	-14.2	-5.9617
428.513	-14.2002	-5.97034
429.142	-14.2003	-5.97899
429.77	-14.2004	-5.98763
430.398	-14.2006	-5.99627
431.027	-14.2007	-6.00491
431.655	-14.2009	-6.01355
432.283	-14.201	-6.02219
432.911	-14.2012	-6.03083
433.54	-14.2013	-6.03947
434.168	-14.2015	-6.04811
434.796	-14.2016	-6.05675
435.425	-14.2018	-6.06539
436.053	-14.2019	-6.07403
436.681	-14.202	-6.08266
437.31	-14.2022	-6.0913
437.938	-14.2023	-6.09993
438.566	-14.2025	-6.10857
439.195	-14.2026	-6.1172
439.823	-14.2028	-6.12584
440.451	-14.2029	-6.13447
441.08	-14.2031	-6.14311
441.708	-14.2032	-6.15174
442.336	-14.2034	-6.16037
442.965	-14.2035	-6.169
443.593	-14.2037	-6.17763
444.221	-14.2038	-6.18627
444.85	-14.204	-6.1949
445.478	-14.2041	-6.20353
446.106	-14.2043	-6.21216
446.734	-14.2044	-6.22078
447.363	-14.2046	-6.22941
447.991	-14.2047	-6.23804
448.619	-14.2049	-6.24667
449.248	-14.205	-6.25529
449.876	-14.2052	-6.26392
450.504	-14.2053	-6.27255
451.133	-14.2055	-6.28117
451.761	-14.2056	-6.2898
452.389	-14.2058	-6.29842
453.018	-14.2059	-6.30704
453.646	-14.2061	-6.31567
454.274	-14.2062	-6.32429
454.903	-14.2064	-6.33291
455.531	-14.2066	-6.34153
456.159	-14.2067	-6.35016
456.788	-14.2068	-6.35878
457.416	-14.207	-6.3674
458.044	-14.2072	-6.37602
458.673	-14.2073	-6.38464
459.301	-14.2075	-6.39325
459.929	-14.2076	-6.40187
460.557	-14.2078	-6.41049
461.186	-14.2079	-6.41911
461.814	-14.2081	-6.42772
462.442	-14.2082	-6.43634
463.071	-14.2084	-6.44495
463.699	-14.2086	-6.45357
464.327	-14.2087	-6.46218
464.956	-14.2089	-6.4708
465.584	-14.209	-6.47941
466.212	-14.2092	-6.48802
466.841	-14.2093	-6.49664
467.469	-14.2095	-6.50525
468.097	-14.2096	-6.51386
468.726	-14.2098	-6.52247
469.354	-14.21	-6.53108
469.982	-14.2101	-6.53969
470.611	-14.2103	-6.5483
471.239	-14.2104	-6.55691
471.867	-14.2106	-6.56552
472.496	-14.2108	-6.57412
473.124	-14.2109	-6.58273
473.752	-14.2111	-6.59134
474.38	-14.2112	-6.59994
475.009	-14.2114	-6.60855
475.637	-14.2116	-6.61715
476.265	-14.2117	-6.62576
476.894	-14.2119	-6.63436
477.522	-14.212	-6.64297
478.15	-14.2122	-6.65157
478.779	-14.2124	-6.66017
479.407	-14.2125	-6.66877
480.035	-14.2127	-6.67737
480.664	-14.2128	-6.68597
481.292	-14.213	-6.69457
481.92	-14.2132	-6.70317
482.549	-14.2133	-6.71177
483.177	-14.2135	-6.72037
483.805	-14.2136	-6.72897
484.434	-14.2138	-6.73757
485.062	-14.214	-6.74616
485.69	-14.2141	-6.75476
486.319	-14.2143	-6.76335
486.947	-14.2145	-6.77195
487.575	-14.2146	-6.78054
488.204	-14.2148	-6.78914
488.832	-14.2149	-6.79773
489.46	-14.2151	-6.80632
490.088	-14.2153	-6.81492
490.717	-14.2154	-6.82351
491.345	-14.2156	-6.8321
491.973	-14.2158	-6.84069
492.602	-14.2159	-6.84928
493.23	-14.2161	-6.85787
493.858	-14.2163	-6.86646
494.487	-14.2164	-6.87505
495.115	-14.2166	-6.88364
495.743	-14.2168	-6.89222
496.372	-14.2169	-6.90081
497	-14.2171	-6.9094
497.628	-14.2173	-6.91798
498.257	-14.2174	-6.92657
498.885	-14.2176	-6.93515
499.513	-14.2178	-6.94373
500.142	-14.2179	-6.95232
500.77	-14.2181	-6.9609
501.398	-14.2183	-6.96948
502.027	-14.2184	-6.97807
502.655	-14.2186	-6.98665
503.283	-14.2188	-6.99523
503.911	-14.2189	-7.00381
504.54	-14.2191	-7.01239
505.168	-14.2193	-7.02097
505.796	-14.2195	-7.02954
506.425	-14.2196	-7.03812
507.053	-14.2198	-7.0467
507.681	-14.22	-7.05528
508.31	-14.2201	-7.06385
508.938	-14.2203	-7.07243
509.566	-14.2205	-7.081
510.195	-14.2206	-7.08958
510.823	-14.2208	-7.09815
511.451	-14.221	-7.10672
512.08	-14.2211	-7.1153
512.708	-14.2213	-7.12387
513.336	-14.2215	-7.13244
513.965	-14.2217	-7.14101
514.593	-14.2218	-7.14958
515.221	-14.222	-7.15815
515.85	-14.2222	-7.16672
516.478	-14.2224	-7.17529
517.106	-14.2225	-7.18386
517.734	-14.2227	-7.19242
518.363	-14.2229	-7.20099
518.991	-14.2231	-7.20956
519.619	-14.2232	-7.21812
520.248	-14.2234	-7.22669
520.876	-14.2236	-7.23525
521.504	-14.2238	-7.24381
522.133	-14.2239	-7.25238
522.761	-14.2241	-7.26094
523.389	-14.2243	-7.2695
524.018	-14.2244	-7.27806
524.646	-14.2246	-7.28663
525.274	-14.2248	-7.29519
525.903	-14.225	-7.30375
526.531	-14.2251	-7.3123
527.159	-14.2253	-7.32086
527.788	-14.2255	-7.32942
528.416	-14.2257	-7.33798
529.044	-14.2258	-7.34654
529.673	-14.226	-7.35509
530.301	-14.2262	-7.36365
530.929	-14.2264	-7.3722
531.557	-14.2266	-7.38076
532.186	-14.2267	-7.38931
532.814	-14.2269	-7.39786
533.442	-14.2271	-7.40642
534.071	-14.2273	-7.41497
534.699	-14.2274	-7.42352
535.327	-14.2276	-7.43207
535.956	-14.2278	-7.44062
536.584	-14.228	-7.44917
537.212	-14.2282	-7.45772
537.841	-14.2284	-7.46627
538.469	-14.2285	-7.47482
539.097	-14.2287	-7.48336
539.726	-14.2289	-7.49191
540.354	-14.2291	-7.50046
540.982	-14.2293	-7.509
541.611	-14.2294	-7.51755
542.239	-14.2296	-7.52609
542.867	-14.2298	-7.53463
543.496	-14.23	-7.54318
544.124	-14.2302	-7.55172
544.752	-14.2303	-7.56026
545.38	-14.2305	-7.5688
546.009	-14.2307	-7.57734
546.637	-14.2309	-7.58588
547.265	-14.2311	-7.59442
547.894	-14.2312	-7.60296
548.522	-14.2314	-7.6115
549.15	-14.2316	-7.62003
549.779	-14.2318	-7.62857
550.407	-14.232	-7.63711
551.035	-14.2322	-7.64564
551.664	-14.2323	-7.65418
552.292	-14.2325	-7.66271
552.92	-14.2327	-7.67125
553.549	-14.2329	-7.67978
554.177	-14.2331	-7.68831
554.805	-14.2333	-7.69684
555.434	-14.2334	-7.70537
556.062	-14.2336	-7.71391
556.69	-14.2338	-7.72244
557.319	-14.234	-7.73096
557.947	-14.2342	-7.73949
558.575	-14.2344	-7.74802
559.203	-14.2346	-7.75655
559.832	-14.2348	-7.76508
560.46	-14.2349	-7.7736
561.088	-14.2351	-7.78213
561.717	-14.2353	-7.79065
562.345	-14.2355	-7.79918
562.973	-14.2357	-7.8077
563.602	-14.2359	-7.81622
564.23	-14.2361	-7.82475
564.858	-14.2363	-7.83327
565.487	-14.2364	-7.84179
566.115	-14.2366	-7.85031
566.743	-14.2368	-7.85883
567.372	-14.237	-7.86735
568	-14.2372	-7.87587
568.628	-14.2374	-7.88439
569.257	-14.2376	-7.8929
569.885	-14.2378	-7.90142
570.513	-14.2379	-7.90994
571.142	-14.2381	-7.91845
571.77	-14.2383	-7.92697
572.398	-14.2385	-7.93548
573.027	-14.2387	-7.94399
573.655	-14.2389	-7.95251
574.283	-14.2391	-7.96102
574.911	-14.2393	-7.96953
575.54	-14.2395	-7.97804
576.168	-14.2397	-7.98655
576.796	-14.2399	-7.99506
577.425	-14.2401	-8.00357
578.053	-14.2402	-8.01208
578.681	-14.2404	-8.02059
579.31	-14.2406	-8.02909
579.938	-14.2408	-8.0376
580.566	-14.241	-8.04611
581.195	-14.2412	-8.05461
581.823	-14.2414	-8.06312
582.451	-14.2416	-8.07162
583.08	-14.2418	-8.08012
583.708	-14.242	-8.08862
584.336	-14.2422	-8.09713
584.965	-14.2424	-8.10563
585.593	-14.2426	-8.11413
586.221	-14.2427	-8.12263
586.85	-14.243	-8.13113
587.478	-14.2431	-8.13963
588.106	-14.2433	-8.14812
588.734	-14.2435	-8.15662
589.363	-14.2437	-8.16512
589.991	-14.2439	-8.17361
590.619	-14.2441	-8.18211
591.248	-14.2443	-8.1906
591.876	-14.2445	-8.1991
592.504	-14.2447	-8.20759
593.133	-14.2449	-8.21608
593.761	-14.2451	-8.22458
594.389	-14.2453	-8.23307
595.018	-14.2455	-8.24156
595.646	-14.2457	-8.25005
596.274	-14.2459	-8.25854
596.903	-14.2461	-8.26703
597.531	-14.2463	-8.27551
598.159	-14.2465	-8.284
598.788	-14.2467	-8.29249
599.416	-14.2469	-8.30097
600.044	-14.2471	-8.30946
600.673	-14.2473	-8.31794
601.301	-14.2475	-8.32643
601.929	-14.2477	-8.33491
602.557	-14.2479	-8.34339
603.186	-14.2481	-8.35188
603.814	-14.2483	-8.36036
604.442	-14.2485	-8.36884
605.071	-14.2487	-8.37732
605.699	-14.2489	-8.3858
606.327	-14.2491	-8.39428
606.956	-14.2493	-8.40275
607.584	-14.2495	-8.41123
608.212	-14.2497	-8.41971
608.841	-14.2499	-8.42818
609.469	-14.2501	-8.43666
610.097	-14.2503	-8.44513
610.726	-14.2505	-8.45361
611.354	-14.2507	-8.46208
611.982	-14.2509	-8.47055
612.611	-14.2511	-8.47902
613.239	-14.2513	-8.4875
613.867	-14.2515	-8.49597
614.496	-14.2517	-8.50444
615.124	-14.2519	-8.5129
615.752	-14.2521	-8.52137
616.38	-14.2523	-8.52984
617.009	-14.2525	-8.53831
617.637	-14.2527	-8.54677
618.265	-14.2529	-8.55524
618.894	-14.2531	-8.5637
619.522	-14.2533	-8.57217
620.15	-14.2536	-8.58063
620.779	-14.2538	-8.5891
621.407	-14.254	-8.59756
622.035	-14.2542	-8.60602
622.664	-14.2544	-8.61448
623.292	-14.2546	-8.62294
623.92	-14.2548	-8.6314
624.549	-14.255	-8.63986
625.177	-14.2552	-8.64832
625.805	-14.2554	-8.65677
626.434	-14.2556	-8.66523
627.062	-14.2558	-8.67369
627.69	-14.256	-8.68214
628.319	-14.2562	-8.6906
628.947	-14.2564	-8.69905
629.575	-14.2567	-8.7075
630.203	-14.2569	-8.71596
630.832	-14.2571	-8.72441
631.46	-14.2573	-8.73286
632.088	-14.2575	-8.74131
632.717	-14.2577	-8.74976
633.345	-14.2579	-8.75821
633.973	-14.2581	-8.76665
634.602	-14.2583	-8.7751
635.23	-14.2585	-8.78355
635.858	-14.2587	-8.792
636.487	-14.259	-8.80044
637.115	-14.2592	-8.80889
637.743	-14.2594	-8.81733
638.372	-14.2596	-8.82577
639	-14.2598	-8.83422
639.628	-14.26	-8.84266
640.257	-14.2602	-8.8511
640.885	-14.2604	-8.85954
641.513	-14.2606	-8.86798
642.142	-14.2608	-8.87642
642.77	-14.2611	-8.88486
643.398	-14.2613	-8.89329
644.026	-14.2615	-8.90173
644.655	-14.2617	-8.91017
645.283	-14.2619	-8.9186
645.911	-14.2621	-8.92704
646.54	-14.2623	-8.93547
647.168	-14.2625	-8.9439
647.796	-14.2628	-8.95234
648.425	-14.263	-8.96077
649.053	-14.2632	-8.9692
649.681	-14.2634	-8.97763
650.31	-14.2636	-8.98606
650.938	-14.2638	-8.99449
651.566	-14.264	-9.00292
652.195	-14.2643	-9.01134
652.823	-14.2645	-9.01977
653.451	-14.2647	-9.0282
654.08	-14.2649	-9.03662
654.708	-14.2651	-9.04505
655.336	-14.2653	-9.05347
655.965	-14.2656	-9.06189
656.593	-14.2658	-9.07032
657.221	-14.266	-9.07874
657.85	-14.2662	-9.08716
658.478	-14.2664	-9.09558
659.106	-14.2666	-9.104
659.734	-14.2669	-9.11242
660.363	-14.2671	-9.12083
660.991	-14.2673	-9.12925
661.619	-14.2675	-9.13767
662.248	-14.2677	-9.14608
662.876	-14.268	-9.1545
663.504	-14.2682	-9.16291
664.133	-14.2684	-9.17133
664.761	-14.2686	-9.17974
665.389	-14.2688	-9.18815
666.018	-14.269	-9.19656
666.646	-14.2693	-9.20497
667.274	-14.2695	-9.21338
667.903	-14.2697	-9.22179
668.531	-14.2699	-9.2302
669.159	-14.2701	-9.23861
669.788	-14.2704	-9.24702
670.416	-14.2706	-9.25542
671.044	-14.2708	-9.26383
671.673	-14.271	-9.27223
672.301	-14.2712	-9.28064
672.929	-14.2715	-9.28904
673.557	-14.2717	-9.29744
674.186	-14.2719	-9.30584
674.814	-14.2721	-9.31425
675.442	-14.2723	-9.32265
676.071	-14.2726	-9.33104
676.699	-14.2728	-9.33944
677.327	-14.273	-9.34784
677.956	-14.2732	-9.35624
678.584	-14.2735	-9.36464
679.212	-14.2737	-9.37303
679.841	-14.2739	-9.38143
680.469	-14.2741	-9.38982
681.097	-14.2744	-9.39821
681.726	-14.2746	-9.40661
682.354	-14.2748	-9.415
682.982	-14.275	-9.42339
683.611	-14.2752	-9.43178
684.239	-14.2755	-9.44017
684.867	-14.2757	-9.44856
685.496	-14.2759	-9.45695
686.124	-14.2761	-9.46533
686.752	-14.2764	-9.47372
687.38	-14.2766	-9.48211
688.009	-14.2768	-9.49049
688.637	-14.277	-9.49888
689.265	-14.2773	-9.50726
689.894	-14.2775	-9.51564
690.522	-14.2777	-9.52403
691.15	-14.278	-9.53241
691.779	-14.2782	-9.54079
692.407	-14.2784	-9.54917
693.035	-14.2786	-9.55755
693.664	-14.2789	-9.56592
694.292	-14.2791	-9.5743
694.92	-14.2793	-9.58268
695.549	-14.2796	-9.59105
696.177	-14.2798	-9.59943
696.805	-14.28	-9.6078
697.434	-14.2802	-9.61618
698.062	-14.2805	-9.62455
698.69	-14.2807	-9.63292
699.319	-14.2809	-9.64129
699.947	-14.2812	-9.64966
700.575	-14.2814	-9.65803
701.203	-14.2816	-9.6664
701.832	-14.2818	-9.67477
702.46	-14.2821	-9.68314
703.088	-14.2823	-9.69151
703.717	-14.2825	-9.69987
704.345	-14.2828	-9.70824
704.973	-14.283	-9.7166
705.602	-14.2832	-9.72497
706.23	-14.2835	-9.73333
706.858	-14.2837	-9.74169
707.487	-14.2839	-9.75005
708.115	-14.2841	-9.75841
708.743	-14.2844	-9.76677
709.372	-14.2846	-9.77513
710	-14.2848	-9.78349
710.628	-14.2851	-9.79185
711.257	-14.2853	-9.8002
711.885	-14.2855	-9.80856
712.513	-14.2858	-9.81691
713.142	-14.286	-9.82527
713.77	-14.2862	-9.83362
714.398	-14.2865	-9.84197
715.026	-14.2867	-9.85033
715.655	-14.2869	-9.85868
716.283	-14.2872	-9.86703
716.911	-14.2874	-9.87538
717.54	-14.2876	-9.88372
718.168	-14.2879	-9.89207
718.796	-14.2881	-9.90042
719.425	-14.2883	-9.90877
720.053	-14.2886	-9.91711
720.681	-14.2888	-9.92546
721.31	-14.289	-9.9338
721.938	-14.2893	-9.94214
722.566	-14.2895	-9.95049
723.195	-14.2898	-9.95883
723.823	-14.29	-9.96717
724.451	-14.2902	-9.97551
725.08	-14.2905	-9.98385
725.708	-14.2907	-9.99219
726.336	-14.2909	-10.0005
726.965	-14.2912	-10.0089
727.593	-14.2914	-10.0172
728.221	-14.2917	-10.0255
728.85	-14.2919	-10.0339
729.478	-14.2921	-10.0422
730.106	-14.2924	-10.0505
730.734	-14.2926	-10.0589
731.363	-14.2928	-10.0672
731.991	-14.2931	-10.0755
732.619	-14.2933	-10.0838
733.248	-14.2936	-10.0922
733.876	-14.2938	-10.1005
734.504	-14.294	-10.1088
735.133	-14.2943	-10.1172
735.761	-14.2945	-10.1255
736.389	-14.2948	-10.1338
737.018	-14.295	-10.1421
737.646	-14.2952	-10.1505
738.274	-14.2955	-10.1588
738.903	-14.2957	-10.1671
739.531	-14.296	-10.1754
740.159	-14.2962	-10.1837
740.788	-14.2965	-10.1921
741.416	-14.2967	-10.2004
742.044	-14.2969	-10.2087
742.673	-14.2972	-10.217
743.301	-14.2974	-10.2253
743.929	-14.2977	-10.2337
744.557	-14.2979	-10.242
745.186	-14.2981	-10.2503
745.814	-14.2984	-10.2586
746.442	-14.2986	-10.2669
747.071	-14.2989	-10.2752
747.699	-14.2991	-10.2835
748.327	-14.2994	-10.2918
748.956	-14.2996	-10.3001
749.584	-14.2998	-10.3084
750.212	-14.3001	-10.3168
750.841	-14.3003	-10.3251
751.469	-14.3006	-10.3334
752.097	-14.3008	-10.3417
752.726	-14.3011	-10.35
753.354	-14.3013	-10.3583
753.982	-14.3016	-10.3666
754.611	-14.3018	-10.3749
755.239	-14.302	-10.3832
755.867	-14.3023	-10.3915
756.496	-14.3025	-10.3998
757.124	-14.3028	-10.4081
757.752	-14.303	-10.4164
758.38	-14.3033	-10.4247
759.009	-14.3035	-10.433
759.637	-14.3038	-10.4413
760.265	-14.304	-10.4496
760.894	-14.3043	-10.4578
761.522	-14.3045	-10.4661
762.15	-14.3048	-10.4744
762.779	-14.305	-10.4827
763.407	-14.3053	-10.491
764.035	-14.3055	-10.4993
764.664	-14.3057	-10.5076
765.292	-14.306	-10.5159
765.92	-14.3063	-10.5242
766.549	-14.3065	-10.5324
767.177	-14.3067	-10.5407
767.805	-14.307	-10.549
768.434	-14.3072	-10.5573
769.062	-14.3075	-10.5656
769.69	-14.3077	-10.5739
770.319	-14.308	-10.5821
770.947	-14.3082	-10.5904
771.575	-14.3085	-10.5987
772.203	-14.3087	-10.607
772.832	-14.309	-10.6152
773.46	-14.3093	-10.6235
774.088	-14.3095	-10.6318
774.717	-14.3097	-10.6401
775.345	-14.31	-10.6483
775.973	-14.3102	-10.6566
776.602	-14.3105	-10.6649
777.23	-14.3108	-10.6731
777.858	-14.311	-10.6814
778.487	-14.3113	-10.6897
779.115	-14.3115	-10.698
779.743	-14.3118	-10.7062
780.372	-14.312	-10.7145
781	-14.3123	-10.7228
781.628	-14.3125	-10.731
782.257	-14.3128	-10.7393
782.885	-14.313	-10.7476
783.513	-14.3133	-10.7558
784.142	-14.3135	-10.7641
784.77	-14.3138	-10.7723
785.398	-14.314	-10.7806
786.026	-14.3143	-10.7889
786.655	-14.3146	-10.7971
787.283	-14.3148	-10.8054
787.911	-14.3151	-10.8136
788.54	-14.3153	-10.8219
789.168	-14.3156	-10.8301
789.796	-14.3158	-10.8384
790.425	-14.3161	-10.8466
791.053	-14.3163	-10.8549
791.681	-14.3166	-10.8631
792.31	-14.3169	-10.8714
792.938	-14.3171	-10.8796
793.566	-14.3174	-10.8879
794.195	-14.3176	-10.8961
794.823	-14.3179	-10.9044
795.451	-14.3181	-10.9126
796.08	-14.3184	-10.9209
796.708	-14.3186	-10.9291
797.336	-14.3189	-10.9374
797.965	-14.3192	-10.9456
798.593	-14.3194	-10.9538
799.221	-14.3197	-10.9621
799.849	-14.3199	-10.9703
800.478	-14.3202	-10.9786
801.106	-14.3205	-10.9868
801.734	-14.3207	-10.995
802.363	-14.321	-11.0033
802.991	-14.3212	-11.0115
803.619	-14.3215	-11.0198
804.248	-14.3218	-11.028
804.876	-14.322	-11.0362
805.504	-14.3223	-11.0444
806.133	-14.3225	-11.0527
806.761	-14.3228	-11.0609
807.389	-14.3231	-11.0691
808.018	-14.3233	-11.0774
808.646	-14.3236	-11.0856
809.274	-14.3238	-11.0938
809.903	-14.3241	-11.102
810.531	-14.3244	-11.1103
811.159	-14.3246	-11.1185
811.788	-14.3249	-11.1267
812.416	-14.3252	-11.1349
813.044	-14.3254	-11.1432
813.673	-14.3257	-11.1514
814.301	-14.3259	-11.1596
814.929	-14.3262	-11.1678
815.557	-14.3265	-11.176
816.186	-14.3267	-11.1843
816.814	-14.327	-11.1925
817.442	-14.3272	-11.2007
818.071	-14.3275	-11.2089
818.699	-14.3278	-11.2171
819.327	-14.328	-11.2253
819.956	-14.3283	-11.2335
820.584	-14.3286	-11.2417
821.212	-14.3288	-11.25
821.841	-14.3291	-11.2582
822.469	-14.3294	-11.2664
823.097	-14.3296	-11.2746
823.726	-14.3299	-11.2828
824.354	-14.3302	-11.291
824.982	-14.3304	-11.2992
825.611	-14.3307	-11.3074
826.239	-14.3309	-11.3156
826.867	-14.3312	-11.3238
827.495	-14.3315	-11.332
828.124	-14.3317	-11.3402
828.752	-14.332	-11.3484
829.38	-14.3323	-11.3566
830.009	-14.3325	-11.3648
830.637	-14.3328	-11.373
831.265	-14.3331	-11.3812
831.894	-14.3333	-11.3894
832.522	-14.3336	-11.3976
833.15	-14.3339	-11.4058
833.779	-14.3342	-11.414
834.407	-14.3344	-11.4222
835.035	-14.3347	-11.4303
835.664	-14.335	-11.4385
836.292	-14.3352	-11.4467
836.92	-14.3355	-11.4549
837.549	-14.3358	-11.4631
838.177	-14.336	-11.4713
838.805	-14.3363	-11.4795
839.434	-14.3366	-11.4876
840.062	-14.3369	-11.4958
840.69	-14.3371	-11.504
841.319	-14.3374	-11.5122
841.947	-14.3377	-11.5204
842.575	-14.3379	-11.5285
843.203	-14.3382	-11.5367
843.832	-14.3385	-11.5449
844.46	-14.3387	-11.5531
845.088	-14.339	-11.5612
845.717	-14.3393	-11.5694
846.345	-14.3395	-11.5776
846.973	-14.3398	-11.5858
847.602	-14.3401	-11.5939
848.23	-14.3404	-11.6021
848.858	-14.3406	-11.6103
849.487	-14.3409	-11.6184
850.115	-14.3412	-11.6266
850.743	-14.3415	-11.6348
851.372	-14.3417	-11.643
852	-14.342	-11.6511
852.628	-14.3423	-11.6593
853.257	-14.3425	-11.6675
853.885	-14.3428	-11.6756
854.513	-14.3431	-11.6838
855.142	-14.3434	-11.6919
855.77	-14.3437	-11.7001
856.398	-14.3439	-11.7082
857.026	-14.3442	-11.7164
857.655	-14.3445	-11.7246
858.283	-14.3447	-11.7327
858.911	-14.345	-11.7409
859.54	-14.3453	-11.749
860.168	-14.3456	-11.7572
860.796	-14.3459	-11.7653
861.425	-14.3461	-11.7735
862.053	-14.3464	-11.7816
862.681	-14.3467	-11.7898
863.31	-14.3469	-11.7979
863.938	-14.3472	-11.8061
864.566	-14.3475	-11.8142
865.195	-14.3478	-11.8224
865.823	-14.3481	-11.8305
866.451	-14.3483	-11.8387
867.08	-14.3486	-11.8468
867.708	-14.3489	-11.8549
868.336	-14.3492	-11.8631
868.965	-14.3494	-11.8712
869.593	-14.3497	-11.8794
870.221	-14.35	-11.8875
870.849	-14.3503	-11.8956
871.478	-14.3506	-11.9038
872.106	-14.3508	-11.9119
872.734	-14.3511	-11.92
873.363	-14.3514	-11.9282
873.991	-14.3517	-11.9363
874.619	-14.352	-11.9444
875.248	-14.3522	-11.9526
875.876	-14.3525	-11.9607
876.504	-14.3528	-11.9688
877.133	-14.3531	-11.977
877.761	-14.3534	-11.9851
878.389	-14.3536	-11.9932
879.018	-14.3539	-12.0013
879.646	-14.3542	-12.0095
880.274	-14.3545	-12.0176
880.903	-14.3547	-12.0257
881.531	-14.355	-12.0338
882.159	-14.3553	-12.0419
882.788	-14.3556	-12.0501
883.416	-14.3559	-12.0582
884.044	-14.3562	-12.0663
884.672	-14.3564	-12.0744
885.301	-14.3567	-12.0825
885.929	-14.357	-12.0907
886.557	-14.3573	-12.0988
887.186	-14.3576	-12.1069
887.814	-14.3579	-12.115
888.442	-14.3581	-12.1231
889.071	-14.3584	-12.1312
889.699	-14.3587	-12.1393
890.327	-14.359	-12.1474
890.956	-14.3593	-12.1555
891.584	-14.3596	-12.1636
892.212	-14.3598	-12.1717
892.841	-14.3601	-12.1798
893.469	-14.3604	-12.188
894.097	-14.3607	-12.196
894.726	-14.361	-12.2042
895.354	-14.3613	-12.2122
895.982	-14.3615	-12.2203
896.611	-14.3618	-12.2285
897.239	-14.3621	-12.2365
897.867	-14.3624	-12.2446
898.495	-14.3627	-12.2527
899.124	-14.363	-12.2608
899.752	-14.3633	-12.2689
900.38	-14.3636	-12.277
901.009	-14.3638	-12.2851
901.637	-14.3641	-12.2932
902.265	-14.3644	-12.3013
902.894	-14.3647	-12.3094
903.522	-14.365	-12.3175
904.15	-14.3653	-12.3255
904.779	-14.3656	-12.3336
905.407	-14.3659	-12.3417
906.035	-14.3661	-12.3498
906.664	-14.3664	-12.3579
907.292	-14.3667	-12.366
907.92	-14.367	-12.374
908.549	-14.3673	-12.3821
909.177	-14.3676	-12.3902
909.805	-14.3679	-12.3983
910.434	-14.3681	-12.4064
911.062	-14.3684	-12.4144
911.69	-14.3687	-12.4225
912.319	-14.369	-12.4306
912.947	-14.3693	-12.4387
913.575	-14.3696	-12.4467
914.203	-14.3699	-12.4548
914.832	-14.3702	-12.4629
915.46	-14.3705	-12.4709
916.088	-14.3708	-12.479
916.717	-14.3711	-12.4871
917.345	-14.3713	-12.4951
917.973	-14.3716	-12.5032
918.602	-14.3719	-12.5113
919.23	-14.3722	-12.5193
919.858	-14.3725	-12.5274
920.487	-14.3728	-12.5355
921.115	-14.3731	-12.5435
921.743	-14.3734	-12.5516
922.372	-14.3737	-12.5596
923	-14.374	-12.5677
923.628	-14.3743	-12.5757
924.257	-14.3745	-12.5838
924.885	-14.3749	-12.5919
925.513	-14.3751	-12.5999
926.142	-14.3754	-12.608
926.77	-14.3757	-12.616
927.398	-14.376	-12.6241
928.026	-14.3763	-12.6321
928.655	-14.3766	-12.6402
929.283	-14.3769	-12.6482
929.911	-14.3772	-12.6562
930.54	-14.3775	-12.6643
931.168	-14.3778	-12.6723
931.796	-14.3781	-12.6804
932.425	-14.3784	-12.6884
933.053	-14.3787	-12.6965
933.681	-14.379	-12.7045
934.31	-14.3793	-12.7125
934.938	-14.3796	-12.7206
935.566	-14.3798	-12.7286
936.195	-14.3802	-12.7366
936.823	-14.3804	-12.7447
937.451	-14.3807	-12.7527
938.08	-14.381	-12.7607
938.708	-14.3813	-12.7688
939.336	-14.3816	-12.7768
939.965	-14.3819	-12.7849
940.593	-14.3822	-12.7929
941.221	-14.3825	-12.8009
941.849	-14.3828	-12.8089
942.478	-14.3831	-12.817
943.106	-14.3834	-12.825
943.734	-14.3837	-12.833
944.363	-14.384	-12.841
944.991	-14.3843	-12.8491
945.619	-14.3846	-12.8571
946.248	-14.3849	-12.8651
946.876	-14.3852	-12.8731
947.504	-14.3855	-12.8811
948.133	-14.3858	-12.8891
948.761	-14.3861	-12.8972
949.389	-14.3864	-12.9052
950.018	-14.3867	-12.9132
950.646	-14.387	-12.9212
951.274	-14.3873	-12.9292
951.903	-14.3876	-12.9372
952.531	-14.3879	-12.9452
953.159	-14.3882	-12.9532
953.788	-14.3885	-12.9612
954.416	-14.3888	-12.9693
955.044	-14.3891	-12.9773
955.672	-14.3894	-12.9853
956.301	-14.3897	-12.9933
956.929	-14.39	-13.0013
957.557	-14.3903	-13.0093
958.186	-14.3906	-13.0173
958.814	-14.3909	-13.0253
959.442	-14.3912	-13.0333
960.071	-14.3915	-13.0413
960.699	-14.3918	-13.0493
961.327	-14.3921	-13.0573
961.956	-14.3924	-13.0653
962.584	-14.3927	-13.0732
963.212	-14.393	-13.0812
963.841	-14.3933	-13.0892
964.469	-14.3936	-13.0972
965.097	-14.3939	-13.1052
965.726	-14.3942	-13.1132
966.354	-14.3946	-13.1212
966.982	-14.3948	-13.1292
967.611	-14.3951	-13.1372
968.239	-14.3955	-13.1451
968.867	-14.3958	-13.1531
969.495	-14.3961	-13.1611
970.124	-14.3964	-13.1691
970.752	-14.3967	-13.1771
971.38	-14.397	-13.1851
972.009	-14.3973	-13.193
972.637	-14.3976	-13.201
973.265	-14.3979	-13.209
973.894	-14.3982	-13.217
974.522	-14.3985	-13.2249
975.15	-14.3988	-13.2329
975.779	-14.3991	-13.2409
976.407	-14.3994	-13.2488
977.035	-14.3997	-13.2568
977.664	-14.4	-13.2648
978.292	-14.4003	-13.2728
978.92	-14.4007	-13.2807
979.549	-14.401	-13.2887
980.177	-14.4013	-13.2966
980.805	-14.4016	-13.3046
981.434	-14.4019	-13.3126
982.062	-14.4022	-13.3205
982.69	-14.4025	-13.3285
983.318	-14.4028	-13.3364
983.947	-14.4031	-13.3444
984.575	-14.4034	-13.3524
985.203	-14.4037	-13.3603
985.832	-14.404	-13.3683
986.46	-14.4044	-13.3762
987.088	-14.4047	-13.3842
987.717	-14.405	-13.3921
988.345	-14.4053	-13.4001
988.973	-14.4056	-13.408
989.602	-14.4059	-13.416
990.23	-14.4062	-13.4239
990.858	-14.4065	-13.4319
991.487	-14.4068	-13.4398
992.115	-14.4071	-13.4478
992.743	-14.4075	-13.4557
993.372	-14.4078	-13.4636
994	-14.4081	-13.4716
994.628	-14.4084	-13.4795
995.257	-14.4087	-13.4875
995.885	-14.409	-13.4954
996.513	-14.4093	-13.5033
997.142	-14.4096	-13.5113
997.77	-14.41	-13.5192
998.398	-14.4103	-13.5272
999.026	-14.4106	-13.5351
999.655	-14.4109	-13.543
1000.28	-14.4112	-13.551
1000.91	-14.4115	-13.5589
1001.54	-14.4118	-13.5668
1002.17	-14.4121	-13.5747
1002.8	-14.4124	-13.5827
1003.42	-14.4128	-13.5906
1004.05	-14.4131	-13.5985
1004.68	-14.4134	-13.6064
1005.31	-14.4137	-13.6144
1005.94	-14.414	-13.6223
1006.57	-14.4143	-13.6302
1007.19	-14.4146	-13.6381
1007.82	-14.415	-13.646
1008.45	-14.4153	-13.654
1009.08	-14.4156	-13.6619
1009.71	-14.4159	-13.6698
1010.34	-14.4162	-13.6777
1010.96	-14.4165	-13.6856
1011.59	-14.4169	-13.6935
1012.22	-14.4172	-13.7014
1012.85	-14.4175	-13.7093
1013.48	-14.4178	-13.7172
1014.11	-14.4181	-13.7251
1014.73	-14.4184	-13.7331
1015.36	-14.4187	-13.741
1015.99	-14.4191	-13.7489
1016.62	-14.4194	-13.7568
1017.25	-14.4197	-13.7647
1017.88	-14.42	-13.7726
1018.5	-14.4203	-13.7805
1019.13	-14.4207	-13.7884
1019.76	-14.421	-13.7963
1020.39	-14.4213	-13.8042
1021.02	-14.4216	-13.8121
1021.65	-14.4219	-13.82
1022.27	-14.4222	-13.8278
1022.9	-14.4225	-13.8357
1023.53	-14.4229	-13.8436
1024.16	-14.4232	-13.8515
1024.79	-14.4235	-13.8594
1025.42	-14.4238	-13.8673
1026.04	-14.4241	-13.8752
1026.67	-14.4245	-13.8831
1027.3	-14.4248	-13.891
1027.93	-14.4251	-13.8988
1028.56	-14.4254	-13.9067
1029.19	-14.4258	-13.9146
1029.81	-14.4261	-13.9225
1030.44	-14.4264	-13.9304
1031.07	-14.4267	-13.9382
1031.7	-14.427	-13.9461
1032.33	-14.4274	-13.954
1032.96	-14.4277	-13.9619
1033.58	-14.428	-13.9697
1034.21	-14.4283	-13.9776
1034.84	-14.4286	-13.9855
1035.47	-14.429	-13.9934
1036.1	-14.4293	-14.0012
1036.73	-14.4296	-14.0091
1037.35	-14.4299	-14.017
1037.98	-14.4302	-14.0248
1038.61	-14.4306	-14.0327
1039.24	-14.4309	-14.0405
1039.87	-14.4312	-14.0484
1040.5	-14.4315	-14.0563
1041.12	-14.4319	-14.0641
1041.75	-14.4322	-14.072
1042.38	-14.4325	-14.0799
1043.01	-14.4328	-14.0877
1043.64	-14.4331	-14.0956
1044.27	-14.4335	-14.1034
1044.89	-14.4338	-14.1113
1045.52	-14.4341	-14.1191
1046.15	-14.4344	-14.127
1046.78	-14.4348	-14.1348
1047.41	-14.4351	-14.1427
1048.04	-14.4354	-14.1505
1048.66	-14.4357	-14.1584
1049.29	-14.4361	-14.1662
1049.92	-14.4364	-14.1741
1050.55	-14.4367	-14.1819
1051.18	-14.437	-14.1898
1051.81	-14.4374	-14.1976
1052.43	-14.4377	-14.2054
1053.06	-14.438	-14.2133
1053.69	-14.4383	-14.2211
1054.32	-14.4387	-14.2289
1054.95	-14.439	-14.2368
1055.58	-14.4393	-14.2446
1056.2	-14.4397	-14.2525
1056.83	-14.44	-14.2603
1057.46	-14.4403	-14.2681
1058.09	-14.4406	-14.2759
1058.72	-14.441	-14.2838
1059.35	-14.4413	-14.2916
1059.97	-14.4416	-14.2994
1060.6	-14.4419	-14.3073
1061.23	-14.4423	-14.3151
1061.86	-14.4426	-14.3229
1062.49	-14.4429	-14.3307
1063.11	-14.4433	-14.3386
1063.74	-14.4436	-14.3464
1064.37	-14.4439	-14.3542
1065	-14.4442	-14.362
1065.63	-14.4446	-14.3698
1066.26	-14.4449	-14.3776
1066.88	-14.4452	-14.3855
1067.51	-14.4456	-14.3933
1068.14	-14.4459	-14.4011
1068.77	-14.4462	-14.4089
1069.4	-14.4465	-14.4167
1070.03	-14.4469	-14.4245
1070.65	-14.4472	-14.4323
1071.28	-14.4475	-14.4401
1071.91	-14.4479	-14.4479
1072.54	-14.4482	-14.4558
1073.17	-14.4485	-14.4635
1073.8	-14.4489	-14.4713
1074.42	-14.4492	-14.4792
1075.05	-14.4495	-14.487
1075.68	-14.4498	-14.4947
1076.31	-14.4502	-14.5025
1076.94	-14.4505	-14.5104
1077.57	-14.4509	-14.5182
1078.19	-14.4512	-14.5259
1078.82	-14.4515	-14.5337
1079.45	-14.4518	-14.5415
1080.08	-14.4522	-14.5493
1080.71	-14.4525	-14.5571
1081.34	-14.4528	-14.5649
1081.96	-14.4532	-14.5727
1082.59	-14.4535	-14.5805
1083.22	-14.4538	-14.5883
1083.85	-14.4542	-14.596
1084.48	-14.4545	-14.6038
1085.11	-14.4548	-14.6116
1085.73	-14.4552	-14.6194
1086.36	-14.4555	-14.6272
1086.99	-14.4558	-14.6349
1087.62	-14.4562	-14.6427
1088.25	-14.4565	-14.6505
1088.88	-14.4568	-14.6583
1089.5	-14.4572	-14.6661
1090.13	-14.4575	-14.6738
1090.76	-14.4579	-14.6816
1091.39	-14.4582	-14.6894
1092.02	-14.4585	-14.6971
1092.65	-14.4589	-14.7049
1093.27	-14.4592	-14.7127
1093.9	-14.4595	-14.7204
1094.53	-14.4599	-14.7282
1095.16	-14.4602	-14.736
1095.79	-14.4605	-14.7437
1096.42	-14.4609	-14.7515
1097.04	-14.4612	-14.7592
1097.67	-14.4616	-14.767
1098.3	-14.4619	-14.7748
1098.93	-14.4622	-14.7825
1099.56	-14.4626	-14.7903
1100.19	-14.4629	-14.798
1100.81	-14.4632	-14.8058
1101.44	-14.4636	-14.8135
1102.07	-14.4639	-14.8213
1102.7	-14.4642	-14.829
1103.33	-14.4646	-14.8368
1103.96	-14.4649	-14.8445
1104.58	-14.4653	-14.8523
1105.21	-14.4656	-14.86
1105.84	-14.4659	-14.8678
1106.47	-14.4663	-14.8755
1107.1	-14.4666	-14.8833
1107.73	-14.467	-14.891
1108.35	-14.4673	-14.8987
1108.98	-14.4676	-14.9065
1109.61	-14.468	-14.9142
1110.24	-14.4683	-14.922
1110.87	-14.4687	-14.9297
1111.5	-14.469	-14.9374
1112.12	-14.4693	-14.9451
1112.75	-14.4697	-14.9529
1113.38	-14.47	-14.9606
1114.01	-14.4703	-14.9683
1114.64	-14.4707	-14.9761
1115.27	-14.471	-14.9838
1115.89	-14.4714	-14.9915
1116.52	-14.4717	-14.9992
1117.15	-14.4721	-15.007
1117.78	-14.4724	-15.0147
1118.41	-14.4727	-15.0224
1119.04	-14.4731	-15.0301
1119.66	-14.4734	-15.0379
1120.29	-14.4738	-15.0456
1120.92	-14.4741	-15.0533
1121.55	-14.4744	-15.061
1122.18	-14.4748	-15.0687
1122.81	-14.4751	-15.0764
1123.43	-14.4755	-15.0841
1124.06	-14.4758	-15.0919
1124.69	-14.4762	-15.0996
1125.32	-14.4765	-15.1073
1125.95	-14.4769	-15.115
1126.58	-14.4772	-15.1227
1127.2	-14.4775	-15.1304
1127.83	-14.4779	-15.1381
1128.46	-14.4782	-15.1458
1129.09	-14.4786	-15.1535
1129.72	-14.4789	-15.1612
1130.35	-14.4793	-15.1689
1130.97	-14.4796	-15.1766
1131.6	-14.48	-15.1843
1132.23	-14.4803	-15.192
1132.86	-14.4806	-15.1997
1133.49	-14.481	-15.2074
1134.11	-14.4813	-15.2151
1134.74	-14.4817	-15.2227
1135.37	-14.482	-15.2304
1136	-14.4824	-15.2381
1136.63	-14.4827	-15.2458
1137.26	-14.4831	-15.2535
1137.88	-14.4834	-15.2612
1138.51	-14.4838	-15.2689
1139.14	-14.4841	-15.2766
1139.77	-14.4844	-15.2842
1140.4	-14.4848	-15.2919
1141.03	-14.4851	-15.2996
1141.65	-14.4855	-15.3073
1142.28	-14.4858	-15.3149
1142.91	-14.4862	-15.3226
1143.54	-14.4865	-15.3303
1144.17	-14.4869	-15.338
1144.8	-14.4872	-15.3456
1145.42	-14.4876	-15.3533
1146.05	-14.4879	-15.361
1146.68	-14.4883	-15.3687
1147.31	-14.4886	-15.3763
1147.94	-14.489	-15.384
1148.57	-14.4893	-15.3917
1149.19	-14.4897	-15.3993
1149.82	-14.49	-15.407
1150.45	-14.4904	-15.4146
1151.08	-14.4907	-15.4223
1151.71	-14.491	-15.4299
1152.34	-14.4914	-15.4376
1152.96	-14.4917	-15.4453
1153.59	-14.4921	-15.4529
1154.22	-14.4924	-15.4606
1154.85	-14.4928	-15.4682
1155.48	-14.4931	-15.4759
1156.11	-14.4935	-15.4835
1156.73	-14.4939	-15.4912
1157.36	-14.4942	-15.4988
1157.99	-14.4946	-15.5065
1158.62	-14.4949	-15.5141
1159.25	-14.4953	-15.5218
1159.88	-14.4956	-15.5294
1160.5	-14.496	-15.537
1161.13	-14.4963	-15.5447
1161.76	-14.4967	-15.5523
1162.39	-14.497	-15.56
1163.02	-14.4974	-15.5676
1163.65	-14.4977	-15.5752
1164.27	-14.4981	-15.5829
1164.9	-14.4984	-15.5905
1165.53	-14.4988	-15.5981
1166.16	-14.4991	-15.6058
1166.79	-14.4995	-15.6134
1167.42	-14.4998	-15.621
1168.04	-14.5002	-15.6287
1168.67	-14.5005	-15.6363
1169.3	-14.5009	-15.6439
1169.93	-14.5013	-15.6515
1170.56	-14.5016	-15.6592
1171.19	-14.502	-15.6668
1171.81	-14.5023	-15.6744
1172.44	-14.5027	-15.682
1173.07	-14.503	-15.6896
1173.7	-14.5034	-15.6972
1174.33	-14.5037	-15.7049
1174.96	-14.5041	-15.7125
1175.58	-14.5044	-15.7201
1176.21	-14.5048	-15.7277
1176.84	-14.5052	-15.7353
1177.47	-14.5055	-15.7429
1178.1	-14.5059	-15.7505
1178.73	-14.5062	-15.7581
1179.35	-14.5066	-15.7657
1179.98	-14.5069	-15.7733
1180.61	-14.5073	-15.7809
1181.24	-14.5076	-15.7885
1181.87	-14.508	-15.7961
1182.5	-14.5084	-15.8037
1183.12	-14.5087	-15.8113
1183.75	-14.5091	-15.8189
1184.38	-14.5094	-15.8265
1185.01	-14.5098	-15.8341
1185.64	-14.5101	-15.8417
1186.27	-14.5105	-15.8493
1186.89	-14.5108	-15.8569
1187.52	-14.5112	-15.8645
1188.15	-14.5116	-15.8721
1188.78	-14.5119	-15.8797
1189.41	-14.5123	-15.8872
1190.04	-14.5126	-15.8948
1190.66	-14.513	-15.9024
1191.29	-14.5134	-15.91
1191.92	-14.5137	-15.9176
1192.55	-14.5141	-15.9252
1193.18	-14.5144	-15.9327
1193.81	-14.5148	-15.9403
1194.43	-14.5152	-15.9479
1195.06	-14.5155	-15.9555
1195.69	-14.5159	-15.963
1196.32	-14.5162	-15.9706
1196.95	-14.5166	-15.9782
1197.58	-14.5169	-15.9858
1198.2	-14.5173	-15.9933
1198.83	-14.5177	-16.0009
1199.46	-14.518	-16.0085
1200.09	-14.5184	-16.016
1200.72	-14.5187	-16.0236
1201.35	-14.5191	-16.0312
1201.97	-14.5195	-16.0387
1202.6	-14.5198	-16.0463
1203.23	-14.5202	-16.0538
1203.86	-14.5206	-16.0614
1204.49	-14.5209	-16.0689
1205.11	-14.5213	-16.0765
1205.74	-14.5216	-16.0841
1206.37	-14.522	-16.0916
1207	-14.5224	-16.0992
1207.63	-14.5227	-16.1067
1208.26	-14.5231	-16.1142
1208.88	-14.5234	-16.1218
1209.51	-14.5238	-16.1293
1210.14	-14.5242	-16.1369
1210.77	-14.5245	-16.1444
1211.4	-14.5249	-16.152
1212.03	-14.5252	-16.1595
1212.65	-14.5256	-16.1671
1213.28	-14.526	-16.1746
1213.91	-14.5263	-16.1821
1214.54	-14.5267	-16.1897
1215.17	-14.5271	-16.1972
1215.8	-14.5274	-16.2047
1216.42	-14.5278	-16.2123
1217.05	-14.5282	-16.2198
1217.68	-14.5285	-16.2273
1218.31	-14.5289	-16.2349
1218.94	-14.5293	-16.2424
1219.57	-14.5296	-16.2499
1220.19	-14.53	-16.2574
1220.82	-14.5304	-16.265
1221.45	-14.5307	-16.2725
1222.08	-14.5311	-16.28
1222.71	-14.5314	-16.2875
1223.34	-14.5318	-16.295
1223.96	-14.5322	-16.3026
1224.59	-14.5325	-16.3101
1225.22	-14.5329	-16.3176
1225.85	-14.5333	-16.3251
1226.48	-14.5336	-16.3326
1227.11	-14.534	-16.3401
1227.73	-14.5344	-16.3476
1228.36	-14.5347	-16.3551
1228.99	-14.5351	-16.3627
1229.62	-14.5355	-16.3702
1230.25	-14.5358	-16.3777
1230.88	-14.5362	-16.3852
1231.5	-14.5366	-16.3927
1232.13	-14.5369	-16.4002
1232.76	-14.5373	-16.4077
1233.39	-14.5377	-16.4152
1234.02	-14.538	-16.4227
1234.65	-14.5384	-16.4302
1235.27	-14.5388	-16.4377
1235.9	-14.5391	-16.4452
1236.53	-14.5395	-16.4526
1237.16	-14.5399	-16.4601
1237.79	-14.5403	-16.4676
1238.42	-14.5406	-16.4751
1239.04	-14.541	-16.4826
1239.67	-14.5414	-16.4901
1240.3	-14.5417	-16.4976
1240.93	-14.5421	-16.5051
1241.56	-14.5425	-16.5125
1242.19	-14.5428	-16.52
1242.81	-14.5432	-16.5275
1243.44	-14.5436	-16.535
1244.07	-14.5439	-16.5425
1244.7	-14.5443	-16.5499
1245.33	-14.5447	-16.5574
1245.96	-14.545	-16.5649
1246.58	-14.5454	-16.5724
1247.21	-14.5458	-16.5798
1247.84	-14.5462	-16.5873
1248.47	-14.5465	-16.5948
1249.1	-14.5469	-16.6022
1249.73	-14.5473	-16.6097
1250.35	-14.5477	-16.6172
1250.98	-14.548	-16.6246
1251.61	-14.5484	-16.6321
1252.24	-14.5488	-16.6395
1252.87	-14.5491	-16.647
1253.5	-14.5495	-16.6545
1254.12	-14.5499	-16.6619
1254.75	-14.5503	-16.6694
1255.38	-14.5506	-16.6768
1256.01	-14.551	-16.6843
1256.64	-14.5514	-16.6917
1257.27	-14.5517	-16.6992
1257.89	-14.5521	-16.7066
1258.52	-14.5525	-16.7141
1259.15	-14.5529	-16.7215
1259.78	-14.5532	-16.729
1260.41	-14.5536	-16.7364
1261.04	-14.554	-16.7438
1261.66	-14.5543	-16.7513
1262.29	-14.5547	-16.7587
1262.92	-14.5551	-16.7662
1263.55	-14.5555	-16.7736
1264.18	-14.5558	-16.7811
1264.81	-14.5562	-16.7885
1265.43	-14.5566	-16.7959
1266.06	-14.557	-16.8033
1266.69	-14.5573	-16.8108
[truncated: 17,984 more rows]

## Sheet: Supplementary Figure 2g
Supplementary Figure 2g
fs=900 Hz
ω (rad/s)	Gain (dB)	Phase (deg)
12.5664	-13.5634	-0.22035
13.1947	-13.5634	-0.23136
13.823	-13.5634	-0.24238
14.4513	-13.5634	-0.2534
15.0796	-13.5634	-0.26442
15.708	-13.5634	-0.27543
16.3363	-13.5634	-0.28645
16.9646	-13.5634	-0.29747
17.5929	-13.5634	-0.30848
18.2212	-13.5634	-0.3195
18.8496	-13.5634	-0.33052
19.4779	-13.5634	-0.34153
20.1062	-13.5634	-0.35255
20.7345	-13.5634	-0.36357
21.3628	-13.5635	-0.37459
21.9912	-13.5635	-0.3856
22.6195	-13.5635	-0.39662
23.2478	-13.5635	-0.40764
23.8761	-13.5635	-0.41865
24.5044	-13.5635	-0.42967
25.1327	-13.5635	-0.44069
25.7611	-13.5635	-0.4517
26.3894	-13.5635	-0.46272
27.0177	-13.5636	-0.47374
27.646	-13.5636	-0.48475
28.2743	-13.5636	-0.49577
28.9027	-13.5636	-0.50679
29.531	-13.5636	-0.5178
30.1593	-13.5636	-0.52882
30.7876	-13.5636	-0.53984
31.4159	-13.5637	-0.55085
32.0442	-13.5637	-0.56187
32.6726	-13.5637	-0.57288
33.3009	-13.5637	-0.5839
33.9292	-13.5637	-0.59492
34.5575	-13.5637	-0.60593
35.1858	-13.5637	-0.61695
35.8142	-13.5638	-0.62797
36.4425	-13.5638	-0.63898
37.0708	-13.5638	-0.65
37.6991	-13.5638	-0.66101
38.3274	-13.5638	-0.67203
38.9558	-13.5638	-0.68304
39.5841	-13.5639	-0.69406
40.2124	-13.5639	-0.70508
40.8407	-13.5639	-0.71609
41.469	-13.5639	-0.72711
42.0973	-13.5639	-0.73812
42.7257	-13.564	-0.74914
43.354	-13.564	-0.76015
43.9823	-13.564	-0.77117
44.6106	-13.564	-0.78218
45.2389	-13.564	-0.7932
45.8672	-13.5641	-0.80422
46.4956	-13.5641	-0.81523
47.1239	-13.5641	-0.82625
47.7522	-13.5641	-0.83726
48.3805	-13.5641	-0.84828
49.0089	-13.5642	-0.85929
49.6372	-13.5642	-0.87031
50.2655	-13.5642	-0.88132
50.8938	-13.5642	-0.89233
51.5221	-13.5642	-0.90335
52.1504	-13.5643	-0.91436
52.7788	-13.5643	-0.92538
53.4071	-13.5643	-0.93639
54.0354	-13.5643	-0.94741
54.6637	-13.5644	-0.95842
55.292	-13.5644	-0.96944
55.9203	-13.5644	-0.98045
56.5487	-13.5645	-0.99146
57.177	-13.5645	-1.00248
57.8053	-13.5645	-1.01349
58.4336	-13.5645	-1.02451
59.0619	-13.5646	-1.03552
59.6903	-13.5646	-1.04653
60.3186	-13.5646	-1.05755
60.9469	-13.5646	-1.06856
61.5752	-13.5647	-1.07957
62.2035	-13.5647	-1.09059
62.8319	-13.5647	-1.1016
63.4602	-13.5648	-1.11261
64.0885	-13.5648	-1.12363
64.7168	-13.5648	-1.13464
65.3451	-13.5648	-1.14565
65.9734	-13.5649	-1.15667
66.6018	-13.5649	-1.16768
67.2301	-13.5649	-1.17869
67.8584	-13.5649	-1.1897
68.4867	-13.565	-1.20072
69.115	-13.565	-1.21173
69.7434	-13.565	-1.22274
70.3717	-13.5651	-1.23375
71	-13.5651	-1.24477
71.6283	-13.5651	-1.25578
72.2566	-13.5652	-1.26679
72.885	-13.5652	-1.2778
73.5133	-13.5652	-1.28881
74.1416	-13.5653	-1.29982
74.7699	-13.5653	-1.31084
75.3982	-13.5653	-1.32185
76.0265	-13.5654	-1.33286
76.6549	-13.5654	-1.34387
77.2832	-13.5655	-1.35488
77.9115	-13.5655	-1.36589
78.5398	-13.5655	-1.3769
79.1681	-13.5655	-1.38791
79.7964	-13.5656	-1.39893
80.4248	-13.5656	-1.40994
81.0531	-13.5657	-1.42095
81.6814	-13.5657	-1.43196
82.3097	-13.5657	-1.44297
82.9381	-13.5658	-1.45398
83.5664	-13.5658	-1.46499
84.1947	-13.5658	-1.476
84.823	-13.5659	-1.48701
85.4513	-13.5659	-1.49802
86.0796	-13.566	-1.50903
86.708	-13.566	-1.52004
87.3363	-13.566	-1.53105
87.9646	-13.5661	-1.54206
88.5929	-13.5661	-1.55306
89.2212	-13.5662	-1.56407
89.8495	-13.5662	-1.57508
90.4779	-13.5662	-1.58609
91.1062	-13.5663	-1.5971
91.7345	-13.5663	-1.60811
92.3628	-13.5664	-1.61912
92.9911	-13.5664	-1.63013
93.6195	-13.5664	-1.64113
94.2478	-13.5665	-1.65214
94.8761	-13.5665	-1.66315
95.5044	-13.5666	-1.67416
96.1327	-13.5666	-1.68517
96.761	-13.5667	-1.69617
97.3894	-13.5667	-1.70718
98.0177	-13.5668	-1.71819
98.646	-13.5668	-1.7292
99.2743	-13.5668	-1.7402
99.9026	-13.5669	-1.75121
100.531	-13.5669	-1.76222
101.159	-13.567	-1.77322
101.788	-13.567	-1.78423
102.416	-13.5671	-1.79524
103.044	-13.5671	-1.80624
103.673	-13.5672	-1.81725
104.301	-13.5672	-1.82826
104.929	-13.5672	-1.83926
105.558	-13.5673	-1.85027
106.186	-13.5673	-1.86127
106.814	-13.5674	-1.87228
107.442	-13.5674	-1.88328
108.071	-13.5675	-1.89429
108.699	-13.5675	-1.90529
109.327	-13.5676	-1.9163
109.956	-13.5676	-1.9273
110.584	-13.5677	-1.93831
111.212	-13.5677	-1.94931
111.841	-13.5678	-1.96032
112.469	-13.5678	-1.97132
113.097	-13.5679	-1.98233
113.726	-13.5679	-1.99333
114.354	-13.568	-2.00433
114.982	-13.568	-2.01534
115.611	-13.5681	-2.02634
116.239	-13.5681	-2.03734
116.867	-13.5682	-2.04835
117.496	-13.5683	-2.05935
118.124	-13.5683	-2.07035
118.752	-13.5684	-2.08136
119.381	-13.5684	-2.09236
120.009	-13.5685	-2.10336
120.637	-13.5685	-2.11436
121.265	-13.5686	-2.12537
121.894	-13.5686	-2.13637
122.522	-13.5687	-2.14737
123.15	-13.5687	-2.15837
123.779	-13.5688	-2.16937
124.407	-13.5689	-2.18037
125.035	-13.5689	-2.19138
125.664	-13.569	-2.20238
126.292	-13.569	-2.21338
126.92	-13.5691	-2.22438
127.549	-13.5691	-2.23538
128.177	-13.5692	-2.24638
128.805	-13.5693	-2.25738
129.434	-13.5693	-2.26838
130.062	-13.5694	-2.27938
130.69	-13.5694	-2.29038
131.319	-13.5695	-2.30138
131.947	-13.5695	-2.31238
132.575	-13.5696	-2.32338
133.204	-13.5697	-2.33437
133.832	-13.5697	-2.34537
134.46	-13.5698	-2.35637
135.088	-13.5699	-2.36737
135.717	-13.5699	-2.37837
136.345	-13.57	-2.38937
136.973	-13.57	-2.40036
137.602	-13.5701	-2.41136
138.23	-13.5702	-2.42236
138.858	-13.5702	-2.43336
139.487	-13.5703	-2.44435
140.115	-13.5703	-2.45535
140.743	-13.5704	-2.46635
141.372	-13.5705	-2.47734
142	-13.5705	-2.48834
142.628	-13.5706	-2.49934
143.257	-13.5707	-2.51033
143.885	-13.5707	-2.52133
144.513	-13.5708	-2.53233
145.142	-13.5709	-2.54332
145.77	-13.5709	-2.55432
146.398	-13.571	-2.56531
147.027	-13.5711	-2.57631
147.655	-13.5711	-2.5873
148.283	-13.5712	-2.5983
148.911	-13.5713	-2.60929
149.54	-13.5713	-2.62028
150.168	-13.5714	-2.63128
150.796	-13.5715	-2.64227
151.425	-13.5715	-2.65326
152.053	-13.5716	-2.66426
152.681	-13.5717	-2.67525
153.31	-13.5717	-2.68624
153.938	-13.5718	-2.69724
154.566	-13.5719	-2.70823
155.195	-13.5719	-2.71922
155.823	-13.572	-2.73021
156.451	-13.5721	-2.74121
157.08	-13.5722	-2.7522
157.708	-13.5722	-2.76319
158.336	-13.5723	-2.77418
158.965	-13.5724	-2.78517
159.593	-13.5724	-2.79616
160.221	-13.5725	-2.80715
160.85	-13.5726	-2.81814
161.478	-13.5727	-2.82913
162.106	-13.5727	-2.84012
162.734	-13.5728	-2.85111
163.363	-13.5729	-2.8621
163.991	-13.573	-2.87309
164.619	-13.573	-2.88408
165.248	-13.5731	-2.89507
165.876	-13.5732	-2.90606
166.504	-13.5732	-2.91705
167.133	-13.5733	-2.92804
167.761	-13.5734	-2.93903
168.389	-13.5735	-2.95001
169.018	-13.5735	-2.961
169.646	-13.5736	-2.97199
170.274	-13.5737	-2.98298
170.903	-13.5738	-2.99396
171.531	-13.5739	-3.00495
172.159	-13.5739	-3.01594
172.788	-13.574	-3.02692
173.416	-13.5741	-3.03791
174.044	-13.5742	-3.04889
174.673	-13.5742	-3.05988
175.301	-13.5743	-3.07087
175.929	-13.5744	-3.08185
176.558	-13.5745	-3.09284
177.186	-13.5746	-3.10382
177.814	-13.5747	-3.11481
178.442	-13.5747	-3.12579
179.071	-13.5748	-3.13677
179.699	-13.5749	-3.14776
180.327	-13.575	-3.15874
180.956	-13.575	-3.16972
181.584	-13.5751	-3.18071
182.212	-13.5752	-3.19169
182.841	-13.5753	-3.20267
183.469	-13.5754	-3.21366
184.097	-13.5755	-3.22464
184.726	-13.5755	-3.23562
185.354	-13.5756	-3.2466
185.982	-13.5757	-3.25758
186.611	-13.5758	-3.26856
187.239	-13.5759	-3.27954
187.867	-13.576	-3.29053
188.496	-13.5761	-3.30151
189.124	-13.5761	-3.31249
189.752	-13.5762	-3.32347
190.381	-13.5763	-3.33445
191.009	-13.5764	-3.34543
191.637	-13.5765	-3.3564
192.265	-13.5766	-3.36738
192.894	-13.5767	-3.37836
193.522	-13.5767	-3.38934
194.15	-13.5768	-3.40032
194.779	-13.5769	-3.4113
195.407	-13.577	-3.42227
196.035	-13.5771	-3.43325
196.664	-13.5772	-3.44423
197.292	-13.5773	-3.45521
197.92	-13.5773	-3.46618
198.549	-13.5774	-3.47716
199.177	-13.5775	-3.48814
199.805	-13.5776	-3.49911
200.434	-13.5777	-3.51009
201.062	-13.5778	-3.52106
201.69	-13.5779	-3.53204
202.319	-13.578	-3.54301
202.947	-13.5781	-3.55399
203.575	-13.5782	-3.56496
204.204	-13.5783	-3.57594
204.832	-13.5784	-3.58691
205.46	-13.5784	-3.59788
206.088	-13.5785	-3.60886
206.717	-13.5786	-3.61983
207.345	-13.5787	-3.6308
207.973	-13.5788	-3.64177
208.602	-13.5789	-3.65275
209.23	-13.579	-3.66372
209.858	-13.5791	-3.67469
210.487	-13.5792	-3.68566
211.115	-13.5793	-3.69663
211.743	-13.5794	-3.7076
212.372	-13.5795	-3.71857
213	-13.5796	-3.72954
213.628	-13.5797	-3.74051
214.257	-13.5798	-3.75148
214.885	-13.5799	-3.76245
215.513	-13.58	-3.77342
216.142	-13.5801	-3.78439
216.77	-13.5801	-3.79536
217.398	-13.5802	-3.80633
218.027	-13.5803	-3.8173
218.655	-13.5805	-3.82826
219.283	-13.5806	-3.83923
219.911	-13.5806	-3.8502
220.54	-13.5807	-3.86116
221.168	-13.5808	-3.87213
221.796	-13.5809	-3.8831
222.425	-13.581	-3.89406
223.053	-13.5811	-3.90503
223.681	-13.5812	-3.916
224.31	-13.5813	-3.92696
224.938	-13.5814	-3.93793
225.566	-13.5816	-3.94889
226.195	-13.5816	-3.95985
226.823	-13.5817	-3.97082
227.451	-13.5818	-3.98178
228.08	-13.582	-3.99274
228.708	-13.5821	-4.00371
229.336	-13.5822	-4.01467
229.965	-13.5823	-4.02563
230.593	-13.5824	-4.0366
231.221	-13.5825	-4.04756
231.85	-13.5826	-4.05852
232.478	-13.5827	-4.06948
233.106	-13.5828	-4.08044
233.734	-13.5829	-4.0914
234.363	-13.583	-4.10236
234.991	-13.5831	-4.11332
235.619	-13.5832	-4.12428
236.248	-13.5833	-4.13524
236.876	-13.5834	-4.1462
237.504	-13.5835	-4.15716
238.133	-13.5836	-4.16812
238.761	-13.5837	-4.17908
239.389	-13.5838	-4.19003
240.018	-13.5839	-4.20099
240.646	-13.5841	-4.21195
241.274	-13.5842	-4.22291
241.903	-13.5843	-4.23386
242.531	-13.5844	-4.24482
243.159	-13.5845	-4.25577
243.788	-13.5846	-4.26673
244.416	-13.5847	-4.27769
245.044	-13.5848	-4.28864
245.673	-13.5849	-4.2996
246.301	-13.585	-4.31055
246.929	-13.5852	-4.3215
247.558	-13.5853	-4.33246
248.186	-13.5854	-4.34341
248.814	-13.5855	-4.35436
249.442	-13.5856	-4.36532
250.071	-13.5857	-4.37627
250.699	-13.5858	-4.38722
251.327	-13.5859	-4.39817
251.956	-13.5861	-4.40913
252.584	-13.5862	-4.42008
253.212	-13.5863	-4.43103
253.841	-13.5864	-4.44198
254.469	-13.5865	-4.45293
255.097	-13.5866	-4.46388
255.726	-13.5867	-4.47483
256.354	-13.5869	-4.48578
256.982	-13.587	-4.49673
257.611	-13.5871	-4.50767
258.239	-13.5872	-4.51862
258.867	-13.5873	-4.52957
259.496	-13.5874	-4.54052
260.124	-13.5876	-4.55146
260.752	-13.5877	-4.56241
261.381	-13.5878	-4.57336
262.009	-13.5879	-4.5843
262.637	-13.588	-4.59525
263.265	-13.5881	-4.6062
263.894	-13.5883	-4.61714
264.522	-13.5884	-4.62809
265.15	-13.5885	-4.63903
265.779	-13.5886	-4.64997
266.407	-13.5887	-4.66092
267.035	-13.5889	-4.67186
267.664	-13.589	-4.6828
268.292	-13.5891	-4.69375
268.92	-13.5892	-4.70469
269.549	-13.5893	-4.71563
270.177	-13.5894	-4.72657
270.805	-13.5896	-4.73751
271.434	-13.5897	-4.74846
272.062	-13.5898	-4.7594
272.69	-13.5899	-4.77034
273.319	-13.5901	-4.78128
273.947	-13.5902	-4.79222
274.575	-13.5903	-4.80315
275.204	-13.5904	-4.81409
275.832	-13.5906	-4.82503
276.46	-13.5907	-4.83597
277.088	-13.5908	-4.84691
277.717	-13.5909	-4.85785
278.345	-13.591	-4.86878
278.973	-13.5912	-4.87972
279.602	-13.5913	-4.89066
280.23	-13.5914	-4.90159
280.858	-13.5915	-4.91253
281.487	-13.5917	-4.92346
282.115	-13.5918	-4.9344
282.743	-13.5919	-4.94533
283.372	-13.5921	-4.95627
284	-13.5922	-4.9672
284.628	-13.5923	-4.97813
285.257	-13.5924	-4.98907
285.885	-13.5926	-5
286.513	-13.5927	-5.01093
287.142	-13.5928	-5.02186
287.77	-13.593	-5.03279
288.398	-13.5931	-5.04373
289.027	-13.5932	-5.05466
289.655	-13.5933	-5.06559
290.283	-13.5935	-5.07652
290.911	-13.5936	-5.08745
291.54	-13.5937	-5.09838
292.168	-13.5939	-5.1093
292.796	-13.594	-5.12023
293.425	-13.5941	-5.13116
294.053	-13.5943	-5.14209
294.681	-13.5944	-5.15302
295.31	-13.5945	-5.16394
295.938	-13.5946	-5.17487
296.566	-13.5948	-5.1858
297.195	-13.5949	-5.19672
297.823	-13.5951	-5.20765
298.451	-13.5952	-5.21857
299.08	-13.5953	-5.2295
299.708	-13.5954	-5.24042
300.336	-13.5956	-5.25135
300.965	-13.5957	-5.26227
301.593	-13.5959	-5.27319
302.221	-13.596	-5.28412
302.85	-13.5961	-5.29504
303.478	-13.5963	-5.30596
304.106	-13.5964	-5.31688
304.734	-13.5965	-5.3278
305.363	-13.5967	-5.33872
305.991	-13.5968	-5.34964
306.619	-13.5969	-5.36056
307.248	-13.5971	-5.37148
307.876	-13.5972	-5.3824
308.504	-13.5974	-5.39332
309.133	-13.5975	-5.40424
309.761	-13.5976	-5.41516
310.389	-13.5978	-5.42608
311.018	-13.5979	-5.43699
311.646	-13.5981	-5.44791
312.274	-13.5982	-5.45883
312.903	-13.5983	-5.46974
313.531	-13.5985	-5.48066
314.159	-13.5986	-5.49157
314.788	-13.5988	-5.50249
315.416	-13.5989	-5.5134
316.044	-13.599	-5.52432
316.673	-13.5992	-5.53523
317.301	-13.5993	-5.54614
317.929	-13.5995	-5.55705
318.558	-13.5996	-5.56797
319.186	-13.5998	-5.57888
319.814	-13.5999	-5.58979
320.442	-13.6	-5.6007
321.071	-13.6002	-5.61161
321.699	-13.6003	-5.62252
322.327	-13.6005	-5.63343
322.956	-13.6006	-5.64434
323.584	-13.6007	-5.65525
324.212	-13.6009	-5.66616
324.841	-13.601	-5.67707
325.469	-13.6012	-5.68798
326.097	-13.6013	-5.69888
326.726	-13.6015	-5.70979
327.354	-13.6016	-5.7207
327.982	-13.6018	-5.7316
328.611	-13.6019	-5.74251
329.239	-13.6021	-5.75341
329.867	-13.6022	-5.76432
330.496	-13.6024	-5.77522
331.124	-13.6025	-5.78613
331.752	-13.6027	-5.79703
332.38	-13.6028	-5.80793
333.009	-13.603	-5.81884
333.637	-13.6031	-5.82974
334.265	-13.6032	-5.84064
334.894	-13.6034	-5.85154
335.522	-13.6036	-5.86244
336.15	-13.6037	-5.87334
336.779	-13.6038	-5.88424
337.407	-13.604	-5.89514
338.035	-13.6042	-5.90604
338.664	-13.6043	-5.91694
339.292	-13.6045	-5.92784
339.92	-13.6046	-5.93874
340.549	-13.6048	-5.94963
341.177	-13.6049	-5.96053
341.805	-13.6051	-5.97143
342.434	-13.6052	-5.98232
343.062	-13.6054	-5.99322
343.69	-13.6055	-6.00411
344.319	-13.6057	-6.01501
344.947	-13.6058	-6.0259
345.575	-13.606	-6.0368
346.204	-13.6061	-6.04769
346.832	-13.6063	-6.05858
347.46	-13.6065	-6.06948
348.088	-13.6066	-6.08037
348.717	-13.6068	-6.09126
349.345	-13.6069	-6.10215
349.973	-13.6071	-6.11304
350.602	-13.6072	-6.12393
351.23	-13.6074	-6.13482
351.858	-13.6075	-6.14571
352.487	-13.6077	-6.1566
353.115	-13.6079	-6.16749
353.743	-13.608	-6.17838
354.372	-13.6082	-6.18926
355	-13.6083	-6.20015
355.628	-13.6085	-6.21104
356.257	-13.6087	-6.22192
356.885	-13.6088	-6.23281
357.513	-13.609	-6.24369
358.142	-13.6091	-6.25458
358.77	-13.6093	-6.26546
359.398	-13.6095	-6.27635
360.027	-13.6096	-6.28723
360.655	-13.6098	-6.29811
361.283	-13.6099	-6.309
361.911	-13.6101	-6.31988
362.54	-13.6103	-6.33076
363.168	-13.6104	-6.34164
363.796	-13.6106	-6.35252
364.425	-13.6107	-6.3634
365.053	-13.6109	-6.37428
365.681	-13.6111	-6.38516
366.31	-13.6112	-6.39604
366.938	-13.6114	-6.40692
367.566	-13.6116	-6.4178
368.195	-13.6117	-6.42867
368.823	-13.6119	-6.43955
369.451	-13.612	-6.45043
370.08	-13.6122	-6.4613
370.708	-13.6124	-6.47218
371.336	-13.6126	-6.48305
371.965	-13.6127	-6.49393
372.593	-13.6129	-6.5048
373.221	-13.613	-6.51567
373.85	-13.6132	-6.52655
374.478	-13.6134	-6.53742
375.106	-13.6135	-6.54829
375.734	-13.6137	-6.55916
376.363	-13.6139	-6.57004
376.991	-13.6141	-6.58091
377.619	-13.6142	-6.59178
378.248	-13.6144	-6.60265
378.876	-13.6145	-6.61351
379.504	-13.6147	-6.62438
380.133	-13.6149	-6.63525
380.761	-13.6151	-6.64612
381.389	-13.6152	-6.65699
382.018	-13.6154	-6.66785
382.646	-13.6156	-6.67872
383.274	-13.6157	-6.68959
383.903	-13.6159	-6.70045
384.531	-13.6161	-6.71132
385.159	-13.6163	-6.72218
385.788	-13.6164	-6.73304
386.416	-13.6166	-6.74391
387.044	-13.6168	-6.75477
387.673	-13.6169	-6.76563
388.301	-13.6171	-6.77649
388.929	-13.6173	-6.78735
389.557	-13.6175	-6.79822
390.186	-13.6176	-6.80908
390.814	-13.6178	-6.81994
391.442	-13.618	-6.8308
392.071	-13.6182	-6.84165
392.699	-13.6183	-6.85251
393.327	-13.6185	-6.86337
393.956	-13.6187	-6.87423
394.584	-13.6189	-6.88508
395.212	-13.619	-6.89594
395.841	-13.6192	-6.9068
396.469	-13.6194	-6.91765
397.097	-13.6196	-6.92851
397.726	-13.6197	-6.93936
398.354	-13.6199	-6.95021
398.982	-13.6201	-6.96107
399.611	-13.6203	-6.97192
400.239	-13.6204	-6.98277
400.867	-13.6206	-6.99362
401.496	-13.6208	-7.00447
402.124	-13.621	-7.01533
402.752	-13.6212	-7.02618
403.38	-13.6213	-7.03703
404.009	-13.6215	-7.04787
404.637	-13.6217	-7.05872
405.265	-13.6219	-7.06957
405.894	-13.6221	-7.08042
406.522	-13.6222	-7.09127
407.15	-13.6224	-7.10211
407.779	-13.6226	-7.11296
408.407	-13.6228	-7.1238
409.035	-13.623	-7.13465
409.664	-13.6232	-7.14549
410.292	-13.6233	-7.15634
410.92	-13.6235	-7.16718
411.549	-13.6237	-7.17802
412.177	-13.6239	-7.18886
412.805	-13.6241	-7.19971
413.434	-13.6242	-7.21055
414.062	-13.6244	-7.22139
414.69	-13.6246	-7.23223
415.319	-13.6248	-7.24307
415.947	-13.625	-7.25391
416.575	-13.6252	-7.26475
417.204	-13.6254	-7.27558
417.832	-13.6255	-7.28642
418.46	-13.6257	-7.29726
419.088	-13.6259	-7.30809
419.717	-13.6261	-7.31893
420.345	-13.6263	-7.32977
420.973	-13.6265	-7.3406
421.602	-13.6267	-7.35144
422.23	-13.6268	-7.36227
422.858	-13.627	-7.3731
423.487	-13.6272	-7.38393
424.115	-13.6274	-7.39477
424.743	-13.6276	-7.4056
425.372	-13.6278	-7.41643
426	-13.628	-7.42726
426.628	-13.6282	-7.43809
427.257	-13.6284	-7.44892
427.885	-13.6286	-7.45975
428.513	-13.6287	-7.47058
429.142	-13.6289	-7.4814
429.77	-13.6291	-7.49223
430.398	-13.6293	-7.50306
431.027	-13.6295	-7.51388
431.655	-13.6297	-7.52471
432.283	-13.6299	-7.53554
432.911	-13.6301	-7.54636
433.54	-13.6303	-7.55718
434.168	-13.6305	-7.56801
434.796	-13.6307	-7.57883
435.425	-13.6309	-7.58965
436.053	-13.631	-7.60047
436.681	-13.6312	-7.61129
437.31	-13.6314	-7.62212
437.938	-13.6316	-7.63294
438.566	-13.6318	-7.64375
439.195	-13.632	-7.65457
439.823	-13.6322	-7.66539
440.451	-13.6324	-7.67621
441.08	-13.6326	-7.68703
441.708	-13.6328	-7.69784
442.336	-13.633	-7.70866
442.965	-13.6332	-7.71948
443.593	-13.6334	-7.73029
444.221	-13.6336	-7.7411
444.85	-13.6338	-7.75192
445.478	-13.634	-7.76273
446.106	-13.6342	-7.77354
446.734	-13.6344	-7.78436
447.363	-13.6346	-7.79517
447.991	-13.6348	-7.80598
448.619	-13.635	-7.81679
449.248	-13.6352	-7.8276
449.876	-13.6354	-7.83841
450.504	-13.6356	-7.84922
451.133	-13.6358	-7.86003
451.761	-13.636	-7.87083
452.389	-13.6362	-7.88164
453.018	-13.6364	-7.89245
453.646	-13.6366	-7.90325
454.274	-13.6368	-7.91406
454.903	-13.637	-7.92486
455.531	-13.6372	-7.93567
456.159	-13.6374	-7.94647
456.788	-13.6376	-7.95727
457.416	-13.6378	-7.96807
458.044	-13.638	-7.97888
458.673	-13.6382	-7.98968
459.301	-13.6384	-8.00048
459.929	-13.6386	-8.01128
460.557	-13.6388	-8.02208
461.186	-13.639	-8.03288
461.814	-13.6392	-8.04367
462.442	-13.6394	-8.05447
463.071	-13.6396	-8.06527
463.699	-13.6398	-8.07607
464.327	-13.64	-8.08686
464.956	-13.6402	-8.09766
465.584	-13.6404	-8.10845
466.212	-13.6406	-8.11925
466.841	-13.6409	-8.13004
467.469	-13.641	-8.14083
468.097	-13.6413	-8.15162
468.726	-13.6415	-8.16242
469.354	-13.6417	-8.17321
469.982	-13.6419	-8.184
470.611	-13.6421	-8.19479
471.239	-13.6423	-8.20558
471.867	-13.6425	-8.21637
472.496	-13.6427	-8.22715
473.124	-13.6429	-8.23794
473.752	-13.6431	-8.24873
474.38	-13.6433	-8.25951
475.009	-13.6435	-8.2703
475.637	-13.6438	-8.28109
476.265	-13.644	-8.29187
476.894	-13.6442	-8.30265
477.522	-13.6444	-8.31344
478.15	-13.6446	-8.32422
478.779	-13.6448	-8.335
479.407	-13.645	-8.34578
480.035	-13.6452	-8.35656
480.664	-13.6455	-8.36734
481.292	-13.6457	-8.37812
481.92	-13.6459	-8.3889
482.549	-13.6461	-8.39968
483.177	-13.6463	-8.41046
483.805	-13.6465	-8.42124
484.434	-13.6467	-8.43201
485.062	-13.647	-8.44279
485.69	-13.6472	-8.45356
486.319	-13.6474	-8.46434
486.947	-13.6476	-8.47511
487.575	-13.6478	-8.48589
488.204	-13.648	-8.49666
488.832	-13.6482	-8.50743
489.46	-13.6485	-8.5182
490.088	-13.6487	-8.52898
490.717	-13.6489	-8.53975
491.345	-13.6491	-8.55052
491.973	-13.6493	-8.56128
492.602	-13.6495	-8.57205
493.23	-13.6498	-8.58282
493.858	-13.65	-8.59359
494.487	-13.6502	-8.60435
495.115	-13.6504	-8.61512
495.743	-13.6506	-8.62589
496.372	-13.6509	-8.63665
497	-13.6511	-8.64742
497.628	-13.6513	-8.65818
498.257	-13.6515	-8.66894
498.885	-13.6517	-8.6797
499.513	-13.6519	-8.69047
500.142	-13.6522	-8.70123
500.77	-13.6524	-8.71199
501.398	-13.6526	-8.72275
502.027	-13.6528	-8.73351
502.655	-13.6531	-8.74426
503.283	-13.6533	-8.75502
503.911	-13.6535	-8.76578
504.54	-13.6537	-8.77654
505.168	-13.6539	-8.78729
505.796	-13.6542	-8.79805
506.425	-13.6544	-8.8088
507.053	-13.6546	-8.81956
507.681	-13.6548	-8.83031
508.31	-13.6551	-8.84106
508.938	-13.6553	-8.85181
509.566	-13.6555	-8.86257
510.195	-13.6557	-8.87332
510.823	-13.656	-8.88407
511.451	-13.6562	-8.89482
512.08	-13.6564	-8.90556
512.708	-13.6566	-8.91631
513.336	-13.6569	-8.92706
513.965	-13.6571	-8.93781
514.593	-13.6573	-8.94855
515.221	-13.6575	-8.9593
515.85	-13.6578	-8.97004
516.478	-13.658	-8.98079
517.106	-13.6582	-8.99153
517.734	-13.6585	-9.00227
518.363	-13.6587	-9.01302
518.991	-13.6589	-9.02376
519.619	-13.6591	-9.0345
520.248	-13.6594	-9.04524
520.876	-13.6596	-9.05598
521.504	-13.6598	-9.06672
522.133	-13.6601	-9.07746
522.761	-13.6603	-9.0882
523.389	-13.6605	-9.09893
524.018	-13.6608	-9.10967
524.646	-13.661	-9.1204
525.274	-13.6612	-9.13114
525.903	-13.6614	-9.14187
526.531	-13.6617	-9.15261
527.159	-13.6619	-9.16334
527.788	-13.6621	-9.17407
528.416	-13.6624	-9.1848
529.044	-13.6626	-9.19554
529.673	-13.6628	-9.20627
530.301	-13.6631	-9.217
530.929	-13.6633	-9.22773
531.557	-13.6635	-9.23845
532.186	-13.6638	-9.24918
532.814	-13.664	-9.25991
533.442	-13.6642	-9.27064
534.071	-13.6645	-9.28136
534.699	-13.6647	-9.29209
535.327	-13.6649	-9.30281
535.956	-13.6652	-9.31353
536.584	-13.6654	-9.32426
537.212	-13.6656	-9.33498
537.841	-13.6659	-9.3457
538.469	-13.6661	-9.35642
539.097	-13.6664	-9.36714
539.726	-13.6666	-9.37786
540.354	-13.6668	-9.38858
540.982	-13.6671	-9.3993
541.611	-13.6673	-9.41002
542.239	-13.6676	-9.42073
542.867	-13.6678	-9.43145
543.496	-13.668	-9.44217
544.124	-13.6683	-9.45288
544.752	-13.6685	-9.4636
545.38	-13.6687	-9.47431
546.009	-13.669	-9.48502
546.637	-13.6692	-9.49573
547.265	-13.6695	-9.50645
547.894	-13.6697	-9.51716
548.522	-13.6699	-9.52787
549.15	-13.6702	-9.53858
549.779	-13.6704	-9.54928
550.407	-13.6707	-9.55999
551.035	-13.6709	-9.5707
551.664	-13.6712	-9.58141
552.292	-13.6714	-9.59211
552.92	-13.6716	-9.60282
553.549	-13.6719	-9.61352
554.177	-13.6721	-9.62423
554.805	-13.6724	-9.63493
555.434	-13.6726	-9.64563
556.062	-13.6729	-9.65633
556.69	-13.6731	-9.66703
557.319	-13.6733	-9.67773
557.947	-13.6736	-9.68843
558.575	-13.6738	-9.69913
559.203	-13.6741	-9.70983
559.832	-13.6743	-9.72053
560.46	-13.6746	-9.73123
561.088	-13.6748	-9.74192
561.717	-13.6751	-9.75262
562.345	-13.6753	-9.76331
562.973	-13.6755	-9.77401
563.602	-13.6758	-9.7847
564.23	-13.6761	-9.79539
564.858	-13.6763	-9.80608
565.487	-13.6765	-9.81678
566.115	-13.6768	-9.82747
566.743	-13.677	-9.83816
567.372	-13.6773	-9.84884
568	-13.6775	-9.85953
568.628	-13.6778	-9.87022
569.257	-13.678	-9.88091
569.885	-13.6783	-9.89159
570.513	-13.6785	-9.90228
571.142	-13.6788	-9.91296
571.77	-13.679	-9.92365
572.398	-13.6793	-9.93433
573.027	-13.6795	-9.94501
573.655	-13.6798	-9.9557
574.283	-13.68	-9.96638
574.911	-13.6803	-9.97706
575.54	-13.6805	-9.98774
576.168	-13.6808	-9.99842
576.796	-13.6811	-10.0091
577.425	-13.6813	-10.0198
578.053	-13.6815	-10.0305
578.681	-13.6818	-10.0411
579.31	-13.6821	-10.0518
579.938	-13.6823	-10.0625
580.566	-13.6826	-10.0732
581.195	-13.6828	-10.0838
581.823	-13.6831	-10.0945
582.451	-13.6833	-10.1052
583.08	-13.6836	-10.1158
583.708	-13.6838	-10.1265
584.336	-13.6841	-10.1372
584.965	-13.6844	-10.1479
585.593	-13.6846	-10.1585
586.221	-13.6849	-10.1692
586.85	-13.6851	-10.1799
587.478	-13.6854	-10.1905
588.106	-13.6856	-10.2012
588.734	-13.6859	-10.2119
589.363	-13.6861	-10.2225
589.991	-13.6864	-10.2332
590.619	-13.6867	-10.2438
591.248	-13.6869	-10.2545
591.876	-13.6872	-10.2652
592.504	-13.6874	-10.2758
593.133	-13.6877	-10.2865
593.761	-13.688	-10.2971
594.389	-13.6882	-10.3078
595.018	-13.6885	-10.3185
595.646	-13.6887	-10.3291
596.274	-13.689	-10.3398
596.903	-13.6893	-10.3504
597.531	-13.6895	-10.3611
598.159	-13.6898	-10.3717
598.788	-13.69	-10.3824
599.416	-13.6903	-10.393
600.044	-13.6906	-10.4037
600.673	-13.6908	-10.4143
601.301	-13.6911	-10.425
601.929	-13.6914	-10.4356
602.557	-13.6916	-10.4463
603.186	-13.6919	-10.4569
603.814	-13.6921	-10.4676
604.442	-13.6924	-10.4782
605.071	-13.6927	-10.4889
605.699	-13.6929	-10.4995
606.327	-13.6932	-10.5101
606.956	-13.6935	-10.5208
607.584	-13.6937	-10.5314
608.212	-13.694	-10.5421
608.841	-13.6943	-10.5527
609.469	-13.6945	-10.5634
610.097	-13.6948	-10.574
610.726	-13.6951	-10.5846
611.354	-13.6953	-10.5953
611.982	-13.6956	-10.6059
612.611	-13.6959	-10.6166
613.239	-13.6961	-10.6272
613.867	-13.6964	-10.6378
614.496	-13.6967	-10.6485
615.124	-13.6969	-10.6591
615.752	-13.6972	-10.6697
616.38	-13.6975	-10.6804
617.009	-13.6977	-10.691
617.637	-13.698	-10.7016
618.265	-13.6983	-10.7122
618.894	-13.6985	-10.7229
619.522	-13.6988	-10.7335
620.15	-13.6991	-10.7441
620.779	-13.6994	-10.7547
621.407	-13.6996	-10.7654
622.035	-13.6999	-10.776
622.664	-13.7002	-10.7866
623.292	-13.7004	-10.7972
623.92	-13.7007	-10.8079
624.549	-13.701	-10.8185
625.177	-13.7013	-10.8291
625.805	-13.7015	-10.8397
626.434	-13.7018	-10.8503
627.062	-13.7021	-10.861
627.69	-13.7023	-10.8716
628.319	-13.7026	-10.8822
628.947	-13.7029	-10.8928
629.575	-13.7032	-10.9034
630.203	-13.7035	-10.914
630.832	-13.7037	-10.9247
631.46	-13.704	-10.9353
632.088	-13.7043	-10.9459
632.717	-13.7045	-10.9565
633.345	-13.7048	-10.9671
633.973	-13.7051	-10.9777
634.602	-13.7054	-10.9883
635.23	-13.7057	-10.9989
635.858	-13.7059	-11.0095
636.487	-13.7062	-11.0201
637.115	-13.7065	-11.0307
637.743	-13.7068	-11.0414
638.372	-13.707	-11.052
639	-13.7073	-11.0626
639.628	-13.7076	-11.0732
640.257	-13.7079	-11.0838
640.885	-13.7081	-11.0944
641.513	-13.7084	-11.105
642.142	-13.7087	-11.1156
642.77	-13.709	-11.1262
643.398	-13.7093	-11.1368
644.026	-13.7095	-11.1474
644.655	-13.7098	-11.158
645.283	-13.7101	-11.1685
645.911	-13.7104	-11.1791
646.54	-13.7107	-11.1897
647.168	-13.711	-11.2003
647.796	-13.7112	-11.2109
648.425	-13.7115	-11.2215
649.053	-13.7118	-11.2321
649.681	-13.7121	-11.2427
650.31	-13.7124	-11.2533
650.938	-13.7126	-11.2639
651.566	-13.7129	-11.2745
652.195	-13.7132	-11.2851
652.823	-13.7135	-11.2956
653.451	-13.7138	-11.3062
654.08	-13.7141	-11.3168
654.708	-13.7143	-11.3274
655.336	-13.7146	-11.338
655.965	-13.7149	-11.3486
656.593	-13.7152	-11.3591
657.221	-13.7155	-11.3697
657.85	-13.7158	-11.3803
658.478	-13.716	-11.3909
659.106	-13.7163	-11.4015
659.734	-13.7166	-11.412
660.363	-13.7169	-11.4226
660.991	-13.7172	-11.4332
661.619	-13.7175	-11.4438
662.248	-13.7178	-11.4543
662.876	-13.718	-11.4649
663.504	-13.7183	-11.4755
664.133	-13.7186	-11.4861
664.761	-13.7189	-11.4966
665.389	-13.7192	-11.5072
666.018	-13.7195	-11.5177
666.646	-13.7198	-11.5283
667.274	-13.7201	-11.5389
667.903	-13.7204	-11.5495
668.531	-13.7206	-11.56
669.159	-13.7209	-11.5706
669.788	-13.7212	-11.5811
670.416	-13.7215	-11.5917
671.044	-13.7218	-11.6023
671.673	-13.7221	-11.6128
672.301	-13.7224	-11.6234
672.929	-13.7227	-11.634
673.557	-13.723	-11.6445
674.186	-13.7233	-11.6551
674.814	-13.7236	-11.6656
675.442	-13.7239	-11.6762
676.071	-13.7241	-11.6867
676.699	-13.7244	-11.6973
677.327	-13.7247	-11.7079
677.956	-13.725	-11.7184
678.584	-13.7253	-11.729
679.212	-13.7256	-11.7395
679.841	-13.7259	-11.7501
680.469	-13.7262	-11.7606
681.097	-13.7265	-11.7712
681.726	-13.7268	-11.7817
682.354	-13.7271	-11.7922
682.982	-13.7274	-11.8028
683.611	-13.7277	-11.8133
684.239	-13.728	-11.8239
684.867	-13.7283	-11.8344
685.496	-13.7286	-11.845
686.124	-13.7289	-11.8555
686.752	-13.7292	-11.8661
687.38	-13.7294	-11.8766
688.009	-13.7297	-11.8871
688.637	-13.7301	-11.8977
689.265	-13.7303	-11.9082
689.894	-13.7306	-11.9187
690.522	-13.7309	-11.9293
691.15	-13.7312	-11.9398
691.779	-13.7315	-11.9504
692.407	-13.7318	-11.9609
693.035	-13.7321	-11.9714
693.664	-13.7324	-11.982
694.292	-13.7327	-11.9925
694.92	-13.733	-12.003
695.549	-13.7333	-12.0136
696.177	-13.7336	-12.0241
696.805	-13.7339	-12.0346
697.434	-13.7342	-12.0451
698.062	-13.7345	-12.0557
698.69	-13.7348	-12.0662
699.319	-13.7351	-12.0767
699.947	-13.7355	-12.0872
700.575	-13.7357	-12.0978
701.203	-13.7361	-12.1083
701.832	-13.7363	-12.1188
702.46	-13.7367	-12.1293
703.088	-13.737	-12.1398
703.717	-13.7373	-12.1504
704.345	-13.7376	-12.1609
704.973	-13.7379	-12.1714
705.602	-13.7382	-12.1819
706.23	-13.7385	-12.1924
706.858	-13.7388	-12.2029
707.487	-13.7391	-12.2134
708.115	-13.7394	-12.224
708.743	-13.7397	-12.2345
709.372	-13.74	-12.245
710	-13.7403	-12.2555
710.628	-13.7406	-12.266
711.257	-13.7409	-12.2765
711.885	-13.7412	-12.287
712.513	-13.7415	-12.2975
713.142	-13.7418	-12.308
713.77	-13.7422	-12.3185
714.398	-13.7425	-12.329
715.026	-13.7428	-12.3395
715.655	-13.7431	-12.35
716.283	-13.7434	-12.3605
716.911	-13.7437	-12.371
717.54	-13.744	-12.3815
718.168	-13.7443	-12.392
718.796	-13.7446	-12.4025
719.425	-13.7449	-12.413
720.053	-13.7452	-12.4235
720.681	-13.7455	-12.434
721.31	-13.7459	-12.4445
721.938	-13.7462	-12.455
722.566	-13.7465	-12.4655
723.195	-13.7468	-12.476
723.823	-13.7471	-12.4865
724.451	-13.7474	-12.497
725.08	-13.7477	-12.5075
725.708	-13.748	-12.518
726.336	-13.7484	-12.5284
726.965	-13.7487	-12.5389
727.593	-13.749	-12.5494
728.221	-13.7493	-12.5599
728.85	-13.7496	-12.5704
729.478	-13.7499	-12.5809
730.106	-13.7502	-12.5913
730.734	-13.7506	-12.6018
731.363	-13.7509	-12.6123
731.991	-13.7512	-12.6228
732.619	-13.7515	-12.6333
733.248	-13.7518	-12.6437
733.876	-13.7521	-12.6542
734.504	-13.7524	-12.6647
735.133	-13.7528	-12.6752
735.761	-13.7531	-12.6856
736.389	-13.7534	-12.6961
737.018	-13.7537	-12.7066
737.646	-13.754	-12.7171
738.274	-13.7543	-12.7275
738.903	-13.7546	-12.738
739.531	-13.755	-12.7485
740.159	-13.7553	-12.7589
740.788	-13.7556	-12.7694
741.416	-13.7559	-12.7799
742.044	-13.7562	-12.7903
742.673	-13.7566	-12.8008
743.301	-13.7569	-12.8112
743.929	-13.7572	-12.8217
744.557	-13.7575	-12.8322
745.186	-13.7578	-12.8426
745.814	-13.7582	-12.8531
746.442	-13.7585	-12.8636
747.071	-13.7588	-12.874
747.699	-13.7591	-12.8845
748.327	-13.7594	-12.8949
748.956	-13.7598	-12.9054
749.584	-13.7601	-12.9158
750.212	-13.7604	-12.9263
750.841	-13.7607	-12.9367
751.469	-13.761	-12.9472
752.097	-13.7614	-12.9576
752.726	-13.7617	-12.9681
753.354	-13.762	-12.9785
753.982	-13.7623	-12.989
754.611	-13.7627	-12.9994
755.239	-13.763	-13.0099
755.867	-13.7633	-13.0203
756.496	-13.7636	-13.0308
757.124	-13.764	-13.0412
757.752	-13.7643	-13.0517
758.38	-13.7646	-13.0621
759.009	-13.7649	-13.0725
759.637	-13.7653	-13.083
760.265	-13.7656	-13.0934
760.894	-13.7659	-13.1038
761.522	-13.7662	-13.1143
762.15	-13.7666	-13.1247
762.779	-13.7669	-13.1351
763.407	-13.7672	-13.1456
764.035	-13.7675	-13.156
764.664	-13.7679	-13.1664
765.292	-13.7682	-13.1769
765.92	-13.7685	-13.1873
766.549	-13.7689	-13.1977
767.177	-13.7692	-13.2082
767.805	-13.7695	-13.2186
768.434	-13.7698	-13.229
769.062	-13.7702	-13.2394
769.69	-13.7705	-13.2499
770.319	-13.7708	-13.2603
770.947	-13.7712	-13.2707
771.575	-13.7715	-13.2811
772.203	-13.7718	-13.2916
772.832	-13.7721	-13.302
773.46	-13.7725	-13.3124
774.088	-13.7728	-13.3228
774.717	-13.7731	-13.3332
775.345	-13.7735	-13.3436
775.973	-13.7738	-13.3541
776.602	-13.7741	-13.3645
777.23	-13.7745	-13.3749
777.858	-13.7748	-13.3853
778.487	-13.7751	-13.3957
779.115	-13.7755	-13.4061
779.743	-13.7758	-13.4165
780.372	-13.7761	-13.4269
781	-13.7765	-13.4374
781.628	-13.7768	-13.4477
782.257	-13.7771	-13.4582
782.885	-13.7775	-13.4686
783.513	-13.7778	-13.479
784.142	-13.7781	-13.4894
784.77	-13.7785	-13.4998
785.398	-13.7788	-13.5102
786.026	-13.7791	-13.5206
786.655	-13.7795	-13.531
787.283	-13.7798	-13.5414
787.911	-13.7801	-13.5518
788.54	-13.7805	-13.5622
789.168	-13.7808	-13.5726
789.796	-13.7812	-13.583
790.425	-13.7815	-13.5933
791.053	-13.7818	-13.6037
791.681	-13.7822	-13.6141
792.31	-13.7825	-13.6245
792.938	-13.7828	-13.6349
793.566	-13.7832	-13.6453
794.195	-13.7835	-13.6557
794.823	-13.7838	-13.6661
795.451	-13.7842	-13.6765
796.08	-13.7845	-13.6868
796.708	-13.7849	-13.6972
797.336	-13.7852	-13.7076
797.965	-13.7856	-13.718
798.593	-13.7859	-13.7284
799.221	-13.7862	-13.7387
799.849	-13.7866	-13.7491
800.478	-13.7869	-13.7595
801.106	-13.7873	-13.7699
801.734	-13.7876	-13.7803
802.363	-13.7879	-13.7906
802.991	-13.7883	-13.801
803.619	-13.7886	-13.8114
804.248	-13.789	-13.8218
804.876	-13.7893	-13.8321
805.504	-13.7896	-13.8425
806.133	-13.79	-13.8529
806.761	-13.7903	-13.8632
807.389	-13.7907	-13.8736
808.018	-13.791	-13.884
808.646	-13.7914	-13.8943
809.274	-13.7917	-13.9047
809.903	-13.792	-13.9151
810.531	-13.7924	-13.9254
811.159	-13.7927	-13.9358
811.788	-13.7931	-13.9461
812.416	-13.7934	-13.9565
813.044	-13.7938	-13.9669
813.673	-13.7941	-13.9772
814.301	-13.7945	-13.9876
814.929	-13.7948	-13.9979
815.557	-13.7951	-14.0083
816.186	-13.7955	-14.0186
816.814	-13.7958	-14.029
817.442	-13.7962	-14.0394
818.071	-13.7965	-14.0497
818.699	-13.7969	-14.0601
819.327	-13.7972	-14.0704
819.956	-13.7976	-14.0808
820.584	-13.7979	-14.0911
821.212	-13.7983	-14.1014
821.841	-13.7986	-14.1118
822.469	-13.799	-14.1221
823.097	-13.7993	-14.1325
823.726	-13.7997	-14.1428
824.354	-13.8	-14.1532
824.982	-13.8004	-14.1635
825.611	-13.8007	-14.1738
826.239	-13.8011	-14.1842
826.867	-13.8014	-14.1945
827.495	-13.8018	-14.2049
828.124	-13.8021	-14.2152
828.752	-13.8025	-14.2255
829.38	-13.8028	-14.2359
830.009	-13.8032	-14.2462
830.637	-13.8035	-14.2565
831.265	-13.8039	-14.2668
831.894	-13.8042	-14.2772
832.522	-13.8046	-14.2875
833.15	-13.8049	-14.2978
833.779	-13.8053	-14.3082
834.407	-13.8057	-14.3185
835.035	-13.806	-14.3288
835.664	-13.8064	-14.3391
836.292	-13.8067	-14.3495
836.92	-13.8071	-14.3598
837.549	-13.8074	-14.3701
838.177	-13.8078	-14.3804
838.805	-13.8081	-14.3907
839.434	-13.8085	-14.401
840.062	-13.8088	-14.4114
840.69	-13.8092	-14.4217
841.319	-13.8096	-14.432
841.947	-13.8099	-14.4423
842.575	-13.8103	-14.4526
843.203	-13.8106	-14.4629
843.832	-13.811	-14.4733
844.46	-13.8113	-14.4836
845.088	-13.8117	-14.4939
845.717	-13.8121	-14.5042
846.345	-13.8124	-14.5145
846.973	-13.8128	-14.5248
847.602	-13.8131	-14.5351
848.23	-13.8135	-14.5454
848.858	-13.8139	-14.5557
849.487	-13.8142	-14.566
850.115	-13.8146	-14.5763
850.743	-13.8149	-14.5866
851.372	-13.8153	-14.5969
852	-13.8156	-14.6072
852.628	-13.816	-14.6175
853.257	-13.8164	-14.6278
853.885	-13.8167	-14.6381
854.513	-13.8171	-14.6484
855.142	-13.8174	-14.6587
855.77	-13.8178	-14.669
856.398	-13.8182	-14.6792
857.026	-13.8185	-14.6895
857.655	-13.8189	-14.6998
858.283	-13.8193	-14.7101
858.911	-13.8196	-14.7204
859.54	-13.82	-14.7307
860.168	-13.8203	-14.741
860.796	-13.8207	-14.7513
861.425	-13.8211	-14.7615
862.053	-13.8214	-14.7718
862.681	-13.8218	-14.7821
863.31	-13.8222	-14.7924
863.938	-13.8225	-14.8026
864.566	-13.8229	-14.8129
865.195	-13.8233	-14.8232
865.823	-13.8236	-14.8335
866.451	-13.824	-14.8438
867.08	-13.8244	-14.854
867.708	-13.8247	-14.8643
868.336	-13.8251	-14.8746
868.965	-13.8255	-14.8848
869.593	-13.8258	-14.8951
870.221	-13.8262	-14.9054
870.849	-13.8265	-14.9156
871.478	-13.8269	-14.9259
872.106	-13.8273	-14.9362
872.734	-13.8277	-14.9464
873.363	-13.828	-14.9567
873.991	-13.8284	-14.967
874.619	-13.8287	-14.9772
875.248	-13.8291	-14.9875
875.876	-13.8295	-14.9977
876.504	-13.8299	-15.008
877.133	-13.8302	-15.0183
877.761	-13.8306	-15.0285
878.389	-13.831	-15.0388
879.018	-13.8313	-15.049
879.646	-13.8317	-15.0593
880.274	-13.8321	-15.0695
880.903	-13.8324	-15.0798
881.531	-13.8328	-15.09
882.159	-13.8332	-15.1003
882.788	-13.8336	-15.1105
883.416	-13.8339	-15.1208
884.044	-13.8343	-15.131
884.672	-13.8347	-15.1412
885.301	-13.8351	-15.1515
885.929	-13.8354	-15.1617
886.557	-13.8358	-15.172
887.186	-13.8362	-15.1822
887.814	-13.8365	-15.1924
888.442	-13.8369	-15.2027
889.071	-13.8373	-15.2129
889.699	-13.8377	-15.2232
890.327	-13.838	-15.2334
890.956	-13.8384	-15.2436
891.584	-13.8388	-15.2539
892.212	-13.8392	-15.2641
892.841	-13.8395	-15.2743
893.469	-13.8399	-15.2845
894.097	-13.8403	-15.2948
894.726	-13.8407	-15.305
895.354	-13.841	-15.3152
895.982	-13.8414	-15.3255
896.611	-13.8418	-15.3357
897.239	-13.8422	-15.3459
897.867	-13.8425	-15.3561
898.495	-13.8429	-15.3664
899.124	-13.8433	-15.3766
899.752	-13.8437	-15.3868
900.38	-13.844	-15.397
901.009	-13.8444	-15.4072
901.637	-13.8448	-15.4174
902.265	-13.8452	-15.4277
902.894	-13.8456	-15.4379
903.522	-13.8459	-15.4481
904.15	-13.8463	-15.4583
904.779	-13.8467	-15.4685
905.407	-13.8471	-15.4787
906.035	-13.8475	-15.4889
906.664	-13.8478	-15.4991
907.292	-13.8482	-15.5093
907.92	-13.8486	-15.5195
908.549	-13.849	-15.5297
909.177	-13.8493	-15.5399
909.805	-13.8497	-15.5502
910.434	-13.8501	-15.5603
911.062	-13.8505	-15.5706
911.69	-13.8509	-15.5808
912.319	-13.8513	-15.5909
912.947	-13.8516	-15.6011
913.575	-13.852	-15.6113
914.203	-13.8524	-15.6215
914.832	-13.8528	-15.6317
915.46	-13.8532	-15.6419
916.088	-13.8536	-15.6521
916.717	-13.8539	-15.6623
917.345	-13.8543	-15.6725
917.973	-13.8547	-15.6827
918.602	-13.8551	-15.6929
919.23	-13.8555	-15.703
919.858	-13.8559	-15.7132
920.487	-13.8562	-15.7234
921.115	-13.8566	-15.7336
921.743	-13.857	-15.7438
922.372	-13.8574	-15.754
923	-13.8578	-15.7641
923.628	-13.8582	-15.7743
924.257	-13.8586	-15.7845
924.885	-13.8589	-15.7947
925.513	-13.8593	-15.8049
926.142	-13.8597	-15.815
926.77	-13.8601	-15.8252
927.398	-13.8605	-15.8354
928.026	-13.8609	-15.8455
928.655	-13.8613	-15.8557
929.283	-13.8616	-15.8659
929.911	-13.862	-15.876
930.54	-13.8624	-15.8862
931.168	-13.8628	-15.8964
931.796	-13.8632	-15.9065
932.425	-13.8636	-15.9167
933.053	-13.864	-15.9269
933.681	-13.8644	-15.937
934.31	-13.8648	-15.9472
934.938	-13.8651	-15.9573
935.566	-13.8655	-15.9675
936.195	-13.8659	-15.9777
936.823	-13.8663	-15.9878
937.451	-13.8667	-15.998
938.08	-13.8671	-16.0081
938.708	-13.8675	-16.0183
939.336	-13.8679	-16.0284
939.965	-13.8683	-16.0386
940.593	-13.8687	-16.0487
941.221	-13.8691	-16.0589
941.849	-13.8695	-16.069
942.478	-13.8698	-16.0792
943.106	-13.8702	-16.0893
943.734	-13.8706	-16.0995
944.363	-13.871	-16.1096
944.991	-13.8714	-16.1197
945.619	-13.8718	-16.1299
946.248	-13.8722	-16.14
946.876	-13.8726	-16.1502
947.504	-13.873	-16.1603
948.133	-13.8734	-16.1704
948.761	-13.8738	-16.1806
949.389	-13.8742	-16.1907
950.018	-13.8746	-16.2008
950.646	-13.875	-16.211
951.274	-13.8754	-16.2211
951.903	-13.8758	-16.2312
952.531	-13.8762	-16.2414
953.159	-13.8765	-16.2515
953.788	-13.877	-16.2616
954.416	-13.8773	-16.2717
955.044	-13.8777	-16.2818
955.672	-13.8781	-16.292
956.301	-13.8785	-16.3021
956.929	-13.8789	-16.3122
957.557	-13.8793	-16.3223
958.186	-13.8797	-16.3325
958.814	-13.8801	-16.3426
959.442	-13.8805	-16.3527
960.071	-13.8809	-16.3628
960.699	-13.8813	-16.3729
961.327	-13.8817	-16.383
961.956	-13.8821	-16.3931
962.584	-13.8825	-16.4032
963.212	-13.8829	-16.4134
963.841	-13.8833	-16.4235
964.469	-13.8837	-16.4336
965.097	-13.8841	-16.4437
965.726	-13.8845	-16.4538
966.354	-13.8849	-16.4639
966.982	-13.8853	-16.474
967.611	-13.8857	-16.4841
968.239	-13.8861	-16.4942
968.867	-13.8865	-16.5043
969.495	-13.8869	-16.5144
970.124	-13.8873	-16.5245
970.752	-13.8877	-16.5346
971.38	-13.8881	-16.5447
972.009	-13.8885	-16.5548
972.637	-13.8889	-16.5649
973.265	-13.8893	-16.575
973.894	-13.8897	-16.585
974.522	-13.8902	-16.5951
975.15	-13.8905	-16.6052
975.779	-13.891	-16.6153
976.407	-13.8914	-16.6254
977.035	-13.8918	-16.6355
977.664	-13.8922	-16.6456
978.292	-13.8926	-16.6557
978.92	-13.893	-16.6657
979.549	-13.8934	-16.6758
980.177	-13.8938	-16.6859
980.805	-13.8942	-16.696
981.434	-13.8946	-16.7061
982.062	-13.895	-16.7161
982.69	-13.8954	-16.7262
983.318	-13.8958	-16.7363
983.947	-13.8962	-16.7463
984.575	-13.8966	-16.7564
985.203	-13.897	-16.7665
985.832	-13.8974	-16.7766
986.46	-13.8979	-16.7866
987.088	-13.8983	-16.7967
987.717	-13.8987	-16.8068
988.345	-13.8991	-16.8168
988.973	-13.8995	-16.8269
989.602	-13.8999	-16.837
990.23	-13.9003	-16.847
990.858	-13.9007	-16.8571
991.487	-13.9011	-16.8671
992.115	-13.9015	-16.8772
992.743	-13.9019	-16.8872
993.372	-13.9024	-16.8973
994	-13.9028	-16.9074
994.628	-13.9032	-16.9174
995.257	-13.9036	-16.9275
995.885	-13.904	-16.9375
996.513	-13.9044	-16.9475
997.142	-13.9048	-16.9576
997.77	-13.9052	-16.9676
998.398	-13.9056	-16.9777
999.026	-13.9061	-16.9877
999.655	-13.9065	-16.9978
1000.28	-13.9069	-17.0078
1000.91	-13.9073	-17.0179
1001.54	-13.9077	-17.0279
1002.17	-13.9081	-17.0379
1002.8	-13.9085	-17.048
1003.42	-13.909	-17.058
1004.05	-13.9094	-17.0681
1004.68	-13.9098	-17.0781
1005.31	-13.9102	-17.0881
1005.94	-13.9106	-17.0982
1006.57	-13.911	-17.1082
1007.19	-13.9114	-17.1182
1007.82	-13.9118	-17.1283
1008.45	-13.9123	-17.1383
1009.08	-13.9127	-17.1483
1009.71	-13.9131	-17.1583
1010.34	-13.9135	-17.1684
1010.96	-13.9139	-17.1784
1011.59	-13.9143	-17.1884
1012.22	-13.9148	-17.1984
1012.85	-13.9152	-17.2084
1013.48	-13.9156	-17.2185
1014.11	-13.916	-17.2285
1014.73	-13.9164	-17.2385
1015.36	-13.9168	-17.2485
1015.99	-13.9173	-17.2585
1016.62	-13.9177	-17.2685
1017.25	-13.9181	-17.2785
1017.88	-13.9185	-17.2886
1018.5	-13.9189	-17.2986
1019.13	-13.9193	-17.3086
1019.76	-13.9198	-17.3186
1020.39	-13.9202	-17.3286
1021.02	-13.9206	-17.3386
1021.65	-13.921	-17.3486
1022.27	-13.9215	-17.3586
1022.9	-13.9219	-17.3686
1023.53	-13.9223	-17.3786
1024.16	-13.9227	-17.3886
1024.79	-13.9231	-17.3986
1025.42	-13.9236	-17.4086
1026.04	-13.924	-17.4186
1026.67	-13.9244	-17.4286
1027.3	-13.9248	-17.4386
1027.93	-13.9252	-17.4486
1028.56	-13.9257	-17.4586
1029.19	-13.9261	-17.4686
1029.81	-13.9265	-17.4785
1030.44	-13.9269	-17.4885
1031.07	-13.9274	-17.4985
1031.7	-13.9278	-17.5085
1032.33	-13.9282	-17.5185
1032.96	-13.9286	-17.5285
1033.58	-13.929	-17.5385
1034.21	-13.9295	-17.5484
1034.84	-13.9299	-17.5584
1035.47	-13.9303	-17.5684
1036.1	-13.9307	-17.5784
1036.73	-13.9312	-17.5883
1037.35	-13.9316	-17.5983
1037.98	-13.932	-17.6083
1038.61	-13.9324	-17.6183
1039.24	-13.9329	-17.6282
1039.87	-13.9333	-17.6382
1040.5	-13.9337	-17.6482
1041.12	-13.9341	-17.6581
1041.75	-13.9346	-17.6681
1042.38	-13.935	-17.6781
1043.01	-13.9354	-17.688
1043.64	-13.9359	-17.698
1044.27	-13.9363	-17.708
1044.89	-13.9367	-17.7179
1045.52	-13.9371	-17.7279
1046.15	-13.9376	-17.7378
1046.78	-13.938	-17.7478
1047.41	-13.9384	-17.7577
1048.04	-13.9388	-17.7677
1048.66	-13.9393	-17.7777
1049.29	-13.9397	-17.7876
1049.92	-13.9401	-17.7976
1050.55	-13.9406	-17.8075
1051.18	-13.941	-17.8175
1051.81	-13.9414	-17.8274
1052.43	-13.9419	-17.8373
1053.06	-13.9423	-17.8473
1053.69	-13.9427	-17.8572
1054.32	-13.9431	-17.8672
1054.95	-13.9436	-17.8771
1055.58	-13.944	-17.8871
1056.2	-13.9444	-17.897
1056.83	-13.9449	-17.9069
1057.46	-13.9453	-17.9169
1058.09	-13.9457	-17.9268
1058.72	-13.9462	-17.9367
1059.35	-13.9466	-17.9467
1059.97	-13.947	-17.9566
1060.6	-13.9474	-17.9665
1061.23	-13.9479	-17.9765
1061.86	-13.9483	-17.9864
1062.49	-13.9488	-17.9963
1063.11	-13.9492	-18.0062
1063.74	-13.9496	-18.0162
1064.37	-13.95	-18.0261
1065	-13.9505	-18.036
1065.63	-13.9509	-18.0459
1066.26	-13.9514	-18.0559
1066.88	-13.9518	-18.0658
1067.51	-13.9522	-18.0757
1068.14	-13.9527	-18.0856
1068.77	-13.9531	-18.0955
1069.4	-13.9535	-18.1054
1070.03	-13.954	-18.1153
1070.65	-13.9544	-18.1253
1071.28	-13.9548	-18.1352
1071.91	-13.9553	-18.1451
1072.54	-13.9557	-18.155
1073.17	-13.9561	-18.1649
1073.8	-13.9566	-18.1748
1074.42	-13.957	-18.1847
1075.05	-13.9575	-18.1946
1075.68	-13.9579	-18.2045
1076.31	-13.9583	-18.2144
1076.94	-13.9588	-18.2243
1077.57	-13.9592	-18.2342
1078.19	-13.9596	-18.2441
1078.82	-13.9601	-18.254
1079.45	-13.9605	-18.2639
1080.08	-13.961	-18.2738
1080.71	-13.9614	-18.2837
1081.34	-13.9618	-18.2936
1081.96	-13.9623	-18.3035
1082.59	-13.9627	-18.3133
1083.22	-13.9632	-18.3232
1083.85	-13.9636	-18.3331
1084.48	-13.964	-18.343
1085.11	-13.9645	-18.3529
1085.73	-13.9649	-18.3628
1086.36	-13.9654	-18.3727
1086.99	-13.9658	-18.3825
1087.62	-13.9663	-18.3924
1088.25	-13.9667	-18.4023
1088.88	-13.9671	-18.4122
1089.5	-13.9676	-18.422
1090.13	-13.968	-18.4319
1090.76	-13.9685	-18.4418
1091.39	-13.9689	-18.4517
1092.02	-13.9693	-18.4615
1092.65	-13.9698	-18.4714
1093.27	-13.9702	-18.4813
1093.9	-13.9707	-18.4911
1094.53	-13.9711	-18.501
1095.16	-13.9716	-18.5109
1095.79	-13.972	-18.5207
1096.42	-13.9725	-18.5306
1097.04	-13.9729	-18.5404
1097.67	-13.9733	-18.5503
1098.3	-13.9738	-18.5602
1098.93	-13.9742	-18.57
1099.56	-13.9747	-18.5799
1100.19	-13.9751	-18.5897
1100.81	-13.9756	-18.5996
1101.44	-13.976	-18.6094
1102.07	-13.9764	-18.6193
1102.7	-13.9769	-18.6291
1103.33	-13.9773	-18.639
1103.96	-13.9778	-18.6488
1104.58	-13.9782	-18.6587
1105.21	-13.9787	-18.6685
1105.84	-13.9791	-18.6784
1106.47	-13.9796	-18.6882
1107.1	-13.98	-18.698
1107.73	-13.9805	-18.7079
1108.35	-13.9809	-18.7177
1108.98	-13.9814	-18.7276
1109.61	-13.9818	-18.7374
1110.24	-13.9823	-18.7472
1110.87	-13.9827	-18.7571
1111.5	-13.9832	-18.7669
1112.12	-13.9836	-18.7767
1112.75	-13.9841	-18.7866
1113.38	-13.9845	-18.7964
1114.01	-13.985	-18.8062
1114.64	-13.9854	-18.816
1115.27	-13.9859	-18.8259
1115.89	-13.9863	-18.8357
1116.52	-13.9868	-18.8455
1117.15	-13.9872	-18.8553
1117.78	-13.9877	-18.8651
1118.41	-13.9881	-18.875
1119.04	-13.9886	-18.8848
1119.66	-13.989	-18.8946
1120.29	-13.9895	-18.9044
1120.92	-13.9899	-18.9142
1121.55	-13.9904	-18.9241
1122.18	-13.9908	-18.9339
1122.81	-13.9913	-18.9437
1123.43	-13.9917	-18.9535
1124.06	-13.9922	-18.9633
1124.69	-13.9926	-18.9731
1125.32	-13.9931	-18.9829
1125.95	-13.9936	-18.9927
1126.58	-13.994	-19.0025
1127.2	-13.9945	-19.0123
1127.83	-13.9949	-19.0221
1128.46	-13.9954	-19.0319
1129.09	-13.9958	-19.0417
1129.72	-13.9963	-19.0515
1130.35	-13.9967	-19.0613
1130.97	-13.9972	-19.0711
1131.6	-13.9976	-19.0809
1132.23	-13.9981	-19.0907
1132.86	-13.9985	-19.1005
1133.49	-13.999	-19.1103
1134.11	-13.9995	-19.12
1134.74	-13.9999	-19.1298
1135.37	-14.0004	-19.1396
1136	-14.0008	-19.1494
1136.63	-14.0013	-19.1592
1137.26	-14.0017	-19.1689
1137.88	-14.0022	-19.1787
1138.51	-14.0027	-19.1885
1139.14	-14.0031	-19.1983
1139.77	-14.0036	-19.2081
1140.4	-14.004	-19.2178
1141.03	-14.0045	-19.2276
1141.65	-14.0049	-19.2374
1142.28	-14.0054	-19.2472
1142.91	-14.0059	-19.2569
1143.54	-14.0063	-19.2667
1144.17	-14.0068	-19.2765
1144.8	-14.0073	-19.2862
1145.42	-14.0077	-19.296
1146.05	-14.0082	-19.3058
1146.68	-14.0086	-19.3155
1147.31	-14.0091	-19.3253
1147.94	-14.0096	-19.335
1148.57	-14.01	-19.3448
1149.19	-14.0105	-19.3546
1149.82	-14.0109	-19.3643
1150.45	-14.0114	-19.3741
1151.08	-14.0119	-19.3838
1151.71	-14.0123	-19.3936
1152.34	-14.0128	-19.4033
1152.96	-14.0132	-19.4131
1153.59	-14.0137	-19.4228
1154.22	-14.0142	-19.4326
1154.85	-14.0146	-19.4423
1155.48	-14.0151	-19.4521
1156.11	-14.0155	-19.4618
1156.73	-14.016	-19.4715
1157.36	-14.0165	-19.4813
1157.99	-14.0169	-19.491
1158.62	-14.0174	-19.5008
1159.25	-14.0179	-19.5105
1159.88	-14.0183	-19.5202
1160.5	-14.0188	-19.53
1161.13	-14.0193	-19.5397
1161.76	-14.0197	-19.5494
1162.39	-14.0202	-19.5592
1163.02	-14.0207	-19.5689
1163.65	-14.0211	-19.5786
1164.27	-14.0216	-19.5883
1164.9	-14.0221	-19.5981
1165.53	-14.0225	-19.6078
1166.16	-14.023	-19.6175
1166.79	-14.0235	-19.6272
1167.42	-14.0239	-19.637
1168.04	-14.0244	-19.6467
1168.67	-14.0249	-19.6564
1169.3	-14.0253	-19.6661
1169.93	-14.0258	-19.6758
1170.56	-14.0262	-19.6855
1171.19	-14.0267	-19.6953
1171.81	-14.0272	-19.705
1172.44	-14.0277	-19.7147
1173.07	-14.0281	-19.7244
1173.7	-14.0286	-19.7341
1174.33	-14.0291	-19.7438
1174.96	-14.0295	-19.7535
1175.58	-14.03	-19.7632
1176.21	-14.0305	-19.7729
1176.84	-14.0309	-19.7826
1177.47	-14.0314	-19.7923
1178.1	-14.0319	-19.802
1178.73	-14.0323	-19.8117
1179.35	-14.0328	-19.8214
1179.98	-14.0333	-19.8311
1180.61	-14.0338	-19.8408
1181.24	-14.0342	-19.8505
1181.87	-14.0347	-19.8602
1182.5	-14.0352	-19.8699
1183.12	-14.0356	-19.8796
1183.75	-14.0361	-19.8893
1184.38	-14.0366	-19.8989
1185.01	-14.0371	-19.9086
1185.64	-14.0375	-19.9183
1186.27	-14.038	-19.928
1186.89	-14.0385	-19.9377
1187.52	-14.0389	-19.9473
1188.15	-14.0394	-19.957
1188.78	-14.0399	-19.9667
1189.41	-14.0404	-19.9764
1190.04	-14.0408	-19.986
1190.66	-14.0413	-19.9957
1191.29	-14.0418	-20.0054
1191.92	-14.0423	-20.0151
1192.55	-14.0427	-20.0247
1193.18	-14.0432	-20.0344
1193.81	-14.0437	-20.0441
1194.43	-14.0442	-20.0537
1195.06	-14.0446	-20.0634
1195.69	-14.0451	-20.0731
1196.32	-14.0456	-20.0827
1196.95	-14.0461	-20.0924
1197.58	-14.0465	-20.102
1198.2	-14.047	-20.1117
1198.83	-14.0475	-20.1213
1199.46	-14.048	-20.131
1200.09	-14.0484	-20.1407
1200.72	-14.0489	-20.1503
1201.35	-14.0494	-20.16
1201.97	-14.0499	-20.1696
1202.6	-14.0503	-20.1793
1203.23	-14.0508	-20.1889
1203.86	-14.0513	-20.1986
1204.49	-14.0518	-20.2082
1205.11	-14.0523	-20.2178
1205.74	-14.0527	-20.2275
1206.37	-14.0532	-20.2371
1207	-14.0537	-20.2468
1207.63	-14.0542	-20.2564
1208.26	-14.0547	-20.266
1208.88	-14.0551	-20.2757
1209.51	-14.0556	-20.2853
1210.14	-14.0561	-20.2949
1210.77	-14.0566	-20.3046
1211.4	-14.057	-20.3142
1212.03	-14.0575	-20.3238
1212.65	-14.058	-20.3334
1213.28	-14.0585	-20.3431
1213.91	-14.059	-20.3527
1214.54	-14.0594	-20.3623
1215.17	-14.0599	-20.3719
1215.8	-14.0604	-20.3816
1216.42	-14.0609	-20.3912
1217.05	-14.0614	-20.4008
1217.68	-14.0618	-20.4104
1218.31	-14.0623	-20.42
1218.94	-14.0628	-20.4296
1219.57	-14.0633	-20.4393
1220.19	-14.0638	-20.4489
1220.82	-14.0643	-20.4585
1221.45	-14.0647	-20.4681
1222.08	-14.0652	-20.4777
1222.71	-14.0657	-20.4873
1223.34	-14.0662	-20.4969
1223.96	-14.0667	-20.5065
1224.59	-14.0672	-20.5161
1225.22	-14.0676	-20.5257
1225.85	-14.0681	-20.5353
1226.48	-14.0686	-20.5449
1227.11	-14.0691	-20.5545
1227.73	-14.0696	-20.5641
1228.36	-14.0701	-20.5737
1228.99	-14.0706	-20.5833
1229.62	-14.071	-20.5929
1230.25	-14.0715	-20.6025
1230.88	-14.072	-20.6121
1231.5	-14.0725	-20.6217
1232.13	-14.073	-20.6313
1232.76	-14.0735	-20.6408
1233.39	-14.0739	-20.6504
1234.02	-14.0744	-20.66
1234.65	-14.0749	-20.6696
1235.27	-14.0754	-20.6792
1235.9	-14.0759	-20.6887
1236.53	-14.0764	-20.6983
1237.16	-14.0769	-20.7079
1237.79	-14.0774	-20.7175
1238.42	-14.0778	-20.727
1239.04	-14.0783	-20.7366
1239.67	-14.0788	-20.7462
1240.3	-14.0793	-20.7557
1240.93	-14.0798	-20.7653
1241.56	-14.0803	-20.7749
1242.19	-14.0808	-20.7844
1242.81	-14.0813	-20.794
1243.44	-14.0817	-20.8036
1244.07	-14.0822	-20.8131
1244.7	-14.0827	-20.8227
1245.33	-14.0832	-20.8323
1245.96	-14.0837	-20.8418
1246.58	-14.0842	-20.8514
1247.21	-14.0847	-20.8609
1247.84	-14.0852	-20.8705
1248.47	-14.0857	-20.88
1249.1	-14.0862	-20.8896
1249.73	-14.0867	-20.8991
1250.35	-14.0871	-20.9087
1250.98	-14.0876	-20.9182
1251.61	-14.0881	-20.9278
1252.24	-14.0886	-20.9373
1252.87	-14.0891	-20.9469
1253.5	-14.0896	-20.9564
1254.12	-14.0901	-20.9659
1254.75	-14.0906	-20.9755
1255.38	-14.0911	-20.985
1256.01	-14.0916	-20.9946
1256.64	-14.0921	-21.0041
1257.27	-14.0926	-21.0136
1257.89	-14.093	-21.0232
1258.52	-14.0936	-21.0327
1259.15	-14.094	-21.0422
1259.78	-14.0945	-21.0517
1260.41	-14.095	-21.0613
1261.04	-14.0955	-21.0708
1261.66	-14.096	-21.0803
1262.29	-14.0965	-21.0898
1262.92	-14.097	-21.0994
1263.55	-14.0975	-21.1089
1264.18	-14.098	-21.1184
1264.81	-14.0985	-21.1279
1265.43	-14.099	-21.1374
1266.06	-14.0995	-21.147
1266.69	-14.1	-21.1565
[truncated: 17,984 more rows]
