# Supplementary material for: Digital non-Foster-inspired electronics for broadband impedance matching
Source: Nat Commun. 2024 May 21;15:4346. doi: 10.1038/s41467-024-48861-6 (PMC11109259; doi:10.1038/s41467-024-48861-6)
Supplement: Supplementary file 6 — Source Data [file 41467_2024_48861_MOESM6_ESM.zip › Source data/Supplementary Fig. 5.xlsx]

## Sheet: Supplementary Figure 5a
Supplementary Figure 5a
Δf0 (Hz)		fsw (Hz)
		5	10	15	20	25	30	35	40	45	50	55	60
fs(Hz)	100	6.62964	4.97964	4.34964	3.96964	3.80964	3.65964	3.61964	3.56964	3.41964	3.39964	3.34964	3.30964
	200	9.84463	6.43463	5.29463	4.71463	4.29463	4.03463	3.83463	3.70463	3.63463	3.52463	3.42463	3.37463
	300	12.8013	7.67126	5.97126	5.15126	4.58126	4.23126	4.03126	3.80126	3.66126	3.54126	3.50126	3.38126
	400	16.7048	9.06475	6.73475	5.63475	5.00475	4.53475	4.28475	4.00475	3.83475	3.74475	3.63475	3.53475
	500	22.5372	10.9572	7.80723	6.37723	5.55723	5.03723	4.65723	4.39723	4.21723	4.01723	3.90723	3.78723
	600	31.0683	13.5083	9.17826	7.30826	6.28826	5.63826	5.19826	4.88826	4.66826	4.45826	4.31826	4.20826
	700	43.0774	17.1074	11.0574	8.58739	7.28739	6.47739	5.95739	5.57739	5.29739	5.08739	4.91739	4.78739
	800	59.2909	22.0009	13.6209	10.3209	8.63088	7.63088	6.98088	6.53088	6.19088	5.94088	5.74088	5.58088
	900	79.6025	28.3425	16.9325	12.5525	10.3525	9.0825	8.2625	7.7025	7.3025	6.9925	6.7525	6.5725
	1000	105.496	36.4562	21.1562	15.3762	12.5462	10.9162	9.89616	9.19616	8.69616	8.32616	8.04616	7.82616
	1100	135.254	46.2737	26.3137	18.7837	15.1337	13.0637	11.7737	10.9137	10.2937	9.84372	9.50372	9.23372
	1200	170.412	58.1522	32.4922	22.4722	18.3822	15.6522	13.9922	12.9522	12.1722	11.6322	11.2222	10.8922
	1300	209.457	71.9567	39.6867	27.5567	21.6867	18.4567	16.4567	15.1067	14.1967	13.5067	12.9967	12.6167
	1400	250.64	87.7733	47.8433	32.7933	25.5433	21.5233	19.0633	17.4233	16.2833	15.4733	14.8733	14.3733
	1500	295.65	105.612	57.062	38.612	29.782	24.922	21.912	19.902	18.512	17.512	16.782	16.212

## Sheet: Supplementary Figure 5c
Supplementary Figure 5c
RD (Ω)
Frequency (Hz)	w/ FD	Error bar	Frequency (Hz)	w/o FD	Error bar
50.0188	-8.903	9.1128	49.9502	-0.111	0.111
74.974	-2.162	1.50493	75.0348	0.117	-0.117
99.9487	-1.742	0.63738	80.0093	0.12	-0.12
120.004	-1.783	0.35921	89.9757	-0.127	0.127
149.989	-2.059	0.16007	120.001	-0.034	0.034
199.994	-2.598	-0.05069	139.987	-0.264	0.264
249.998	-3.3	-0.09146	199.986	-0.234	0.234
300.004	-4.083	-0.0921	250.022	-0.247	0.247
350.029	-4.729	-0.09128	300.003	-0.455	0.455
399.99	-5.47	-0.05683	350.003	-0.379	0.379
499.966	-6.992	0.03528	400.005	-0.492	0.492
550.024	-7.797	0.10797	500.012	-0.045	0.045
599.988	-8.533	0.11162	599.985	-0.365	0.365
649.997	-9.3	0.20131	599.985	-0.365	0.365
700.005	-10.088	0.3121	700.015	0.581	-0.581
749.982	-10.893	0.39835
800.031	-11.628	0.41454
849.994	-12.448	0.5834
900.043	-13.185	0.66935
950.066	-13.95	0.79109
1000.05	-14.751	0.94883
1050.05	-15.504	1.07154
1099.99	-16.252	1.18927
1150.07	-17.003	1.34235
1199.92	-17.967	1.70846
1249.99	-18.67	1.76352
1300	-19.412	1.85754
1350.04	-20.49	2.36632
1400	-21.257	2.56414

## Sheet: Supplementary Figure 5d
Supplementary Figure 5d
XD (Ω)
Frequency (Hz)	w/ FD	Error bar	Frequency (Hz)	w/o FD	Error bar
50.0188	-6.764	6.50405	49.9502	-1.38187	0.12648
74.974	-5.277	2.56223	75.0348	-1.6171	-0.26873
99.9487	-6.074	1.96308	80.0093	-1.62024	-0.39061
120.004	-6.776	1.67841	89.9757	-2.20819	-0.05314
149.989	-7.786	1.30449	120.001	-2.92925	-0.08671
199.994	-9.457	1.05647	139.987	-3.45757	-0.06069
249.998	-11.049	0.93998	199.986	-5.24735	0.22115
300.004	-12.589	0.90964	250.022	-6.39056	0.10682
350.029	-14.077	0.94103	300.003	-7.653	0.1131
399.99	-15.483	0.9217	350.003	-8.70637	-0.09016
499.966	-18.266	1.04557	400.005	-9.80189	-0.25133
550.024	-19.545	1.13884	500.012	-12.2556	-0.31103
599.988	-20.801	1.20911	599.985	-14.7701	-0.30912
649.997	-21.997	1.32476	599.985	-14.7701	-0.30912
700.005	-23.327	1.55342
749.982	-24.373	1.56122
800.031	-25.506	1.65602
849.994	-26.652	1.84274
900.043	-27.819	2.07023
950.066	-28.785	2.21063
1000.05	-29.757	2.35704
1050.05	-30.733	2.40036
1099.99	-31.785	2.53799
1150.07	-32.755	2.82304
1199.92	-33.84	3.22309
1249.99	-34.86	3.3857
1300	-36.005	3.68913
1350.04	-36.565	3.59672
1400	-37.59	3.96931
