# Supplementary material for: Digital non-Foster-inspired electronics for broadband impedance matching
Source: Nat Commun. 2024 May 21;15:4346. doi: 10.1038/s41467-024-48861-6 (PMC11109259; doi:10.1038/s41467-024-48861-6)
Supplement: Supplementary file 6 — Source Data [file 41467_2024_48861_MOESM6_ESM.zip › Source data/Supplementary Fig. 6.xlsx]

## Sheet: Supplementary Figure 6a
Supplementary Figure 6a
300V 3A Turn-off
Time (ns)	Vds (V)	Id (A)
-1.5906	1.04331	2.9668
0.301	1.44253	2.9646
1.778	1.90576	2.96053
3.271	2.6134	2.95331
4.276	3.23305	2.94654
5.101	3.81739	2.94018
6.002	4.51188	2.93309
6.843	5.24787	2.92578
7.653	6.09483	2.91698
8.562	7.2469	2.90476
9.115	8.03561	2.89546
9.878	9.35713	2.87931
10.358	10.337	2.86587
10.846	11.5733	2.84623
11.409	13.4905	2.81322
12.081	16.5502	2.76006
12.773	20.4549	2.6929
13.562	25.7998	2.60564
14.501	33.317	2.49414
16.142	49.5277	2.29585
17.799	68.3878	2.10291
19.79	93.7442	1.89012
21.799	120.902	1.7097
25.286	167.9	1.46106
28.59	210.259	1.25665
31.877	248.323	1.0541
35.512	282.485	0.81406
36.523	291.188	0.73945
38.543	304.894	0.65539
39.012	310.46	0.7132
39.231	312.341	0.74353
39.315	312.938	0.73966
39.399	313.493	0.72832
39.468	313.946	0.71681
39.545	314.436	0.70261
39.698	315.386	0.67196
39.918	316.697	0.62543
40.36	319.026	0.53045
40.881	321.332	0.42181
41.617	323.652	0.28134
42.283	325.021	0.16964
42.895	325.72	0.08233
43.397	325.959	0.02237
43.911	325.909	-0.02609
44.759	325.24	-0.0846
45.584	324.182	-0.12256
46.522	322.669	-0.14655
47.578	320.787	-0.1572
48.729	318.704	-0.15618
49.942	316.61	-0.14681
51.202	314.625	-0.1326
52.524	312.789	-0.11606
53.904	311.143	-0.09912
55.371	309.679	-0.08273

## Sheet: Supplementary Figure 6b
Supplementary Figure 6b
300V 3A Turn-on
Time (ns)	Vds (V)	Id (A)
-0.43	304.611	-0.00402
0.55	304.609	-0.00426
1.61	304.603	-0.0044
1.87	304.602	-0.00441
2.39	304.598	-0.00439
2.53	304.597	-0.00433
2.59	304.591	-0.00421
2.61	304.588	-0.00412
2.63	304.584	-0.00401
2.65	304.58	-0.0039
2.68	304.572	-0.00366
2.7	304.564	-0.00339
2.75	304.546	-0.00285
2.78	304.526	-0.0022
2.86	304.474	-0.000541135
2.94	304.407	0.00177
3.08	304.223	0.00777
3.22	304.011	0.01472
3.35	303.747	0.02356
3.49	303.428	0.03443
3.62	303.066	0.04702
3.76	302.619	0.06301
3.95	301.944	0.08754
4.17	300.993	0.12334
4.49	299.305	0.18792
4.87	296.875	0.28416
5.38	292.912	0.44639
6.01	287.234	0.6903
6.87	278.48	1.08342
7.64	270.104	1.48714
8.56	259.944	2.02102
10	244.629	2.91222
11.36	230.814	3.79906
11.45	229.956	3.8564
11.62	228.254	3.97338
11.96	224.905	4.2081
12.04	224.072	4.26709
12.21	222.417	4.38549
12.24	222.173	4.40302
12.29	221.684	4.43812
12.36	220.96	4.49036
12.4	220.568	4.51867
12.43	220.317	4.53682
12.46	220.022	4.55816
12.47	219.91	4.56628
12.48	219.817	4.573
12.5	219.68	4.58294
12.51	219.551	4.59229
12.52	219.435	4.60068
12.54	219.313	4.60954
12.55	219.197	4.61799
12.56	219.08	4.62642
12.57	218.968	4.63457
12.58	218.856	4.64265
12.59	218.747	4.65055
12.61	218.64	4.65833
12.62	218.535	4.66595
12.63	218.431	4.67342
12.64	218.331	4.6807
12.65	218.232	4.6878
12.66	218.138	4.69464
12.67	218.047	4.70119
12.68	217.945	4.70856
12.68	217.931	4.70959
12.68	217.895	4.71217
12.69	217.852	4.71527
12.7	217.716	4.72507
12.71	217.623	4.73181
12.73	217.435	4.74526
12.77	217.061	4.77203
12.85	216.308	4.825
12.93	215.448	4.88344
12.99	214.926	4.91677
13.02	214.564	4.93809
13.06	214.195	4.95816
13.08	213.961	4.97032
13.09	213.837	4.97661
13.1	213.696	4.98363
13.12	213.527	4.99189
13.13	213.376	4.99919
13.15	213.207	5.00726
13.16	213.05	5.01463
13.17	212.895	5.02186
13.19	212.744	5.02887
13.2	212.595	5.03568
13.21	212.446	5.04239
13.23	212.302	5.04884
13.24	212.158	5.05523
13.25	212.018	5.06134
13.26	211.879	5.06737
13.28	211.745	5.0731
13.29	211.613	5.07871
13.3	211.488	5.08396
13.31	211.359	5.08929
13.32	211.208	5.09542
13.32	211.182	5.09649
13.33	211.169	5.09703
13.33	211.163	5.09724
13.33	211.162	5.0973
13.33	211.16	5.0974
13.33	211.159	5.09743
13.33	211.159	5.09744
13.33	211.159	5.09744
13.33	211.159	5.09744
13.33	211.159	5.09744
13.33	211.159	5.09744
13.33	211.158	5.09745
13.33	211.158	5.09746
13.33	211.158	5.09748
13.33	211.157	5.09751
13.33	211.156	5.09759
13.33	211.154	5.09774
13.33	211.15	5.09805
13.33	211.141	5.09866
13.33	211.124	5.09987
13.34	211.018	5.10716
13.36	210.878	5.11688
13.38	210.596	5.13628
13.44	210.032	5.17499
13.56	208.896	5.25212
13.71	207.372	5.35443
13.86	205.913	5.45101
14.05	204.009	5.57424
14.32	201.33	5.7393
14.77	196.518	5.99749
15.69	185.783	6.41714
16.82	170.31	6.78078
17.81	155.479	6.93547
18.84	138.433	6.92976
19.9	120.222	6.77896
20.81	104.614	6.5517
21.89	86.7604	6.20313
22.72	73.6697	5.897
23.47	62.6824	5.60601
24.21	52.8119	5.32748
25.67	36.5499	4.8038
26.65	27.2415	4.47995
27.72	18.9817	4.16219
28.92	12.5644	3.85308
31.12	8.67314	3.41178
33.34	7.18535	3.09909
34.62	6.41645	2.98335
35.33	6.03861	2.94163
36.01	5.72697	2.91521
37.09	5.33483	2.89083
